# Supplementary material for: Comparison of the Single-Cell Immune Landscape of Testudines from Different Habitats
Source: Cells. 2022 Dec 12;11(24):4023. doi: 10.3390/cells11244023 (PMC9816942; doi:10.3390/cells11244023)
Supplement: Supplementary file 1 [file cells-11-04023-s001.zip]

Archive with 3 entries (3 files):
- Supplementary file S1 The list of genes used for pseudotime ordering.xlsx
- Supplementary file S2 The list of DEGs in four testudines.xlsx
- Supplementary material.pdf
