# Supplementary material for: Comparison of the Single-Cell Immune Landscape of Testudines from Different Habitats
Source: Cells. 2022 Dec 12;11(24):4023. doi: 10.3390/cells11244023 (PMC9816942; doi:10.3390/cells11244023)
Supplement: Supplementary file 1 [file cells-11-04023-s001.zip › Supplementary file S1 The list of genes used for pseudotime ordering.xlsx]

## Sheet: Chelonia mydas
	gene	gene_short_name	use_for_ordering
	ncbi_808642	ND1	TRUE
	ncbi_808652	ND2	TRUE
	ncbi_808651	COX1	TRUE
	ncbi_808646	COX2	TRUE
	ncbi_808648	ATP6	TRUE
	ncbi_808649	COX3	TRUE
	ncbi_808647	ND3	TRUE
	ncbi_808643	ND4L	TRUE
	ncbi_808653	ND4	TRUE
	ncbi_808654	ND5	TRUE
	ncbi_808644	CYTB	TRUE
	ncbi_102939173	LOC102939173	TRUE
	ncbi_114018867	RPS11	TRUE
	ncbi_102938207	LOC102938207	TRUE
	ncbi_102933427	RPS3	TRUE
	ncbi_102930862	DGAT2	TRUE
	ncbi_102945581	FZD4	TRUE
	ncbi_114018917	LOC114018917	TRUE
	ncbi_102933256	SACS	TRUE
	ncbi_102930853	RPL21	TRUE
	ncbi_102946086	LCP1	TRUE
	ncbi_119565819	KCTD12	TRUE
	ncbi_102943545	MYCBP2	TRUE
	ncbi_102930372	GPR183	TRUE
	ncbi_102939012	RPL31	TRUE
	ncbi_102936580	TMSB4X	TRUE
	ncbi_102932775	SAT1	TRUE
	ncbi_102936670	RPL8	TRUE
	ncbi_102946582	TTC3	TRUE
	ncbi_102930144	SON	TRUE
	ncbi_102935510	LOC102935510	TRUE
	ncbi_119567163	LOC119567163	TRUE
	ncbi_119567167	LOC119567167	TRUE
	ncbi_102944676	GAPDH	TRUE
	ncbi_102932473	PTPN6	TRUE
	ncbi_102930223	ZYX	TRUE
	ncbi_102944135	LOC102944135	TRUE
	ncbi_102944647	LOC102944647	TRUE
	ncbi_102931565	DDX17	TRUE
	ncbi_102947063	SREBF2	TRUE
	ncbi_102936029	LYZ	TRUE
	ncbi_102935365	LRRK2	TRUE
	ncbi_102932383	FGL2	TRUE
	ncbi_102934405	FAM107B	TRUE
	ncbi_102930002	LOC102930002	TRUE
	ncbi_102946652	LOC102946652	TRUE
	ncbi_102936302	HCLS1	TRUE
	ncbi_102932469	DGAT1	TRUE
	ncbi_102929761	RPLP1	TRUE
	ncbi_102943952	SLA	TRUE
	ncbi_102934322	AZIN1	TRUE
	ncbi_102940748	RPL13A	TRUE
	ncbi_119565597	CEBPD	TRUE
	ncbi_102935294	RIOK3	TRUE
	ncbi_102946095	RIPOR2	TRUE
	ncbi_102929662	JARID2	TRUE
	ncbi_102946007	PRPF4B	TRUE
	ncbi_102942826	LOC102942826	TRUE
	ncbi_102948042	LOC102948042	TRUE
	ncbi_102944959	BRD9	TRUE
	ncbi_102945656	CTNNB1	TRUE
	ncbi_102934499	RPL14	TRUE
	ncbi_102931561	RPL15	TRUE
	ncbi_102948345	KMT2C	TRUE
	ncbi_102941780	PTH1R	TRUE
	ncbi_102947994	NBEAL2	TRUE
	ncbi_119565723	OST4	TRUE
	ncbi_102947734	RPS7	TRUE
	ncbi_102934114	EEF1A1	TRUE
	ncbi_102936486	IFNGR1	TRUE
	ncbi_102935079	SYNE1	TRUE
	ncbi_102935852	LYST	TRUE
	ncbi_102935118	LBR	TRUE
	ncbi_119565875	CST3	TRUE
	ncbi_102936728	DSTN	TRUE
	ncbi_102933786	HNRNPLL	TRUE
	ncbi_102935017	YTHDC1	TRUE
	ncbi_119565987	LOC119565987	TRUE
	ncbi_102940900	HNRNPDL	TRUE
	ncbi_102946068	TET2	TRUE
	ncbi_102930693	RPL34	TRUE
	ncbi_102931594	RPS3A	TRUE
	ncbi_102943966	LOC102943966	TRUE
	ncbi_102931044	ACSL1	TRUE
	ncbi_102939385	RPL9	TRUE
	ncbi_102947181	GRK2	TRUE
	ncbi_102947577	LOC102947577	TRUE
	ncbi_102947810	LOC102947810	TRUE
	ncbi_102947897	RPLP2	TRUE
	ncbi_102948221	CTSD	TRUE
	ncbi_102945484	RPS13	TRUE
	ncbi_102947076	LOC102947076	TRUE
	ncbi_102929755	EIF4G2	TRUE
	ncbi_102938434	LOC102938434	TRUE
	ncbi_102932714	ACTN1	TRUE
	ncbi_102943153	THBS1	TRUE
	ncbi_102931174	BAZ1A	TRUE
	ncbi_102940899	FOS	TRUE
	ncbi_102931923	GCH1	TRUE
	ncbi_119566487	RPS29	TRUE
	ncbi_119566555	LOC119566555	TRUE
	ncbi_102930680	LOC102930680	TRUE
	ncbi_119566650	LOC119566650	TRUE
	ncbi_102939110	RPL17	TRUE
	ncbi_102947390	NIPBL	TRUE
	ncbi_102947538	GCNT4	TRUE
	ncbi_102946025	BTF3	TRUE
	ncbi_102929440	GLRX	TRUE
	ncbi_102938544	RPS6	TRUE
	ncbi_102937200	TXN	TRUE
	ncbi_102940324	ARPC4	TRUE
	ncbi_102936578	LOC102936578	TRUE
	ncbi_102936307	NINJ1	TRUE
	ncbi_102933984	PRDX5	TRUE
	ncbi_102935113	FERMT3	TRUE
	ncbi_102929450	AHNAK	TRUE
	ncbi_102947093	DUSP7	TRUE
	ncbi_119566879	LOC119566879	TRUE
	ncbi_102941657	RPS24	TRUE
	ncbi_102939494	LOC102939494	TRUE
	ncbi_102933538	SRGN	TRUE
	ncbi_102932560	PTPRE	TRUE
	ncbi_102945302	CD74	TRUE
	ncbi_102929620	RPL26L1	TRUE
	ncbi_102948279	DUSP1	TRUE
	ncbi_102930130	PRRC2C	TRUE
	ncbi_102941274	RGS2	TRUE
	ncbi_102948059	WLS	TRUE
	ncbi_102934409	RPS8	TRUE
	ncbi_102938430	CCNL1	TRUE
	ncbi_102943763	MBNL1	TRUE
	ncbi_102947967	DOCK10	TRUE
	ncbi_102936283	CAB39	TRUE
	ncbi_102943619	LOC102943619	TRUE
	ncbi_102947958	RPS4X	TRUE
	ncbi_102931289	TSC22D3	TRUE
	ncbi_102946776	ATRX	TRUE
	ncbi_102943277	ACSL4	TRUE
	ncbi_102941490	RPL39	TRUE
	ncbi_102936188	STK26	TRUE
	ncbi_102932353	OGT	TRUE
	ncbi_102941781	FES	TRUE
	ncbi_102947086	PIAS1	TRUE
	ncbi_102940958	CHD2	TRUE
	ncbi_102943416	AKAP13	TRUE
	ncbi_102929788	GATM	TRUE
	ncbi_102937979	LOC102937979	TRUE
	ncbi_102941652	VPS13C	TRUE
	ncbi_102932540	PSTPIP1	TRUE
	ncbi_102946728	LOC102946728	TRUE
	ncbi_102945589	LOC102945589	TRUE
	ncbi_102940538	RPS15A	TRUE
	ncbi_102937126	ACTB	TRUE
	ncbi_102940295	RPS2	TRUE
	ncbi_102930046	RBBP6	TRUE
	ncbi_102932170	FN1	TRUE
	ncbi_102934076	SF3B1	TRUE
	ncbi_102935647	ANKRD44	TRUE
	ncbi_102939788	WIPF1	TRUE
	ncbi_102943405	LOC102943405	TRUE
	ncbi_102941356	MAP3K2	TRUE
	ncbi_102935676	LOC102935676	TRUE
	ncbi_102933656	FASN	TRUE
	ncbi_102930798	SOCS3	TRUE
	ncbi_102929916	TIMP2	TRUE
	ncbi_102930389	ACTG1	TRUE
	ncbi_102943978	DDX5	TRUE
	ncbi_119567575	LOC119567575	TRUE
	ncbi_102937153	LOC102937153	TRUE
	ncbi_102936855	UNC13D	TRUE
	ncbi_102935860	LOC102935860	TRUE
	ncbi_102936186	LOC102936186	TRUE
	ncbi_102941436	PPP1R10	TRUE
	ncbi_102938510	LOC102938510	TRUE
	ncbi_119567695	LOC119567695	TRUE
	ncbi_102930327	LOC102930327	TRUE
	ncbi_119567537	LOC119567537	TRUE
	ncbi_102929303	LOC102929303	TRUE
	ncbi_114018492	LOC114018492	TRUE
	ncbi_102935774	LOC102935774	TRUE
	ncbi_102948077	RPS18	TRUE
	ncbi_102932228	LRP10	TRUE
	ncbi_102930218	CEBPE	TRUE
	ncbi_102947618	LTB4R	TRUE
	ncbi_114018903	LOC114018903	TRUE
	ncbi_102932009	PI3	TRUE
	ncbi_102941333	HCK	TRUE
	ncbi_119567953	LOC119567953	TRUE
	ncbi_102942105	MMP9	TRUE
	ncbi_102944241	FHOD1	TRUE
	ncbi_102936769	LOC102936769	TRUE
	ncbi_102946998	LOC102946998	TRUE
	ncbi_102930119	SLC22A31	TRUE
	ncbi_102938469	ANKRD11	TRUE
	ncbi_102931496	RPLP0	TRUE
	ncbi_102944049	CLDN5	TRUE
	ncbi_102944048	SEPTIN5	TRUE
	ncbi_102940819	RPL6	TRUE
	ncbi_114018883	LOC114018883	TRUE
	ncbi_102929690	SH3GLB2	TRUE
	ncbi_102931012	NACC2	TRUE
	ncbi_102932210	RPL35	TRUE
	ncbi_102936683	LOC102936683	TRUE
	ncbi_102930443	TMEM120A	TRUE
	ncbi_102935214	CUX1	TRUE
	ncbi_102946899	ATP2A3	TRUE
	ncbi_102948027	NCF1	TRUE
	ncbi_102940817	WSB1	TRUE
	ncbi_102937945	BLMH	TRUE
	ncbi_102939821	CCNL2	TRUE
	ncbi_102938075	SPEN	TRUE
	ncbi_102933894	MAP3K6	TRUE
	ncbi_102942323	RPS6KA1	TRUE
	ncbi_114020614	LOC114020614	TRUE
	ncbi_102935033	SRRM1	TRUE
	ncbi_102948384	RPL11	TRUE
	ncbi_102945747	CAP1	TRUE
	ncbi_102934845	SFPQ	TRUE
	ncbi_102931914	CSF3R	TRUE
	ncbi_102937507	DDX6	TRUE
	ncbi_114019634	LOC114019634	TRUE
	ncbi_102943662	ASH1L	TRUE
	ncbi_102939883	RPS27	TRUE
	ncbi_102943954	S100A6	TRUE
	ncbi_102943517	LOC102943517	TRUE
	ncbi_102947912	SEMA4A	TRUE
	ncbi_102945281	LOC102945281	TRUE
	ncbi_102936457	ECM1	TRUE
	ncbi_102947037	MCL1	TRUE
	ncbi_102929724	CDC42SE1	TRUE
	ncbi_102936762	ADAMTS4	TRUE
	ncbi_102945691	LOC102945691	TRUE
	ncbi_102947559	LOC102947559	TRUE
	ncbi_114022268	LOC114022268	TRUE
	ncbi_102940340	RPS19	TRUE
	ncbi_114020642	LOC114020642	TRUE
	ncbi_102930151	RPS26	TRUE
	ncbi_102941055	TAMALIN	TRUE
	ncbi_119564388	LOC119564388	TRUE
	ncbi_119564378	ZFP36	TRUE
	ncbi_114021377	RINL	TRUE
	ncbi_102939450	LOC102939450	TRUE
	ncbi_102938993	BTG2	TRUE
	ncbi_114019408	RPS28	TRUE
	ncbi_102947631	KDM4B	TRUE
	ncbi_102929738	ABCA7	TRUE
	ncbi_102943160	CNN2	TRUE
	ncbi_102929511	ARHGAP45	TRUE
	ncbi_102942538	MXD1	TRUE
	ncbi_102931348	VAMP5	TRUE
	ncbi_102933972	LOC102933972	TRUE
	ncbi_119564547	CDK5R1	TRUE
	ncbi_102943537	FMNL1	TRUE
	ncbi_102944570	SMARCD2	TRUE
	ncbi_102934632	LIMD2	TRUE
	ncbi_102937401	LDLR	TRUE
	ncbi_102931221	JUNB	TRUE
	ncbi_102938440	ADGRE5	TRUE
	ncbi_119564836	LOC119564836	TRUE
	ncbi_119564875	LOC119564875	TRUE
	ncbi_102946679	RPS9	TRUE
	ncbi_102943902	CD37	TRUE
	ncbi_119564891	LOC119564891	TRUE
	ncbi_119564892	LOC119564892	TRUE
	ncbi_119565049	GPSM3	TRUE
	ncbi_102935352	LOC102935352	TRUE

## Sheet: Trachemys scripta elegans
gene	gene_short_name	use_for_ordering
ncbi_7042775	ND1	TRUE
ncbi_7042780	ND2	TRUE
ncbi_7042785	COX1	TRUE
ncbi_7042776	COX2	TRUE
ncbi_7042781	ATP6	TRUE
ncbi_7042787	COX3	TRUE
ncbi_7042779	ND4	TRUE
ncbi_7042784	ND5	TRUE
ncbi_7042778	CYTB	TRUE
ncbi_117873755	LOC117873755	TRUE
ncbi_117874343	PFKFB3	TRUE
ncbi_117874451	TAF3	TRUE
ncbi_117874761	FAM107B	TRUE
ncbi_117875100	FGL2	TRUE
ncbi_117875795	BRD1	TRUE
ncbi_117877160	SCAF11	TRUE
ncbi_117877671	RAP1B	TRUE
ncbi_117877758	LOC117877758	TRUE
ncbi_117878007	NAP1L1	TRUE
ncbi_117878446	BTG1	TRUE
ncbi_117879084	ARHGDIB	TRUE
ncbi_117880092	ST13	TRUE
ncbi_117880417	DDX17	TRUE
ncbi_117880762	RAC2	TRUE
ncbi_117880971	MYH9	TRUE
ncbi_117882129	RESF1	TRUE
ncbi_117884416	CD9	TRUE
ncbi_117884623	RAD51AP1	TRUE
ncbi_117885696	PTPN6	TRUE
ncbi_117885999	GAPDH	TRUE
ncbi_117870980	LOC117870980	TRUE
ncbi_117886168	LOC117886168	TRUE
ncbi_117886696	LOC117886696	TRUE
ncbi_117888342	CREG1	TRUE
ncbi_117889432	SOD1	TRUE
ncbi_117867215	SON	TRUE
ncbi_117867548	TTC3	TRUE
ncbi_117868347	DDX3X	TRUE
ncbi_117869024	RPS6KA3	TRUE
ncbi_117869042	EIF1AX	TRUE
ncbi_117869846	TMSB4X	TRUE
ncbi_117870381	LOC117870381	TRUE
ncbi_117870478	LOC117870478	TRUE
ncbi_117870705	EIF5B	TRUE
ncbi_117870748	GCC2	TRUE
ncbi_117870764	RASA3	TRUE
ncbi_117870833	GPR183	TRUE
ncbi_117870925	ELF1	TRUE
ncbi_117870956	ZC3H13	TRUE
ncbi_117870966	ITM2B	TRUE
ncbi_117871065	ALOX5AP	TRUE
ncbi_117871081	PAN3	TRUE
ncbi_117871172	LOC117871172	TRUE
ncbi_117871174	LOC117871174	TRUE
ncbi_117871175	LOC117871175	TRUE
ncbi_117871248	SYTL2	TRUE
ncbi_117871380	LOC117871380	TRUE
ncbi_117871915	LOC117871915	TRUE
ncbi_117871944	HIGD1A	TRUE
ncbi_117871975	AQP1	TRUE
ncbi_117872024	KMT2C	TRUE
ncbi_117872073	NRP1	TRUE
ncbi_117872087	SVIL	TRUE
ncbi_117872163	VIM	TRUE
ncbi_117872306	TRA2A	TRUE
ncbi_117872466	CDV3	TRUE
ncbi_117872613	STK17A	TRUE
ncbi_117872821	LOC117872821	TRUE
ncbi_117872901	MXD1	TRUE
ncbi_117873143	LOC117873143	TRUE
ncbi_117873145	LOC117873145	TRUE
ncbi_117873164	PRPF4B	TRUE
ncbi_117873225	JARID2	TRUE
ncbi_117873242	DEK	TRUE
ncbi_117873265	C2H6orf62	TRUE
ncbi_117873269	RIPOR2	TRUE
ncbi_117873351	ANKRD12	TRUE
ncbi_117873395	ROCK1	TRUE
ncbi_117873412	RIOK3	TRUE
ncbi_117873468	CEBPD	TRUE
ncbi_117873483	RB1CC1	TRUE
ncbi_117873502	CHCHD7	TRUE
ncbi_117873627	LOC117873627	TRUE
ncbi_117873857	LOC117873857	TRUE
ncbi_117874196	LOC117874196	TRUE
ncbi_117874304	BCL11A	TRUE
ncbi_117874358	CALM2	TRUE
ncbi_117874387	ZFP36L2	TRUE
ncbi_117874505	LBR	TRUE
ncbi_117874777	QKI	TRUE
ncbi_117874827	SYNE1	TRUE
ncbi_117874858	STXBP5	TRUE
ncbi_117874964	NCOA7	TRUE
ncbi_117875008	RWDD1	TRUE
ncbi_117875081	PNISR	TRUE
ncbi_117875111	PNRC1	TRUE
ncbi_117875117	AKIRIN2	TRUE
ncbi_117875199	PHF3	TRUE
ncbi_117875239	LOC117875239	TRUE
ncbi_117875384	RHAG	TRUE
ncbi_117876334	LGALS3	TRUE
ncbi_117877236	ARID4A	TRUE
ncbi_117876168	EIF5	TRUE
ncbi_117876486	BCL11B	TRUE
ncbi_117876202	FOXN3	TRUE
ncbi_117876830	FOS	TRUE
ncbi_117876433	NFKBIA	TRUE
ncbi_117876703	THBS1	TRUE
ncbi_117876789	SNAP23	TRUE
ncbi_117876857	SRSF5	TRUE
ncbi_117876144	ACTN1	TRUE
ncbi_117876985	API5	TRUE
ncbi_117877028	LOC117877028	TRUE
ncbi_117877311	LSP1	TRUE
ncbi_117877316	CTSD	TRUE
ncbi_117877360	TALDO1	TRUE
ncbi_117877387	LOC117877387	TRUE
ncbi_117877419	FTH1	TRUE
ncbi_117877487	HIPK1	TRUE
ncbi_117875750	LOC117875750	TRUE
ncbi_117875807	PPP1R15B	TRUE
ncbi_117875825	LOC117875825	TRUE
ncbi_117875883	RPL10A	TRUE
ncbi_117875921	CDKN1A	TRUE
ncbi_117876049	GNAI3	TRUE
ncbi_117877623	ANTXR2	TRUE
ncbi_117878013	MMRN1	TRUE
ncbi_117877611	TET2	TRUE
ncbi_117877940	FAM241A	TRUE
ncbi_117877909	LOC117877909	TRUE
ncbi_117878457	NDUFC1	TRUE
ncbi_117878079	LOC117878079	TRUE
ncbi_117877680	BOD1L1	TRUE
ncbi_117877696	LYAR	TRUE
ncbi_117878096	GRK4	TRUE
ncbi_117877902	SMOX	TRUE
ncbi_117877612	RAB11FIP5	TRUE
ncbi_117878053	ZNF638	TRUE
ncbi_117877866	CDC25B	TRUE
ncbi_117879492	LOC117879492	TRUE
ncbi_117879524	NIPBL	TRUE
ncbi_117879493	FYB1	TRUE
ncbi_117878868	SELENOP	TRUE
ncbi_117879388	GLRX	TRUE
ncbi_117878768	ELL2	TRUE
ncbi_117878774	JAK2	TRUE
ncbi_117878932	ZFAND5	TRUE
ncbi_117879397	ANXA1	TRUE
ncbi_117879383	LOC117879383	TRUE
ncbi_117878917	RAD23B	TRUE
ncbi_117879435	HEMGN	TRUE
ncbi_117879824	SLC6A6	TRUE
ncbi_117880487	GATA2	TRUE
ncbi_117880506	NINJ1	TRUE
ncbi_117880761	LOC117880761	TRUE
ncbi_117879874	PRDX5	TRUE
ncbi_117879766	LOC117879766	TRUE
ncbi_117880207	AHNAK	TRUE
ncbi_117880543	FAM120A	TRUE
ncbi_117880164	SHISA5	TRUE
ncbi_117880242	GPX1	TRUE
ncbi_117879946	WAPL	TRUE
ncbi_117879925	HNRNPH3	TRUE
ncbi_117880645	SRGN	TRUE
ncbi_117879787	LOC117879787	TRUE
ncbi_117879981	VSIR	TRUE
ncbi_117880778	GSTO1	TRUE
ncbi_117881697	CD74	TRUE
ncbi_117881390	SQSTM1	TRUE
ncbi_117881374	DDX46	TRUE
ncbi_117881241	JADE2	TRUE
ncbi_117882270	TCF7	TRUE
ncbi_117881879	DUSP1	TRUE
ncbi_117882298	MATR3	TRUE
ncbi_117881469	LOC117881469	TRUE
ncbi_117881816	CRIP1	TRUE
ncbi_117882011	RGS18	TRUE
ncbi_117882147	RGS1	TRUE
ncbi_117881942	RGS2	TRUE
ncbi_117882092	PTPRC	TRUE
ncbi_117881576	GNG5	TRUE
ncbi_117881219	SRSF11	TRUE
ncbi_117881627	LOC117881627	TRUE
ncbi_117881998	JAK1	TRUE
ncbi_117881979	PLK3	TRUE
ncbi_117882555	STK26	TRUE
ncbi_117882568	HTATSF1	TRUE
ncbi_117882703	ARHGEF6	TRUE
ncbi_117882670	UPF3B	TRUE
ncbi_117883256	STAG2	TRUE
ncbi_117883136	LOC117883136	TRUE
ncbi_117882643	ATRX	TRUE
ncbi_117883237	LOC117883237	TRUE
ncbi_117882646	ITM2A	TRUE
ncbi_117883118	TMSB15B	TRUE
ncbi_117882963	LOC117882963	TRUE
ncbi_117882509	FAM168B	TRUE
ncbi_117883264	MBNL1	TRUE
ncbi_117883029	RARRES1	TRUE
ncbi_117882653	SEC62	TRUE
ncbi_117882566	TFRC	TRUE
ncbi_117882804	PPP1R2	TRUE
ncbi_117884198	RBBP6	TRUE
ncbi_117884423	ARPC1B	TRUE
ncbi_117883704	ACTB	TRUE
ncbi_117883575	BRI3	TRUE
ncbi_117883842	ARL6IP1	TRUE
ncbi_117884332	LOC117884332	TRUE
ncbi_117884343	LOC117884343	TRUE
ncbi_117884133	CREBBP	TRUE
ncbi_117884016	ANXA2	TRUE
ncbi_117884176	KLF13	TRUE
ncbi_117883581	SLTM	TRUE
ncbi_117883640	CCPG1	TRUE
ncbi_117883569	LOC117883569	TRUE
ncbi_117884474	LOC117884474	TRUE
ncbi_117884418	HDC	TRUE
ncbi_117883580	GATM	TRUE
ncbi_117884274	IL16	TRUE
ncbi_117883545	ABHD2	TRUE
ncbi_117883957	SYNM	TRUE
ncbi_117884048	EIF3J	TRUE
ncbi_117884059	HYPK	TRUE
ncbi_117885086	LOC117885086	TRUE
ncbi_117884673	RALB	TRUE
ncbi_117885175	CXCR4	TRUE
ncbi_117885262	LY75	TRUE
ncbi_117885045	PPIG	TRUE
ncbi_117884936	CIR1	TRUE
ncbi_117884657	ITGAV	TRUE
ncbi_117884705	SLC40A1	TRUE
ncbi_117885259	SF3B1	TRUE
ncbi_117884854	FN1	TRUE
ncbi_117884751	LRRFIP1	TRUE
ncbi_117884682	LOC117884682	TRUE
ncbi_117886137	MMP9	TRUE
ncbi_117885814	MAPRE1	TRUE
ncbi_117885820	HCK	TRUE
ncbi_117885947	PSMF1	TRUE
ncbi_117885880	PPDPF	TRUE
ncbi_117885705	RBM38	TRUE
ncbi_117885811	CEBPB	TRUE
ncbi_117885822	STK4	TRUE
ncbi_117886308	LOC117886308	TRUE
ncbi_117885781	LOC117885781	TRUE
ncbi_117886291	LOC117886291	TRUE
ncbi_117886418	GABARAPL2	TRUE
ncbi_117886469	ANKRD11	TRUE
ncbi_117886699	LOC117886699	TRUE
ncbi_117886790	MAP1LC3B	TRUE
ncbi_117886698	COTL1	TRUE
ncbi_117887292	TNRC6C	TRUE
ncbi_117887783	LOC117887783	TRUE
ncbi_117887316	JPT1	TRUE
ncbi_117887261	LUC7L3	TRUE
ncbi_117887374	DDX5	TRUE
ncbi_117887824	BPTF	TRUE
ncbi_117887319	ACTG1	TRUE
ncbi_117887307	TIMP2	TRUE
ncbi_117886999	LOC117886999	TRUE
ncbi_117888162	CLDN5	TRUE
ncbi_117887996	MAPK1	TRUE
ncbi_117888871	ZFP36	TRUE
ncbi_117889170	PGLYRP1	TRUE
ncbi_117888945	LOC117888945	TRUE
ncbi_117889214	FTL	TRUE
ncbi_117888659	ASH1L	TRUE
ncbi_117888446	TPM3	TRUE
ncbi_117889267	LOC117889267	TRUE
ncbi_117889223	S100A6	TRUE
ncbi_117888742	S100A7	TRUE
ncbi_117889202	LOC117889202	TRUE
ncbi_117889106	JUNB	TRUE
ncbi_117889030	ADGRE5	TRUE
ncbi_117889400	BRD4	TRUE
ncbi_117889564	LOC117889564	TRUE
ncbi_117889566	LOC117889566	TRUE
ncbi_117889480	ASS1	TRUE
ncbi_117889542	PRRC2B	TRUE
ncbi_117889469	GSN	TRUE
ncbi_117867249	HSPA5	TRUE
ncbi_117867404	SSH2	TRUE
ncbi_117867465	SRSF1	TRUE
ncbi_117867379	WSB1	TRUE
ncbi_117867415	ATP2A3	TRUE
ncbi_117867712	LOC117867712	TRUE
ncbi_117867770	NADK	TRUE
ncbi_117867841	CCNL2	TRUE
ncbi_117867960	PGD	TRUE
ncbi_117867866	EFHD2	TRUE
ncbi_117867802	CDC42	TRUE
ncbi_117868289	CSF3R	TRUE
ncbi_117868175	LOC117868175	TRUE
ncbi_117868155	SMAP2	TRUE
ncbi_117868203	MACF1	TRUE
ncbi_117868208	CAP1	TRUE
ncbi_117868363	SYF2	TRUE
ncbi_117868180	LOC117868180	TRUE
ncbi_117868150	LOC117868150	TRUE
ncbi_117868154	EPB41	TRUE
ncbi_117868309	LAPTM5	TRUE
ncbi_117868486	FLI1	TRUE
ncbi_117868476	UBASH3B	TRUE
ncbi_117868485	LOC117868485	TRUE
ncbi_117868628	KMT2A	TRUE
ncbi_117869004	KLF2	TRUE
ncbi_117868841	CIRBP	TRUE
ncbi_117869003	GPX4	TRUE
ncbi_117868807	BSG	TRUE
ncbi_117868777	LOC117868777	TRUE
ncbi_117868829	LOC117868829	TRUE
ncbi_117868865	OAZ1	TRUE
ncbi_117869328	LIMD2	TRUE
ncbi_117869164	SLC4A1	TRUE
ncbi_117869651	S100A10	TRUE
ncbi_117869511	CDC42SE1	TRUE
ncbi_117869649	ECM1	TRUE
ncbi_117869527	ANP32E	TRUE
ncbi_117869558	TXNIP	TRUE
ncbi_117869509	HDGF	TRUE
ncbi_117869784	S100A11	TRUE
ncbi_117869779	LOC117869779	TRUE
ncbi_117870460	LOC117870460	TRUE
ncbi_117870599	LOC117870599	TRUE
ncbi_117870650	LOC117870650	TRUE

## Sheet: Chelonoidis carbonaria
gene	gene_short_name	use_for_ordering
ncbi_116823370	LOC116823370	TRUE
ncbi_116823534	LOC116823534	TRUE
ncbi_116824255	LOC116824255	TRUE
ncbi_116828612	CNN2	TRUE
ncbi_116828852	POLR2E	TRUE
ncbi_116828925	GPX4	TRUE
ncbi_116829747	CIRBP	TRUE
ncbi_116832773	GADD45B	TRUE
ncbi_116818498	RBBP6	TRUE
ncbi_116820119	HIGD1A	TRUE
ncbi_116820165	NKTR	TRUE
ncbi_116820629	STRN3	TRUE
ncbi_116821262	IQGAP2	TRUE
ncbi_116821295	F2R	TRUE
ncbi_116822806	MAPK1	TRUE
ncbi_116822917	CLDN5	TRUE
ncbi_116822926	GP1BB	TRUE
ncbi_116823195	LOC116823195	TRUE
ncbi_116823714	NUB1	TRUE
ncbi_116824077	GFI1B	TRUE
ncbi_116824226	SETX	TRUE
ncbi_116825252	AFDN	TRUE
ncbi_116825876	CXCR4	TRUE
ncbi_116826090	MGAT5	TRUE
ncbi_116826853	FXR1	TRUE
ncbi_116827065	NCOR1	TRUE
ncbi_116827132	UBB	TRUE
ncbi_116829184	TNRC6B	TRUE
ncbi_116829348	MKNK2	TRUE
ncbi_116829895	LOC116829895	TRUE
ncbi_116829827	LOC116829827	TRUE
ncbi_116830818	CALR	TRUE
ncbi_116830911	ZC3H13	TRUE
ncbi_116832508	SYTL3	TRUE
ncbi_116833032	MPL	TRUE
ncbi_116833056	CDC20	TRUE
ncbi_116833267	STX11	TRUE
ncbi_116834347	PHF3	TRUE
ncbi_116834827	TTC3	TRUE
ncbi_116835191	LOC116835191	TRUE
ncbi_116835374	RASGRP2	TRUE
ncbi_116835827	LOC116835827	TRUE
ncbi_116836123	AHNAK	TRUE
ncbi_116836130	FAM120A	TRUE
ncbi_116836649	PPP1R10	TRUE
ncbi_116837749	LOC116837749	TRUE
ncbi_116838348	LOC116838348	TRUE
ncbi_116838614	CD151	TRUE
ncbi_116838691	RPLP2	TRUE
ncbi_116838752	TALDO1	TRUE
ncbi_116839398	ANXA1	TRUE
ncbi_116839595	GP9	TRUE
ncbi_116815254	LOC116815254	TRUE
ncbi_116816095	BTG1	TRUE
ncbi_116816231	KLF6	TRUE
ncbi_116817899	LOC116817899	TRUE
ncbi_116817917	LOC116817917	TRUE
ncbi_116819694	LOC116819694	TRUE
ncbi_116820054	SQSTM1	TRUE
ncbi_116820066	RUFY1	TRUE
ncbi_116820133	CHD1	TRUE
ncbi_116820191	CD99	TRUE
ncbi_116820263	JARID2	TRUE
ncbi_116820266	CCND2	TRUE
ncbi_116820406	FRMD4B	TRUE
ncbi_116820521	FYB1	TRUE
ncbi_116820533	F13A1	TRUE
ncbi_116820583	MAP7D3	TRUE
ncbi_116820642	CA2	TRUE
ncbi_116820681	TAF3	TRUE
ncbi_116820682	GATA3	TRUE
ncbi_116820855	PFKFB3	TRUE
ncbi_116820919	DYNLL1	TRUE
ncbi_116820968	APLN	TRUE
ncbi_116821008	TRA2A	TRUE
ncbi_116821041	PTPN6	TRUE
ncbi_116821073	MPIG6B	TRUE
ncbi_116821085	LOC116821085	TRUE
ncbi_116821080	LOC116821080	TRUE
ncbi_116821198	MTHFD2	TRUE
ncbi_116821333	ASL	TRUE
ncbi_116821341	LOC116821341	TRUE
ncbi_116821367	ZEB2	TRUE
ncbi_116821399	KAT6A	TRUE
ncbi_116821486	LOC116821486	TRUE
ncbi_116821541	LOC116821541	TRUE
ncbi_116821665	LOC116821665	TRUE
ncbi_116821748	CCDC186	TRUE
ncbi_116821824	ANO5	TRUE
ncbi_116821855	LOC116821855	TRUE
ncbi_116821952	ENO1	TRUE
ncbi_116822043	LBH	TRUE
ncbi_116822091	ARID4A	TRUE
ncbi_116822278	TRPC3	TRUE
ncbi_116822280	KIAA1109	TRUE
ncbi_116822322	CYFIP1	TRUE
ncbi_116822357	BOD1L1	TRUE
ncbi_116822403	LOC116822403	TRUE
ncbi_116822399	ZFP36	TRUE
ncbi_116822414	GMFG	TRUE
ncbi_116822441	JMJD1C	TRUE
ncbi_116822514	WDR44	TRUE
ncbi_116822535	JADE1	TRUE
ncbi_116822545	BRD1	TRUE
ncbi_116822669	TACC2	TRUE
ncbi_116822811	ELF1	TRUE
ncbi_116822826	DEK	TRUE
ncbi_116822895	PMP22	TRUE
ncbi_116822907	ANKRD12	TRUE
ncbi_116822936	DDX6	TRUE
ncbi_116822931	KMT2A	TRUE
ncbi_116822942	ATP5MG	TRUE
ncbi_116822982	TNFRSF11B	TRUE
ncbi_116822987	PTMA	TRUE
ncbi_116822993	PSMD1	TRUE
ncbi_116823023	LPP	TRUE
ncbi_116823059	HSP90AA1	TRUE
ncbi_116823145	KLF2	TRUE
ncbi_116823337	RASA3	TRUE
ncbi_116823351	LOC116823351	TRUE
ncbi_116823615	CAMK2G	TRUE
ncbi_116823693	LOC116823693	TRUE
ncbi_116823737	CCN1	TRUE
ncbi_116823745	ZNF644	TRUE
ncbi_116823835	LOC116823835	TRUE
ncbi_116823806	LOC116823806	TRUE
ncbi_116824033	NRP1	TRUE
ncbi_116824098	LGALS1	TRUE
ncbi_116824235	DYNLL2	TRUE
ncbi_116824206	NLK	TRUE
ncbi_116824397	SNN	TRUE
ncbi_116824418	MATR3	TRUE
ncbi_116824481	DOT1L	TRUE
ncbi_116824529	ZRANB2	TRUE
ncbi_116824554	ATF4	TRUE
ncbi_116824562	LOC116824562	TRUE
ncbi_116824599	SDF4	TRUE
ncbi_116824614	CCNL2	TRUE
ncbi_116824663	PNISR	TRUE
ncbi_116824700	HMGB2	TRUE
ncbi_116824895	RPS12	TRUE
ncbi_116825082	SLC18A2	TRUE
ncbi_116825110	LOC116825110	TRUE
ncbi_116825147	EIF2S2	TRUE
ncbi_116825207	LOC116825207	TRUE
ncbi_116825211	LOC116825211	TRUE
ncbi_116825240	MXD4	TRUE
ncbi_116825386	RBM25	TRUE
ncbi_116825449	RBM5	TRUE
ncbi_116825509	LUC7L	TRUE
ncbi_116825607	MYH9	TRUE
ncbi_116825617	TSC22D1	TRUE
ncbi_116825624	EPSTI1	TRUE
ncbi_116825740	PARVB	TRUE
ncbi_116825748	LOC116825748	TRUE
ncbi_116825791	LY75	TRUE
ncbi_116825863	RPS28	TRUE
ncbi_116825944	DAAM1	TRUE
ncbi_116825962	HSP90B1	TRUE
ncbi_116826082	RBM38	TRUE
ncbi_116826053	GNAS	TRUE
ncbi_116826099	TUBB1	TRUE
ncbi_116826101	ATP5F1E	TRUE
ncbi_116826205	SUGP2	TRUE
ncbi_116826195	UPF1	TRUE
ncbi_116826237	ARHGEF18	TRUE
ncbi_116826242	F2RL3	TRUE
ncbi_116826276	LUZP1	TRUE
ncbi_116826316	ARPC1B	TRUE
ncbi_116826337	REST	TRUE
ncbi_116826355	CHD2	TRUE
ncbi_116826363	SYNM	TRUE
ncbi_116826367	MEF2A	TRUE
ncbi_116826428	LOC116826428	TRUE
ncbi_116826612	TPR	TRUE
ncbi_116826641	JADE2	TRUE
ncbi_116826694	SLTM	TRUE
ncbi_116826758	SEC62	TRUE
ncbi_116826769	NAP1L1	TRUE
ncbi_116826789	TRANK1	TRUE
ncbi_116826802	ITPRID2	TRUE
ncbi_116826901	LOC116826901	TRUE
ncbi_116826953	ZNF462	TRUE
ncbi_116827043	ITPR1	TRUE
ncbi_116827079	CCDC174	TRUE
ncbi_116827081	SLC6A6	TRUE
ncbi_116827110	MIA3	TRUE
ncbi_116827258	ARHGDIB	TRUE
ncbi_116827279	LOC116827279	TRUE
ncbi_116827278	LOC116827278	TRUE
ncbi_116827294	LOC116827294	TRUE
ncbi_116827399	MEF2C	TRUE
ncbi_116827445	RCAN1	TRUE
ncbi_116827533	LUC7L3	TRUE
ncbi_116827537	SPAG9	TRUE
ncbi_116827612	PLEK	TRUE
ncbi_116827634	SVIL	TRUE
ncbi_116827651	SAMD9L	TRUE
ncbi_116827728	RBMS2	TRUE
ncbi_116827773	LOC116827773	TRUE
ncbi_116827814	ESYT1	TRUE
ncbi_116827774	RPS26	TRUE
ncbi_116827855	PLAC8	TRUE
ncbi_116827862	LOC116827862	TRUE
ncbi_116827923	BTG2	TRUE
ncbi_116827926	LOC116827926	TRUE
ncbi_116828075	LOC116828075	TRUE
ncbi_116828105	SLK	TRUE
ncbi_116828116	EGR1	TRUE
ncbi_116828128	TIMP3	TRUE
ncbi_116828178	PTPRC	TRUE
ncbi_116828231	MYCBP2	TRUE
ncbi_116828243	TSPAN14	TRUE
ncbi_116828245	PRXL2A	TRUE
ncbi_116828289	SON	TRUE
ncbi_116828406	LOC116828406	TRUE
ncbi_116828455	NFE2	TRUE
ncbi_116828563	LOC116828563	TRUE
ncbi_116828664	SIAH1	TRUE
ncbi_116828707	LOC116828707	TRUE
ncbi_116828709	LOC116828709	TRUE
ncbi_116828725	LOC116828725	TRUE
ncbi_116828766	MPHOSPH8	TRUE
ncbi_116828824	LOC116828824	TRUE
ncbi_116828895	CRIP1	TRUE
ncbi_116829003	ATP13A2	TRUE
ncbi_116829020	SPEN	TRUE
ncbi_116829074	PCNT	TRUE
ncbi_116829104	PNRC1	TRUE
ncbi_116829199	LOC116829199	TRUE
ncbi_116829311	LOC116829311	TRUE
ncbi_116829391	ACSL4	TRUE
ncbi_116829525	LOC116829525	TRUE
ncbi_116829571	LOC116829571	TRUE
ncbi_116829587	FHOD1	TRUE
ncbi_116829692	LOC116829692	TRUE
ncbi_116829749	NUFIP2	TRUE
ncbi_116829761	NSRP1	TRUE
ncbi_116829775	CAB39L	TRUE
ncbi_116829788	LLPH	TRUE
ncbi_116829937	ATF7IP	TRUE
ncbi_116829944	FKBP5	TRUE
ncbi_116830018	HIF1A	TRUE
ncbi_116830043	YTHDC1	TRUE
ncbi_116830058	PHF20	TRUE
ncbi_116830200	CLIC4	TRUE
ncbi_116830201	SRRM1	TRUE
ncbi_116830241	MACF1	TRUE
ncbi_116830382	MORC3	TRUE
ncbi_116830403	ESF1	TRUE
ncbi_116830436	THOC2	TRUE
ncbi_116830456	PRPF40A	TRUE
ncbi_116830543	ARGLU1	TRUE
ncbi_116830579	MCL1	TRUE
ncbi_116830567	ECM1	TRUE
ncbi_116830669	LOC116830669	TRUE
ncbi_116830729	ITGA6	TRUE
ncbi_116830810	VPS13A	TRUE
ncbi_116830975	BRWD1	TRUE
ncbi_116831183	MMP9	TRUE
ncbi_116831276	GOLGA6L10	TRUE
ncbi_116831282	B2M	TRUE
ncbi_116831290	RBPMS2	TRUE
ncbi_116831346	TFPI	TRUE
ncbi_116831351	ZC3H15	TRUE
ncbi_116831390	MED1	TRUE
ncbi_116831585	ARHGAP5	TRUE
ncbi_116831644	USP47	TRUE
ncbi_116831778	LOC116831778	TRUE
ncbi_116831797	PEAR1	TRUE
ncbi_116831860	TXNIP	TRUE
ncbi_116831963	ROCK2	TRUE
ncbi_116832022	LOC116832022	TRUE
ncbi_116832057	TMCC2	TRUE
ncbi_116832212	TNRC6C	TRUE
ncbi_116832215	SEC14L1	TRUE
ncbi_116832253	LOC116832253	TRUE
ncbi_116832343	MYADM	TRUE
ncbi_116832393	LOC116832393	TRUE
ncbi_116832418	HHEX	TRUE
ncbi_116832455	GOLGA4	TRUE
ncbi_116832588	MYH11	TRUE
ncbi_116832590	NDE1	TRUE
ncbi_116832671	SHOC2	TRUE
ncbi_116832688	LBR	TRUE
ncbi_116832707	LOC116832707	TRUE
ncbi_116832708	S100A6	TRUE
ncbi_116832710	LOC116832710	TRUE
ncbi_116832728	RPS27	TRUE
ncbi_116832772	GSE1	TRUE
ncbi_116832838	OGT	TRUE
ncbi_116832856	MAP4K4	TRUE
ncbi_116832872	VIM	TRUE
ncbi_116832889	LOC116832889	TRUE
ncbi_116832892	DTX3L	TRUE
ncbi_116832976	PLXNA2	TRUE
ncbi_116833048	TET2	TRUE
ncbi_116833092	LOC116833092	TRUE
ncbi_116833108	SLU7	TRUE
ncbi_116833111	PWWP2A	TRUE
ncbi_116833147	NCOA2	TRUE
ncbi_116833169	BPTF	TRUE
ncbi_116833329	SREK1IP1	TRUE
ncbi_116833445	ZNF638	TRUE
ncbi_116833538	LOC116833538	TRUE
ncbi_116833534	LOC116833534	TRUE
ncbi_116833607	SRGN	TRUE
ncbi_116833612	CCAR1	TRUE
ncbi_116833613	TET1	TRUE
ncbi_116833697	LOC116833697	TRUE
ncbi_116833940	OGA	TRUE
ncbi_116834065	LOC116834065	TRUE
ncbi_116834069	TMSB4X	TRUE
ncbi_116834122	GPATCH8	TRUE
ncbi_116834118	ITGA2B	TRUE
ncbi_116834198	MTPN	TRUE
ncbi_116834210	LOC116834210	TRUE
ncbi_116834449	LYZ	TRUE
ncbi_116834442	RAP1B	TRUE
ncbi_116834446	MDM1	TRUE
ncbi_116834486	LOC116834486	TRUE
ncbi_116834511	CCPG1	TRUE
ncbi_116834615	LOC116834615	TRUE
ncbi_116834619	HNRNPDL	TRUE
ncbi_116834750	LOC116834750	TRUE
ncbi_116834818	ACTG1	TRUE
ncbi_116834887	CEP131	TRUE
ncbi_116834845	RNF213	TRUE
ncbi_116834978	HEBP1	TRUE
ncbi_116834985	LOC116834985	TRUE
ncbi_116835071	DENND4C	TRUE
ncbi_116835187	ATP6V1G1	TRUE
ncbi_116835206	SPTAN1	TRUE
ncbi_116835167	DOLPP1	TRUE
ncbi_116835185	PRRC2B	TRUE
ncbi_116835269	FOSB	TRUE
ncbi_116835336	AKAP9	TRUE
ncbi_116835400	RESF1	TRUE
ncbi_116835452	UPF2	TRUE
ncbi_116835472	LDHB	TRUE
ncbi_116835480	ETNK1	TRUE
ncbi_116835491	RBM26	TRUE
ncbi_116835522	PRPF4B	TRUE
ncbi_116835611	CALD1	TRUE
ncbi_116835643	CLU	TRUE
ncbi_116835645	LOC116835645	TRUE
ncbi_116835668	ELL2	TRUE
ncbi_116835793	ITGA2	TRUE
ncbi_116835801	PPP1R12A	TRUE
ncbi_116835873	ITGB1	TRUE
ncbi_116835940	RPS13	TRUE
ncbi_116836311	LOC116836311	TRUE
ncbi_116836330	KCTD12	TRUE
ncbi_116836554	KLHL8	TRUE
ncbi_116836627	CELF2	TRUE
ncbi_116836664	HPSE	TRUE
ncbi_116836805	RHOF	TRUE
ncbi_116836707	RSRC2	TRUE
ncbi_116836931	EGR3	TRUE
ncbi_116836972	TRAPPC10	TRUE
ncbi_116837085	CARMIL1	TRUE
ncbi_116837152	GATA2	TRUE
ncbi_116837151	LOC116837151	TRUE
ncbi_116837146	IP6K2	TRUE
ncbi_116837259	TCERG1	TRUE
ncbi_116837244	DUSP1	TRUE
ncbi_116837275	KMT5B	TRUE
ncbi_116837298	DOCK1	TRUE
ncbi_116837300	INSYN2A	TRUE
ncbi_116837338	U2SURP	TRUE
ncbi_116837374	LOC116837374	TRUE
ncbi_116837401	HBEGF	TRUE
ncbi_116837456	SMARCA2	TRUE
ncbi_116837497	FOS	TRUE
ncbi_116837643	LAPTM5	TRUE
ncbi_116837745	UBASH3B	TRUE
ncbi_116837724	HSPA8	TRUE
ncbi_116837725	RALBP1	TRUE
ncbi_116837806	THBS1	TRUE
ncbi_116837847	SLC40A1	TRUE
ncbi_116837865	SMAP2	TRUE
ncbi_116837910	LOC116837910	TRUE
ncbi_116838012	IFI6	TRUE
ncbi_116838037	ETV6	TRUE
ncbi_116838088	SAT1	TRUE
ncbi_116838189	RPLP1	TRUE
ncbi_116838262	LOC116838262	TRUE
ncbi_116838338	GOLGB1	TRUE
ncbi_116838347	GASK1B	TRUE
ncbi_116838367	FBXO32	TRUE
ncbi_116838398	LOC116838398	TRUE
ncbi_116838436	SF3B1	TRUE
ncbi_116838469	NFX1	TRUE
ncbi_116838472	ANO3	TRUE
ncbi_116838478	SLC25A24	TRUE
ncbi_116838491	VAV3	TRUE
ncbi_116838515	PLEC	TRUE
ncbi_116838531	ZFC3H1	TRUE
ncbi_116838539	EIF4A2	TRUE
ncbi_116838671	PTPN1	TRUE
ncbi_116838695	RHAG	TRUE
ncbi_116838738	FGD3	TRUE
ncbi_116838845	CST6	TRUE
ncbi_116838841	PRDX5	TRUE
ncbi_116839136	SRSF3	TRUE
ncbi_116839143	CDKN1A	TRUE
ncbi_116839149	PIM1	TRUE
ncbi_116839180	LOC116839180	TRUE
ncbi_116839296	ATF3	TRUE
ncbi_116839290	ROCK1	TRUE
ncbi_116839406	FN1	TRUE
ncbi_116839437	CHD9	TRUE
ncbi_116839457	LOC116839457	TRUE
ncbi_116839510	ITGB3	TRUE
ncbi_116839584	DDX5	TRUE
ncbi_116839566	TEX2	TRUE
ncbi_116839562	LOC116839562	TRUE
ncbi_116839625	LOC116839625	TRUE
ncbi_116839698	DUSP7	TRUE
ncbi_116839681	CISH	TRUE
ncbi_116839887	SELE	TRUE
ncbi_116839894	LOC116839894	TRUE
ncbi_116839880	PRRC2C	TRUE
ncbi_116839947	LOC116839947	TRUE
ncbi_116839980	LOC116839980	TRUE
ncbi_116840096	TNNI3	TRUE
ncbi_116840088	FTL	TRUE
ncbi_116840059	SNRNP70	TRUE
ncbi_116840101	AKAP13	TRUE
ncbi_116840132	MEIS1	TRUE
ncbi_116814774	FER	TRUE
ncbi_116814835	RPS2	TRUE
ncbi_116814881	BAZ1A	TRUE
ncbi_116814874	NFKBIA	TRUE
ncbi_116815143	LOC116815143	TRUE
ncbi_116815144	LOC116815144	TRUE
ncbi_116815204	STAT1	TRUE
ncbi_116815248	VCAN	TRUE
ncbi_116815639	BAMBI	TRUE
ncbi_116815672	CBFA2T3	TRUE
ncbi_116815687	ANKRD11	TRUE
ncbi_116815741	SMAD3	TRUE
ncbi_116815768	PIAS1	TRUE
ncbi_116815970	SMC4	TRUE
ncbi_116816038	LOC116816038	TRUE
ncbi_116816180	LOC116816180	TRUE
ncbi_116816226	UTP23	TRUE
ncbi_116816268	CCDC58	TRUE
ncbi_116816285	EIF5B	TRUE
ncbi_116816318	HERC1	TRUE
ncbi_116816350	SPTY2D1	TRUE
ncbi_116816494	GPX1	TRUE
ncbi_116816574	LOC116816574	TRUE
ncbi_116816703	CMIP	TRUE
ncbi_116816699	PLCG2	TRUE
ncbi_116816803	PPDPF	TRUE
ncbi_116816826	DIDO1	TRUE
ncbi_116816927	DENND2C	TRUE
ncbi_116816963	DIAPH2	TRUE
ncbi_116816999	HEMGN	TRUE
ncbi_116817021	BCL11A	TRUE
ncbi_116817033	LOC116817033	TRUE
ncbi_116817046	THRAP3	TRUE
ncbi_116817160	LOC116817160	TRUE
ncbi_116817176	FAM199X	TRUE
ncbi_116817196	KIAA1210	TRUE
ncbi_116817183	SLC25A5	TRUE
ncbi_116817179	UPF3B	TRUE
ncbi_116817209	DGKQ	TRUE
ncbi_116817234	ASH1L	TRUE
ncbi_116817304	ITPR2	TRUE
ncbi_116817332	TOP1	TRUE
ncbi_116817482	HSPA5	TRUE
ncbi_116817473	RPL7A	TRUE
ncbi_116817560	ACTB	TRUE
ncbi_116817570	KMT2C	TRUE
ncbi_116817584	RSAD2	TRUE
ncbi_116817664	SNX27	TRUE
ncbi_116818038	MAP1A	TRUE
ncbi_116818085	LOC116818085	TRUE
ncbi_116818092	MGAT2	TRUE
ncbi_116818322	IRF1	TRUE
ncbi_116818380	CITED2	TRUE
ncbi_116818397	LOC116818397	TRUE
ncbi_116818439	IRF2	TRUE
ncbi_116818669	LOC116818669	TRUE
ncbi_116818775	ESAM	TRUE
ncbi_116818942	EPAS1	TRUE
ncbi_116818993	IFIT5	TRUE
ncbi_116819015	KTN1	TRUE
ncbi_116819116	ZC3H6	TRUE
ncbi_116819138	SETD2	TRUE
ncbi_116819145	TESPA1	TRUE
ncbi_116819155	PCF11	TRUE
ncbi_116819161	CAT	TRUE
ncbi_116819277	RSF1	TRUE
ncbi_116819322	SACS	TRUE
ncbi_116819331	SUN1	TRUE
ncbi_116819374	PPIG	TRUE
ncbi_116819510	MXD1	TRUE
ncbi_116819760	SPTBN1	TRUE
ncbi_116819870	LIMS1	TRUE
ncbi_116819902	GCC2	TRUE
ncbi_116819917	FLI1	TRUE
ncbi_116820006	TMSB15B	TRUE

## Sheet: Pelodiscus sinensis
gene	gene_short_name	use_for_ordering
LOC102443765	LOC102443765	TRUE
LOC102449957	UBE2Q1	TRUE
LOC102456901	LOC102456901	TRUE
LOC102461429	LOC102461429	TRUE
LOC102461746	TCN1	TRUE
LOC102453535	CYSTM1	TRUE
LOC102449077	PRKAR1A	TRUE
LOC102461584	LOC102461584	TRUE
LOC102450905	SVIL	TRUE
LOC102448031	AGO4	TRUE
LOC102451053	LOC102451053	TRUE
LOC102452770	AKAP13	TRUE
LOC102459102	PTGS2	TRUE
LOC102448920	HNRNPD	TRUE
LOC102463679	IL18	TRUE
LOC102449324	RPS19BP1	TRUE
LOC102449551	ATF4	TRUE
LOC102459344	TIGD4	TRUE
LOC102459032	LOC102459032	TRUE
LOC102451780	ETS2	TRUE
LOC102444411	PSMD11	TRUE
LOC102451225	JUNB	TRUE
LOC102456911	KLF6	TRUE
LOC102446403	F5	TRUE
LOC102454670	SAT1	TRUE
LOC102445273	LOC102445273	TRUE
LOC102456329	SELPLG	TRUE
LOC102448524	IFNGR1	TRUE
LOC102448764	IL20RA	TRUE
LOC102455103	GET4	TRUE
LOC102456674	GPR146	TRUE
LOC102443867	LFNG	TRUE
LOC102451064	ACTB	TRUE
LOC102452779	LOC102452779	TRUE
LOC102447466	PIM3	TRUE
LOC102448292	SEC61B	TRUE
LOC102451861	TMEM248	TRUE
LOC102456999	SBDS	TRUE
LOC102459749	RAB5C	TRUE
LOC102447884	TAOK1	TRUE
LOC102456676	PLEKHA2	TRUE
LOC102459914	LONRF2	TRUE
LOC102444178	AHNAK	TRUE
LOC102450126	PTPRC	TRUE
LOC102450527	LOC102450527	TRUE
LOC102455768	BTBD10	TRUE
LOC102443875	SEMA4A	TRUE
LOC102451394	AFTPH	TRUE
LOC102460487	CAB39	TRUE
LOC102459918	HSPA5	TRUE
LOC102460156	PPP6C	TRUE
LOC102457920	KIAA1551	TRUE
LOC102446735	BET1	TRUE
LOC102459046	SEM1	TRUE
LOC102453957	UXS1	TRUE
LOC102452040	RPS8	TRUE
LOC102455526	XPO6	TRUE
LOC102461373	DYNLL1	TRUE
LOC102451161	CAP1	TRUE
LOC102451396	MFSD2A	TRUE
LOC102461206	SMU1	TRUE
LOC102448303	CEBPA	TRUE
LOC102448457	LOC102448457	TRUE
LOC106731439	IPCEF1	TRUE
LOC102462881	SYTL3	TRUE
LOC102455528	CAPZB	TRUE
LOC102452712	F11R	TRUE
LOC102445866	UPF3B	TRUE
LOC102460403	MAP7D3	TRUE
LOC102449499	LOC102449499	TRUE
LOC102452459	CDKN1B	TRUE
LOC102449655	LOC102449655	TRUE
LOC102450310	LOC102450310	TRUE
LOC102453878	BPNT1	TRUE
LOC102464047	FOSL2	TRUE
LOC102455291	PANK3	TRUE
LOC102460007	FBXW11	TRUE
LOC102463217	LOC102463217	TRUE
LOC102443471	MBNL1	TRUE
LOC102459454	LOC102459454	TRUE
LOC102459928	LOC102459928	TRUE
LOC102447806	CUNH5orf15	TRUE
LOC102456770	MAP4K5	TRUE
LOC102462977	PAM	TRUE
LOC102450610	PER1	TRUE
LOC102462244	ALOX5	TRUE
LOC102458813	STRN3	TRUE
LOC102455859	KCTD12	TRUE
LOC102448871	GOLPH3	TRUE
LOC102462333	LOC102462333	TRUE
LOC102450615	CXCR4	TRUE
LOC102445299	FAM107B	TRUE
LOC102444200	LOC102444200	TRUE
LOC102444737	RIOK3	TRUE
LOC102444975	NPC1	TRUE
LOC102445300	USP48	TRUE
LOC102452879	TESK2	TRUE
LOC102457777	TSPAN1	TRUE
LOC102454609	LOC102454609	TRUE
LOC102449037	RNF19B	TRUE
LOC102458748	RAF1	TRUE
LOC102464055	GPX1	TRUE
LOC102460666	NFKBIA	TRUE
LOC102454531	FOS	TRUE
LOC102460667	LOC102460667	TRUE
LOC102453889	CLK1	TRUE
LOC102448711	LCP1	TRUE
LOC102460501	COQ8A	TRUE
LOC102463977	YPEL5	TRUE
LOC102456195	S1PR4	TRUE
LOC102454962	LOC102454962	TRUE
LOC102446822	RCE1	TRUE
LOC102461880	TMPO	TRUE
LOC102451098	SYTL2	TRUE
LOC102448402	PNISR	TRUE
LOC102447742	LYSMD2	TRUE
LOC102445557	MAPK6	TRUE
LOC102462344	LOC102462344	TRUE
LOC102456370	ALYREF	TRUE
LOC102460571	GLRX	TRUE
LOC102445648	PMP22	TRUE
LOC102458904	G0S2	TRUE
LOC102453066	CAPZA1	TRUE
LOC102459221	LOC102459221	TRUE
LOC102459384	LOC102459384	TRUE
LOC102452375	SUN2	TRUE
LOC102461936	S100A10	TRUE
LOC102449044	CWC22	TRUE
LOC102455714	VIM	TRUE
LOC102458515	RBM5	TRUE
LOC102461395	S1PR1	TRUE
LOC102457523	RASA2	TRUE
LOC102461060	AGFG1	TRUE
LOC102449921	LOC102449921	TRUE
LOC102462008	LOC102462008	TRUE
LOC102457109	LOC102457109	TRUE
LOC102447823	RAB5A	TRUE
LOC102448076	KAT2B	TRUE
LOC102462745	LRRK2	TRUE
LOC102461307	NKTR	TRUE
LOC102444214	HIGD1A	TRUE
LOC112545390	LOC112545390	TRUE
LOC102449835	KLHDC2	TRUE
LOC102449049	NOTCH1	TRUE
LOC102447666	ENTR1	TRUE
LOC102459154	ATP5MD	TRUE
LOC102456708	LOC102456708	TRUE
LOC102446830	LOC102446830	TRUE
LOC102443740	ZNF516	TRUE
LOC102456951	ANKRD22	TRUE
LOC102462908	LOC102462908	TRUE
LOC102463153	LOC102463153	TRUE
LOC102461549	LMAN2	TRUE
LOC102458524	ATP6V0C	TRUE
LOC102450952	LOC102450952	TRUE
LOC102463809	LOC102463809	TRUE
LOC102457449	RBM34	TRUE
LOC102450488	BCL6	TRUE
LOC102462832	BLMH	TRUE
LOC102462265	CALM1	TRUE
LOC102448409	KLF2	TRUE
LOC102451107	AP1M1	TRUE
LOC102451425	ING3	TRUE
LOC102454977	CMIP	TRUE
LOC102445810	TMSB4X	TRUE
LOC102457451	SYAP1	TRUE
LOC106732001	LOC106732001	TRUE
LOC102464070	RGS18	TRUE
LOC102450957	UBE2R2	TRUE
LOC102451428	AQP3	TRUE
LOC102451429	GDE1	TRUE
LOC106732015	LOC106732015	TRUE
LOC102457533	SESN1	TRUE
LOC102448178	LOC102448178	TRUE
LOC102445812	RARRES1	TRUE
LOC102462270	FAM49B	TRUE
LOC102457962	CHST2	TRUE
LOC102460347	TFDP2	TRUE
LOC102448007	LSM5	TRUE
LOC102448254	AVL9	TRUE
LOC102454465	GPR141	TRUE
LOC102463002	STK17A	TRUE
LOC102461949	COPS7A	TRUE
LOC102462433	GAPDH	TRUE
LOC102459564	FAM162A	TRUE
LOC102460036	CSTA	TRUE
LOC102452830	SERPINE2	TRUE
LOC102446289	CUNH11orf96	TRUE
LOC102452147	USP7	TRUE
LOC102447089	LOC102447089	TRUE
LOC102448094	MAP3K2	TRUE
LOC102452394	PAK2	TRUE
LOC102452641	TF	TRUE
LOC102456637	RNH1	TRUE
LOC102455236	UFM1	TRUE
LOC102460198	CIRBP	TRUE
LOC102447178	COPS9	TRUE
LOC102459400	LOC102459400	TRUE
LOC102461483	SRGN	TRUE
LOC102453665	UBL3	TRUE
LOC102454813	ALOX5AP	TRUE
LOC102463249	RBM38	TRUE
LOC102453260	EREG	TRUE
LOC102453751	LOC102453751	TRUE
LOC102453911	LOC102453911	TRUE
LOC102454632	LOC102454632	TRUE
LOC102449938	PPM1B	TRUE
LOC102461950	LOC102461950	TRUE
LOC102454385	LIMD2	TRUE
LOC102454634	MAP3K3	TRUE
LOC102455072	RAB43	TRUE
LOC102456721	LOC102456721	TRUE
LOC102446055	LOC102446055	TRUE
LOC102459484	LOC102459484	TRUE
LOC102460203	SMAP2	TRUE
LOC102451357	MORC3	TRUE
LOC102453991	DOPEY2	TRUE
LOC102452317	IFNGR2	TRUE
LOC102450789	OSBPL2	TRUE
LOC102451514	ADRM1	TRUE
LOC102448014	TTC39A	TRUE
LOC102449217	SLC29A1	TRUE
LOC102449376	LOC102449376	TRUE
LOC102459404	LACTB	TRUE
LOC102455330	HMGB2	TRUE
LOC102449943	PGD	TRUE
LOC102451127	LOC102451127	TRUE
LOC102450791	TMEM64	TRUE
LOC102453427	LOC102453427	TRUE
LOC102453839	LOC102453839	TRUE
LOC102461957	STARD10	TRUE
LOC102450645	PFKFB4	TRUE
LOC102444390	DUSP7	TRUE
LOC102460278	ALAS1	TRUE
LOC102447099	MFSD9	TRUE
LOC102447186	NUP50	TRUE
LOC102456798	PKM	TRUE
LOC102444308	LOC102444308	TRUE
LOC102450568	TNFRSF1B	TRUE
LOC102448661	ARL9	TRUE
LOC102458214	LOC102458214	TRUE
LOC102458464	LOC102458464	TRUE
LOC102446941	CD9	TRUE
LOC102448581	CCNI2	TRUE
LOC102460526	PHF12	TRUE
LOC102452840	LOC102452840	TRUE
LOC102461415	PRDX6	TRUE
LOC102450724	ARID5A	TRUE
LOC102454161	OAZ1	TRUE
LOC102454398	SF3A2	TRUE
LOC102458385	LOC102458385	TRUE
LOC102461963	PXN	TRUE
LOC102445585	TGFA	TRUE
LOC102445831	SNRPG	TRUE
LOC102456893	RGS1	TRUE
LOC102457139	RGS2	TRUE
LOC102460608	ZNF217	TRUE
LOC102445513	PTPN1	TRUE
LOC106732447	LOC106732447	TRUE
LOC102447941	B4GALT5	TRUE
LOC102462847	LOC102462847	TRUE
LOC102445440	LOC102445440	TRUE
LOC102454401	PACS1	TRUE
LOC102446061	TMEM40	TRUE
LOC102458059	LOC102458059	TRUE
LOC106732479	LOC106732479	TRUE
LOC102458703	CSGALNACT2	TRUE
LOC106732490	HCK	TRUE
LOC102460458	LMNB1	TRUE
LOC102452922	ZFP36L1	TRUE
LOC102453609	ACTN1	TRUE
LOC102454000	LOC102454000	TRUE
LOC102451133	LOC102451133	TRUE
LOC102459657	CIAO2B	TRUE
LOC102459733	TAF3	TRUE
LOC102450188	GATA2	TRUE
LOC102450804	RAB7A	TRUE
LOC102454001	FLNB	TRUE
LOC102459735	POLR2D	TRUE
LOC102462454	INPP5D	TRUE
LOC102457299	MAP1LC3A	TRUE
LOC102460221	ZXDC	TRUE
LOC102451845	CUL3	TRUE
LOC102449071	TPD52	TRUE
LOC102451606	LOC102451606	TRUE
LOC102445840	CDC42SE2	TRUE
LOC102446866	NFIL3	TRUE
LOC102461185	TMEM30A	TRUE
LOC102452588	DDIT4	TRUE
LOC102456812	NDUFB7	TRUE
LOC102444161	RETN	TRUE
LOC102454743	TLE3	TRUE
LOC102455826	CIAO2A	TRUE
LOC102458858	NDUFA13	TRUE
LOC102453614	SIVA1	TRUE
LOC102456491	PRPF38B	TRUE
LOC102446308	LOC102446308	TRUE
LOC102460773	LOC102460773	TRUE
LOC102452674	PLA1A	TRUE
LOC102461501	LOC102461501	TRUE
LOC102445357	TNFRSF1A	TRUE
LOC102445994	OGT	TRUE
LOC102448436	BTG2	TRUE
LOC102463929	LOC102463929	TRUE
LOC102447027	IL1R2	TRUE
LOC102453189	TAX1BP1	TRUE
LOC102447618	TMEM59	TRUE
LOC102460136	PIK3CG	TRUE
LOC102460377	RPL27A	TRUE
LOC102461980	DAPP1	TRUE
LOC102455266	DYNLT3	TRUE
LOC102461437	DDX3X	TRUE
LOC102450286	CUNH6orf62	TRUE
LOC102454256	SRI	TRUE
LOC102454498	STEAP4	TRUE
LOC102457999	MYCBP	TRUE
LOC102453360	LOC102453360	TRUE
LOC102453292	TMED7	TRUE
LOC102450744	TNFAIP8	TRUE
LOC102454845	MPC1	TRUE
LOC102445931	LAPTM5	TRUE
LOC102444875	UBC	TRUE
LOC102454848	PLEKHO1	TRUE
LOC102453782	TXNIP	TRUE
LOC102451150	UGCG	TRUE
LOC102454500	SUSD1	TRUE
LOC102455914	SNAP29	TRUE
LOC102453465	LOC102453465	TRUE
LOC102457238	LOC102457238	TRUE
LOC102443780	TSSC4	TRUE
LOC102452955	RNF38	TRUE
LOC102458006	ATP5ME	TRUE
LOC102459748	ARID4A	TRUE
LOC102451066	LOC102451066	TRUE
LOC102459194	DOCK11	TRUE
LOC102450751	SNAP23	TRUE
LOC102463697	IL17RA	TRUE
LOC102461921	HIPK3	TRUE
LOC102451942	PIM1	TRUE
LOC102446320	EDEM3	TRUE
LOC102458090	LOC102458090	TRUE
LOC102456588	LOC102456588	TRUE
LOC102456838	AKAP17A	TRUE
LOC102447138	LOC102447138	TRUE
LOC102463356	NCF1	TRUE
LOC102445700	ATP2A3	TRUE
LOC102459607	ZRANB1	TRUE
LOC102451236	ATRX	TRUE
LOC102452961	PGK1	TRUE
LOC102446895	UPP1	TRUE
LOC102453307	LOC102453307	TRUE
LOC102458961	SLC9A3R1	TRUE
LOC102446490	LOC102446490	TRUE
LOC102463208	LOC102463208	TRUE
LOC102460965	HYPK	TRUE
LOC102462077	KLF13	TRUE
LOC102454345	LOC102454345	TRUE
LOC102455198	MBD2	TRUE
LOC102457664	SAMSN1	TRUE
LOC102452532	LOC102452532	TRUE
LOC102451951	ARPC2	TRUE
LOC102454433	LOC102454433	TRUE
LOC102445044	RASSF5	TRUE
LOC102451319	LOC102451319	TRUE
LOC102449348	LOC102449348	TRUE
LOC102460163	MAP1LC3B	TRUE
LOC102445789	LOC102445789	TRUE
LOC102448943	FGL2	TRUE
LOC102460492	LAPTM4A	TRUE
LOC102456104	PARP14	TRUE
LOC102463614	FMR1	TRUE
LOC102444807	MTMR1	TRUE
LOC102453220	ANXA1	TRUE
LOC102455038	CEMIP2	TRUE
LOC102453638	HSP90B1	TRUE
LOC102462971	TRIM24	TRUE
LOC102451958	CSNK1A1	TRUE
LOC102463448	DUSP1	TRUE
LOC102463712	ERGIC1	TRUE
LOC102457855	SQSTM1	TRUE
LOC102456853	CD74	TRUE
LOC102457341	TNIP1	TRUE
LOC102458106	LOC102458106	TRUE
LOC102461619	EIF4A2	TRUE
LOC102463452	ATP11B	TRUE
LOC102455699	ODC1	TRUE
LOC102457091	ROCK2	TRUE
LOC102454522	GGNBP2	TRUE
LOC102456267	USP32	TRUE
LOC102448063	BLOC1S5	TRUE
LOC102448311	TXNDC5	TRUE
LOC102463618	F10	TRUE
LOC102459696	LPIN2	TRUE
LOC102446573	HMGN2	TRUE
LOC102447563	CUNH19orf53	TRUE
LOC102461295	LOC102461295	TRUE
LOC102445403	HDC	TRUE
LOC102454527	ZFAND6	TRUE
LOC102459213	ABHD2	TRUE
LOC102445552	STX11	TRUE
LOC102446105	SF3B5	TRUE
LOC102451964	RABGAP1L	TRUE
LOC102463369	FYB1	TRUE
LOC102464054	PTGER4	TRUE
LOC2943118	ND2	TRUE
LOC2943128	COX1	TRUE
LOC2943126	ATP6	TRUE
LOC2943124	COX3	TRUE
LOC2943125	ND3	TRUE
LOC2943120	ND4	TRUE
LOC2943119	CYTB	TRUE
