# Supplementary material for: Comparison of the Single-Cell Immune Landscape of Testudines from Different Habitats
Source: Cells. 2022 Dec 12;11(24):4023. doi: 10.3390/cells11244023 (PMC9816942; doi:10.3390/cells11244023)
Supplement: Supplementary file 1 [file cells-11-04023-s001.zip › Supplementary file S2 The list of DEGs in four testudines.xlsx]

## Sheet: Chelonia mydas
Target_Cluster	Gene ID	Gene Name	Target_Cluster_mean	Other_Cluster_mean	Log2FC	Pvalue	Qvalue	Symbol
neutrophil	ncbi_116821080	LOC116821080	17.3909	5.36434	1.69686	0	0	LOC116821080
neutrophil	ncbi_116823059	HSP90AA1	15.0802	4.67447	1.68979	1.97e-282	4.66e-278	HSP90AA1
neutrophil	ncbi_116837806	THBS1	142.306	75.4623	0.915168	2.01e-278	4.74e-274	THBS1
neutrophil	ncbi_116829944	FKBP5	7.07758	2.42457	1.54553	6.59e-253	1.56e-248	FKBP5
neutrophil	ncbi_116824033	NRP1	9.38835	3.5592	1.39932	4.29e-231	1.01e-226	NRP1
neutrophil	ncbi_116815802	LOC116815802	1.91474	0.265576	2.84995	2.29e-225	5.41e-221	LOC116815802
neutrophil	ncbi_116827132	UBB	27.0044	16.3583	0.723166	1.28e-217	3.03e-213	UBB
neutrophil	ncbi_116822895	PMP22	25.6771	14.2252	0.852035	2.07e-209	4.89e-205	PMP22
neutrophil	ncbi_116828824	LOC116828824	9.24788	4.25779	1.11902	3.44e-202	8.14e-198	LOC116828824
neutrophil	ncbi_116820014	LOC116820014	2.68345	0.274076	3.29144	1.13e-201	2.68e-197	LOC116820014
neutrophil	ncbi_116818380	CITED2	5.07207	1.38176	1.87607	3.87e-193	9.15e-189	CITED2
neutrophil	ncbi_116837497	FOS	59.2702	28.3458	1.06417	1.32e-173	3.11e-169	FOS
neutrophil	ncbi_116838624	LOC116838624	1.74486	0.281814	2.6303	2.65e-168	6.25e-164	LOC116838624
neutrophil	ncbi_116827294	LOC116827294	29.9199	18.8556	0.66611	3.57e-157	8.45e-153	LOC116827294
neutrophil	ncbi_116832728	RPS27	60.9724	46.6002	0.387822	1.43e-152	3.37e-148	RPS27
neutrophil	ncbi_116838622	LOC116838622	1.64992	0.270137	2.61063	7.42e-149	1.75e-144	LOC116838622
neutrophil	ncbi_116829384	LOC116829384	1.96035	0.354619	2.46677	2.92e-144	6.9e-140	LOC116829384
neutrophil	ncbi_116833697	LOC116833697	6.67567	3.33454	1.00143	9.69e-134	2.29e-129	LOC116833697
neutrophil	ncbi_116829525	LOC116829525	3.70362	1.47911	1.32421	8.68e-124	2.05e-119	LOC116829525
neutrophil	ncbi_116833446	LOC116833446	5.84621	3.14579	0.894081	4.65e-117	1.1e-112	LOC116833446
neutrophil	ncbi_116821660	PSMB9	13.4122	9.05634	0.566544	1.79e-115	4.23e-111	PSMB9
neutrophil	ncbi_116823835	LOC116823835	31.3096	14.8475	1.07639	2.15e-115	5.07e-111	LOC116823835
neutrophil	ncbi_116825893	RPS23	22.1153	15.7005	0.494237	4.94e-109	1.17e-104	RPS23
neutrophil	ncbi_116830729	ITGA6	3.30335	1.2556	1.39555	4.6e-106	1.09e-101	ITGA6
neutrophil	ncbi_116820345	RPL27	30.128	22.804	0.401819	1.17e-104	2.77e-100	RPL27
neutrophil	ncbi_116819694	LOC116819694	4.54515	2.1678	1.06809	4.65e-101	1.1e-96	LOC116819694
neutrophil	ncbi_116838671	PTPN1	7.68546	4.20107	0.871373	6.28e-101	1.48e-96	PTPN1
neutrophil	ncbi_116835873	ITGB1	7.00623	3.99675	0.809811	8.48e-99	2e-94	ITGB1
neutrophil	ncbi_116833703	LOC116833703	1.404	0.316533	2.14911	3.19e-96	7.53e-92	LOC116833703
neutrophil	ncbi_116820919	DYNLL1	6.02739	2.77305	1.12006	1.05e-94	2.47e-90	DYNLL1
neutrophil	ncbi_116815248	VCAN	15.1194	9.57607	0.658891	9.36e-91	2.21e-86	VCAN
neutrophil	ncbi_116829747	CIRBP	10.8313	7.25009	0.579129	3.5e-89	8.27e-85	CIRBP
neutrophil	ncbi_116828709	LOC116828709	2.73826	1.07492	1.34903	3.09e-88	7.29e-84	LOC116828709
neutrophil	ncbi_116828852	POLR2E	3.49594	1.49859	1.22207	3.12e-86	7.37e-82	POLR2E
neutrophil	ncbi_116832715	S100A1	1.4429	0.349167	2.04699	5.97e-86	1.41e-81	S100A1
neutrophil	ncbi_116822917	CLDN5	6.52294	3.531	0.885446	3.31e-81	7.83e-77	CLDN5
neutrophil	ncbi_116817196	KIAA1210	5.59068	2.85483	0.969619	7.52e-81	1.78e-76	KIAA1210
neutrophil	ncbi_116823351	LOC116823351	8.02878	5.07415	0.662014	2.8e-79	6.61e-75	LOC116823351
neutrophil	ncbi_116831290	RBPMS2	10.9991	7.39368	0.573015	6.53e-78	1.54e-73	RBPMS2
neutrophil	ncbi_116834210	LOC116834210	2.68712	1.25617	1.09703	9.9e-75	2.34e-70	LOC116834210
neutrophil	ncbi_116828707	LOC116828707	4.86909	2.72382	0.83802	6.56e-72	1.55e-67	LOC116828707
neutrophil	ncbi_116821333	ASL	2.43597	1.1055	1.13979	3.43e-71	8.11e-67	ASL
neutrophil	ncbi_116835206	SPTAN1	4.43077	2.31913	0.933971	5.46e-71	1.29e-66	SPTAN1
neutrophil	ncbi_116822926	GP1BB	8.97519	6.1131	0.554039	1.13e-70	2.66e-66	GP1BB
neutrophil	ncbi_116822278	TRPC3	4.43562	2.46127	0.849732	2.75e-69	6.5e-65	TRPC3
neutrophil	ncbi_116828116	EGR1	10.0657	5.41949	0.893219	6.47e-65	1.53e-60	EGR1
neutrophil	ncbi_116839681	CISH	4.7195	2.58169	0.870319	3.92e-64	9.26e-60	CISH
neutrophil	ncbi_116821295	F2R	17.2578	11.7794	0.550982	4.13e-63	9.75e-59	F2R
neutrophil	ncbi_116839285	GYPC	1.2613	0.326421	1.95011	1.66e-62	3.93e-58	GYPC
neutrophil	ncbi_116839143	CDKN1A	4.52706	2.4067	0.911518	5.32e-62	1.26e-57	CDKN1A
neutrophil	ncbi_116815672	CBFA2T3	5.68786	3.67843	0.628794	1.55e-61	3.67e-57	CBFA2T3
neutrophil	ncbi_116821486	LOC116821486	2.64475	1.15907	1.19017	1.02e-58	2.4e-54	LOC116821486
neutrophil	ncbi_116822806	MAPK1	7.01707	4.71688	0.573036	7.09e-55	1.68e-50	MAPK1
neutrophil	ncbi_116838464	KCNMB1	1.38635	0.471142	1.55706	2.33e-54	5.51e-50	KCNMB1
neutrophil	ncbi_116825740	PARVB	8.88079	6.30765	0.493587	6.07e-54	1.43e-49	PARVB
neutrophil	ncbi_116833921	SPATS2L	4.87116	3.09972	0.652127	1.95e-53	4.62e-49	SPATS2L
neutrophil	ncbi_116825732	TBXAS1	3.75152	2.21167	0.762341	2.94e-53	6.96e-49	TBXAS1
neutrophil	ncbi_116835645	LOC116835645	3.63848	1.60374	1.1819	5.27e-53	1.25e-48	LOC116835645
neutrophil	ncbi_116832215	SEC14L1	3.00794	1.41665	1.0863	6.08e-53	1.44e-48	SEC14L1
neutrophil	ncbi_116815639	BAMBI	5.04967	2.78739	0.857276	3.88e-50	9.17e-46	BAMBI
neutrophil	ncbi_116829380	EIF3F	4.56139	2.95229	0.627639	1.94e-48	4.59e-44	EIF3F
neutrophil	ncbi_116838088	SAT1	5.04863	3.05505	0.724693	7.06e-48	1.67e-43	SAT1
neutrophil	ncbi_116828178	PTPRC	13.2271	10.1538	0.381477	2.56e-47	6.06e-43	PTPRC
neutrophil	ncbi_116827317	LOC116827317	5.58637	3.87375	0.528179	5.65e-46	1.34e-41	LOC116827317
neutrophil	ncbi_116821341	LOC116821341	10.4744	7.86783	0.412828	8.47e-46	2e-41	LOC116821341
neutrophil	ncbi_116830579	MCL1	6.11046	3.9858	0.616413	3.65e-44	8.63e-40	MCL1
neutrophil	ncbi_116814692	TTLL12	1.74669	0.683175	1.3543	7.41e-44	1.75e-39	TTLL12
neutrophil	ncbi_116824124	TST	1.59005	0.617396	1.3648	8.91e-44	2.11e-39	TST
neutrophil	ncbi_116827756	LOC116827756	5.13759	3.52121	0.545021	1.43e-40	3.38e-36	LOC116827756
neutrophil	ncbi_116835643	CLU	3.45123	2.00109	0.786327	2.09e-40	4.93e-36	CLU
neutrophil	ncbi_116819161	CAT	3.49757	2.1205	0.72195	2.09e-39	4.94e-35	CAT
neutrophil	ncbi_116837971	SH3BGRL3	4.8863	3.66744	0.413969	2.71e-37	6.41e-33	SH3BGRL3
neutrophil	ncbi_116839136	SRSF3	3.46839	2.14488	0.693371	5.96e-37	1.41e-32	SRSF3
neutrophil	ncbi_116839149	PIM1	3.90576	2.43127	0.683892	2.18e-36	5.15e-32	PIM1
neutrophil	ncbi_116838421	HSPD1	1.55268	0.600249	1.37113	2.43e-36	5.75e-32	HSPD1
neutrophil	ncbi_116816231	KLF6	4.94511	3.04629	0.698952	1.53e-35	3.63e-31	KLF6
neutrophil	ncbi_116834663	HEXIM1	2.99527	1.74712	0.777705	3.43e-35	8.1e-31	HEXIM1
neutrophil	ncbi_116825207	LOC116825207	4.91143	3.42668	0.519333	4.58e-34	1.08e-29	LOC116825207
neutrophil	ncbi_116825791	LY75	4.57601	3.15717	0.535457	5.63e-34	1.33e-29	LY75
neutrophil	ncbi_116837244	DUSP1	2.32802	0.881053	1.4018	2.6e-33	6.15e-29	DUSP1
neutrophil	ncbi_116838113	JUN	1.77259	0.632587	1.48653	5.11e-33	1.21e-28	JUN
neutrophil	ncbi_116822509	MBNL3	9.13429	7.09721	0.364041	7.87e-33	1.86e-28	MBNL3
neutrophil	ncbi_116838086	PRDX4	4.46313	3.13509	0.509549	1.12e-32	2.66e-28	PRDX4
neutrophil	ncbi_116831797	PEAR1	2.10227	1.29866	0.69492	6.34e-31	1.5e-26	PEAR1
neutrophil	ncbi_116839180	LOC116839180	2.41393	1.32816	0.861955	1.5e-29	3.53e-25	LOC116839180
neutrophil	ncbi_116837724	HSPA8	3.91782	2.75425	0.508394	8.17e-28	1.93e-23	HSPA8
neutrophil	ncbi_116825711	APP	2.17469	1.22948	0.822761	1.59e-27	3.76e-23	APP
neutrophil	ncbi_116830961	LOC116830961	1.22655	0.585208	1.06758	2.55e-27	6.02e-23	LOC116830961
neutrophil	ncbi_116837300	INSYN2A	2.65026	1.49191	0.828978	6.08e-27	1.44e-22	INSYN2A
neutrophil	ncbi_116818439	IRF2	3.67019	2.47802	0.566665	2.17e-26	5.13e-22	IRF2
neutrophil	ncbi_116820682	GATA3	2.30347	1.37548	0.743872	7.55e-26	1.78e-21	GATA3
neutrophil	ncbi_116815129	NPR3	1.73728	0.858427	1.01707	9.81e-26	2.32e-21	NPR3
neutrophil	ncbi_116835226	CUNH9orf78	2.67989	1.61844	0.727571	3.61e-25	8.53e-21	CUNH9orf78
neutrophil	ncbi_116822982	TNFRSF11B	3.00993	1.96592	0.614527	1.12e-23	2.65e-19	TNFRSF11B
neutrophil	ncbi_116823354	LOC116823354	2.25217	1.48757	0.598356	4.43e-22	1.05e-17	LOC116823354
neutrophil	ncbi_116831817	MEF2D	3.57947	2.53811	0.495988	1.21e-21	2.86e-17	MEF2D
neutrophil	ncbi_116839595	GP9	10.3192	8.01074	0.365321	1.44e-21	3.4e-17	GP9
neutrophil	ncbi_116831994	CDC37	3.36958	2.26829	0.570961	3.86e-21	9.13e-17	CDC37
neutrophil	ncbi_116837401	HBEGF	7.04445	5.3846	0.387648	4.56e-21	1.08e-16	HBEGF
neutrophil	ncbi_116835290	PTGIR	1.91545	1.13229	0.758438	8.61e-21	2.04e-16	PTGIR
neutrophil	ncbi_116818460	PLXNB2	1.21041	0.683906	0.823622	8.33e-20	1.97e-15	PLXNB2
neutrophil	ncbi_116818322	IRF1	10.1456	7.35885	0.46331	3.34e-19	7.88e-15	IRF1
neutrophil	ncbi_116820098	CLIC2	3.30965	2.38005	0.475686	5.85e-19	1.38e-14	CLIC2
neutrophil	ncbi_116820590	RBMX	2.02506	1.2131	0.739272	1.18e-18	2.8e-14	RBMX
neutrophil	ncbi_116822280	KIAA1109	4.43294	3.25027	0.447702	1.69e-18	3.99e-14	KIAA1109
neutrophil	ncbi_116820119	HIGD1A	2.32935	1.50443	0.630712	2.32e-18	5.47e-14	HIGD1A
neutrophil	ncbi_116818775	ESAM	3.01537	2.20751	0.449915	2.58e-16	6.1e-12	ESAM
neutrophil	ncbi_116835269	FOSB	3.95767	2.57274	0.621344	2.6e-16	6.15e-12	FOSB
neutrophil	ncbi_116832698	LOC116832698	1.40307	0.761401	0.881857	3.95e-16	9.33e-12	LOC116832698
neutrophil	ncbi_116833416	SSH3	2.40975	1.61689	0.575661	4.52e-16	1.07e-11	SSH3
neutrophil	ncbi_116824235	DYNLL2	2.27795	1.28736	0.823321	5.17e-16	1.22e-11	DYNLL2
neutrophil	ncbi_116822514	WDR44	2.18872	1.30117	0.75028	1.21e-15	2.86e-11	WDR44
neutrophil	ncbi_116838424	LOC116838424	2.47309	1.5861	0.640836	1.57e-15	3.71e-11	LOC116838424
neutrophil	ncbi_116823693	LOC116823693	3.41784	2.38703	0.517865	2.25e-15	5.31e-11	LOC116823693
neutrophil	ncbi_116835441	SOD1	3.35148	2.54127	0.399247	2.43e-15	5.73e-11	SOD1
neutrophil	ncbi_116826499	LOC116826499	3.37479	2.5839	0.385248	1.79e-14	4.23e-10	LOC116826499
neutrophil	ncbi_116834732	MYLK	1.63589	0.998342	0.712469	1.85e-14	4.38e-10	MYLK
neutrophil	ncbi_116818092	MGAT2	5.33167	4.13362	0.36718	2.16e-14	5.11e-10	MGAT2
neutrophil	ncbi_116819162	LMO2	1.58219	0.788942	1.00393	3e-14	7.1e-10	LMO2
neutrophil	ncbi_116818893	CCDC115	1.02936	0.461073	1.15868	5.41e-14	1.28e-09	CCDC115
neutrophil	ncbi_116815109	LOC116815109	1.71947	0.955205	0.848077	8.7e-14	2.05e-09	LOC116815109
neutrophil	ncbi_116837085	CARMIL1	3.33807	2.55383	0.386348	2.46e-13	5.81e-09	CARMIL1
neutrophil	ncbi_116821509	ERH	2.61712	1.95275	0.42247	3.49e-13	8.23e-09	ERH
neutrophil	ncbi_116816574	LOC116816574	3.93003	2.9981	0.390489	3.58e-13	8.45e-09	LOC116816574
neutrophil	ncbi_116818942	EPAS1	2.9635	2.24009	0.403748	4.91e-13	1.16e-08	EPAS1
neutrophil	ncbi_116833120	LOC116833120	2.3079	1.49733	0.624185	5.56e-13	1.31e-08	LOC116833120
neutrophil	ncbi_116822403	LOC116822403	2.36676	1.63662	0.532194	1.2e-12	2.84e-08	LOC116822403
neutrophil	ncbi_116824669	LOC116824669	2.18661	1.4644	0.578388	1.79e-12	4.22e-08	LOC116824669
neutrophil	ncbi_116829591	MIDN	1.21124	0.628388	0.946755	2.98e-12	7.05e-08	MIDN
neutrophil	ncbi_116819532	VCL	2.50988	1.88018	0.416748	9.67e-12	2.28e-07	VCL
neutrophil	ncbi_116839475	ISCU	2.01077	1.31912	0.608172	9.98e-12	2.36e-07	ISCU
neutrophil	ncbi_116824397	SNN	2.20225	1.49391	0.559882	1.3e-11	3.08e-07	SNN
neutrophil	ncbi_116836650	CASP3	2.30975	1.59201	0.536883	1.98e-11	4.67e-07	CASP3
neutrophil	ncbi_116819956	CTTN	2.55029	1.86779	0.449332	2.78e-11	6.57e-07	CTTN
neutrophil	ncbi_116830194	RSRP1	1.16199	0.705222	0.720448	2.8e-11	6.62e-07	RSRP1
neutrophil	ncbi_116824206	NLK	2.5904	1.85096	0.484895	2.94e-11	6.94e-07	NLK
neutrophil	ncbi_116835184	ENG	1.29883	0.730662	0.829939	4.17e-11	9.84e-07	ENG
neutrophil	ncbi_116837298	DOCK1	2.66015	1.81337	0.552833	8.72e-11	2.06e-06	DOCK1
neutrophil	ncbi_116838149	IL7	1.03227	0.583107	0.823983	2.2e-10	5.2e-06	IL7
neutrophil	ncbi_116819331	SUN1	2.59649	2.0166	0.364638	5.09e-10	1.2e-05	SUN1
neutrophil	ncbi_116832540	LOC116832540	1.1595	0.631803	0.875952	8.58e-10	2.03e-05	LOC116832540
neutrophil	ncbi_116837457	TJP2	2.40434	1.73333	0.472099	1.16e-09	2.73e-05	TJP2
neutrophil	ncbi_116834875	ABCA5	2.50871	1.92298	0.383602	1.45e-09	3.43e-05	ABCA5
neutrophil	ncbi_116821172	RHOB	1.41349	0.831743	0.765055	2.68e-09	6.34e-05	RHOB
neutrophil	ncbi_116838019	NUDC	1.13785	0.57001	0.997257	3.73e-09	8.82e-05	NUDC
neutrophil	ncbi_116817365	STK4	2.60981	1.93824	0.429195	6.64e-09	0.000156864	STK4
neutrophil	ncbi_116824237	SRSF1	2.16342	1.5386	0.4917	7.25e-09	0.000171369	SRSF1
neutrophil	ncbi_116826901	LOC116826901	3.74897	2.91066	0.365148	9.9e-09	0.000233977	LOC116826901
neutrophil	ncbi_116824791	LOC116824791	2.28518	1.75088	0.384228	1.71e-08	0.000403196	LOC116824791
neutrophil	ncbi_116823145	KLF2	2.35194	1.46703	0.680955	3.61e-08	0.000853543	KLF2
neutrophil	ncbi_116829729	LOC116829729	1.52707	0.970324	0.654225	5.83e-08	0.00137678	LOC116829729
neutrophil	ncbi_116838539	EIF4A2	2.32245	1.78392	0.380597	6.46e-08	0.00152607	EIF4A2
neutrophil	ncbi_116831757	RNMT	2.46302	1.81134	0.44337	6.57e-08	0.00155112	RNMT
neutrophil	ncbi_116819993	TSPAN6	1.54536	0.939226	0.718397	8.8e-08	0.0020799	TSPAN6
neutrophil	ncbi_116827370	NDRG2	1.9984	1.43548	0.477309	9.36e-08	0.00221251	NDRG2
neutrophil	ncbi_116839969	MAPRE2	1.60444	1.05695	0.602165	1.21e-07	0.00285431	MAPRE2
neutrophil	ncbi_116834686	LOC116834686	1.13277	0.626597	0.854247	1.91e-07	0.00450149	LOC116834686
neutrophil	ncbi_116834646	LYN	2.76127	2.08299	0.406677	2.65e-07	0.00625409	LYN
neutrophil	ncbi_116832972	LOC116832972	2.46513	1.8757	0.394237	2.91e-07	0.00686946	LOC116832972
neutrophil	ncbi_116838365	NDUFB9	1.55106	0.933256	0.732907	4.03e-07	0.00952999	NDUFB9
neutrophil	ncbi_116818983	LIPA	1.29868	0.774778	0.745194	4.14e-07	0.00977259	LIPA
neutrophil	ncbi_116822070	OTUD1	1.58116	1.12026	0.497153	4.46e-07	0.010547	OTUD1
neutrophil	ncbi_116834446	MDM1	1.82188	1.1984	0.604321	1.18e-06	0.0279842	MDM1
neutrophil	ncbi_116822043	LBH	2.11272	1.50443	0.489887	1.28e-06	0.0302452	LBH
neutrophil	ncbi_116839571	RAB11FIP4	1.08219	0.634065	0.771255	1.31e-06	0.0310688	RAB11FIP4
neutrophil	ncbi_116828406	LOC116828406	2.27124	1.55616	0.545483	2.03e-06	0.0480251	LOC116828406
neutrophil	ncbi_116821543	LOC116821543	1.06655	0.631313	0.756522	2.9e-06	0.0685411	LOC116821543
neutrophil	ncbi_116815030	LOC116815030	1.84927	1.20675	0.615835	3.27e-06	0.0771885	LOC116815030
neutrophil	ncbi_116819661	FAM114A2	1.28348	0.720444	0.833102	3.8e-06	0.0897786	FAM114A2
neutrophil	ncbi_116839652	WRAP53	1.26947	0.760156	0.739862	4.22e-06	0.0996151	WRAP53
neutrophil	ncbi_116833617	HNRNPH3	2.25118	1.68566	0.417369	4.68e-06	0.110469	HNRNPH3
neutrophil	ncbi_116815397	TNFRSF14	1.52638	1.02677	0.572004	7.03e-06	0.166203	TNFRSF14
neutrophil	ncbi_116828219	DNAJA1	1.05819	0.553995	0.933658	7.64e-06	0.180616	DNAJA1
neutrophil	ncbi_116815308	STAG2	2.87239	2.17552	0.400889	7.65e-06	0.180711	STAG2
neutrophil	ncbi_116838329	GUK1	1.0989	0.608494	0.852748	8.91e-06	0.210529	GUK1
neutrophil	ncbi_116825335	PFDN2	1.6037	1.03932	0.625763	1.27e-05	0.29891	PFDN2
neutrophil	ncbi_116821478	MPP5	1.09626	0.685606	0.677133	1.99e-05	0.469036	MPP5
neutrophil	ncbi_116821008	TRA2A	2.0842	1.60314	0.378592	2.45e-05	0.57991	TRA2A
neutrophil	ncbi_116826853	FXR1	1.7972	1.21579	0.563862	2.89e-05	0.683495	FXR1
neutrophil	ncbi_116825110	LOC116825110	2.48185	1.86166	0.414832	4.88e-05	1	LOC116825110
neutrophil	ncbi_116828997	SBNO2	1.31612	0.875176	0.588651	5.76e-05	1	SBNO2
neutrophil	ncbi_116827279	LOC116827279	1.81455	1.24169	0.547314	6.19e-05	1	LOC116827279
neutrophil	ncbi_116817401	GOLGA1	1.40353	0.965107	0.5403	7.2e-05	1	GOLGA1
neutrophil	ncbi_116815504	LOC116815504	1.52792	1.06579	0.51964	7.61e-05	1	LOC116815504
neutrophil	ncbi_116837745	UBASH3B	2.45696	1.83997	0.417189	7.69e-05	1	UBASH3B
neutrophil	ncbi_116836707	RSRC2	1.99791	1.37525	0.538792	7.71e-05	1	RSRC2
neutrophil	ncbi_116830863	SWSAP1	1.16441	0.655059	0.829904	9.07e-05	1	SWSAP1
neutrophil	ncbi_116826873	TEK	1.39426	1.03569	0.428903	0.000102606	1	TEK
neutrophil	ncbi_116831793	TOMM22	1.38124	0.840154	0.717244	0.000109625	1	TOMM22
neutrophil	ncbi_116821326	CCT6A	2.18424	1.61634	0.434405	0.000112762	1	CCT6A
neutrophil	ncbi_116822147	UBE2L6	1.17524	0.755123	0.638175	0.000157984	1	UBE2L6
neutrophil	ncbi_116829981	TRIM36	1.79504	1.36093	0.399424	0.000289486	1	TRIM36
neutrophil	ncbi_116835410	COQ8A	1.17192	0.733953	0.675116	0.000590073	1	COQ8A
neutrophil	ncbi_116827931	CCND3	1.77114	1.32649	0.417063	0.00062529	1	CCND3
neutrophil	ncbi_116819227	EDF1	1.68175	1.25353	0.42397	0.000859031	1	EDF1
neutrophil	ncbi_116817449	STOM	1.27781	0.825183	0.630893	0.000898456	1	STOM
neutrophil	ncbi_116823737	CCN1	2.0373	1.46141	0.479299	0.000933731	1	CCN1
neutrophil	ncbi_116833853	CTNNA1	1.57274	1.05966	0.569682	0.0012626	1	CTNNA1
neutrophil	ncbi_116830643	PDGFB	1.28393	0.909797	0.496951	0.00132158	1	PDGFB
neutrophil	ncbi_116821344	SMTNL2	1.19778	0.800961	0.580564	0.00133033	1	SMTNL2
neutrophil	ncbi_116829517	PFDN6	2.05457	1.58297	0.3762	0.00141086	1	PFDN6
neutrophil	ncbi_116820700	GPATCH1	1.42624	0.92616	0.622879	0.00150758	1	GPATCH1
neutrophil	ncbi_116838003	LOC116838003	1.10661	0.71944	0.621205	0.00160076	1	LOC116838003
neutrophil	ncbi_116824383	RAVER2	1.67474	1.29534	0.370609	0.00181653	1	RAVER2
neutrophil	ncbi_116826697	MYO1E	1.1835	0.769105	0.621806	0.0018373	1	MYO1E
neutrophil	ncbi_116823232	SHROOM2	1.05935	0.745177	0.50753	0.00191993	1	SHROOM2
neutrophil	ncbi_116829058	RBX1	1.73733	1.27849	0.442424	0.00208059	1	RBX1
neutrophil	ncbi_116830917	SQOR	0.774497	0.596386	0.377013	0.00213973	1	SQOR
neutrophil	ncbi_116836086	CLK1	1.44902	1.00753	0.524246	0.00295474	1	CLK1
neutrophil	ncbi_116821748	CCDC186	2.08817	1.56003	0.420671	0.00348209	1	CCDC186
neutrophil	ncbi_116828876	DHX36	0.849663	0.648667	0.389414	0.00374411	1	DHX36
neutrophil	ncbi_116827665	FNDC3A	1.32522	0.949645	0.480769	0.00404415	1	FNDC3A
neutrophil	ncbi_116836799	DENR	0.774459	0.584982	0.404796	0.0048571	1	DENR
neutrophil	ncbi_116827478	LOC116827478	1.13775	0.73139	0.637465	0.0079044	1	LOC116827478
neutrophil	ncbi_116830843	ARL6IP1	1.40838	0.994731	0.501659	0.00807557	1	ARL6IP1
LY6G6C-cell	ncbi_116838262	LOC116838262	6.76638	1.20808	2.48566	0	0	LOC116838262
LY6G6C-cell	ncbi_116827862	LOC116827862	12.6464	6.18015	1.03302	8.53e-241	2.01e-236	LOC116827862
LY6G6C-cell	ncbi_116821665	LOC116821665	63.9503	43.8284	0.545086	2.19e-206	5.17e-202	LOC116821665
LY6G6C-cell	ncbi_116816180	LOC116816180	6.4494	2.8448	1.18084	3.32e-176	7.85e-172	LOC116816180
LY6G6C-cell	ncbi_116831282	B2M	258.591	178.303	0.536342	1.49e-170	3.52e-166	B2M
LY6G6C-cell	ncbi_116838051	LOC116838051	2.23101	0.615865	1.85701	1.19e-164	2.81e-160	LOC116838051
LY6G6C-cell	ncbi_116823960	ALS2CL	1.40128	0.261848	2.41994	4.64e-154	1.1e-149	ALS2CL
LY6G6C-cell	ncbi_116819917	FLI1	20.1541	12.7646	0.658927	6.58e-144	1.55e-139	FLI1
LY6G6C-cell	ncbi_116821073	MPIG6B	14.0304	8.59462	0.707049	8.97e-140	2.12e-135	MPIG6B
LY6G6C-cell	ncbi_116834118	ITGA2B	19.2552	12.3372	0.642231	1.73e-139	4.09e-135	ITGA2B
LY6G6C-cell	ncbi_116838614	CD151	7.03885	3.83404	0.876474	5.83e-138	1.38e-133	CD151
LY6G6C-cell	ncbi_116816226	UTP23	3.41563	1.36235	1.32605	3.61e-135	8.52e-131	UTP23
LY6G6C-cell	ncbi_116840088	FTL	38.9586	25.8564	0.591418	1.34e-134	3.16e-130	FTL
LY6G6C-cell	ncbi_116816038	LOC116816038	13.2159	8.03269	0.71832	2.97e-133	7.01e-129	LOC116816038
LY6G6C-cell	ncbi_116831860	TXNIP	17.6566	10.549	0.743109	1.7e-128	4.03e-124	TXNIP
LY6G6C-cell	ncbi_116828245	PRXL2A	7.63201	4.28976	0.831166	1.44e-126	3.41e-122	PRXL2A
LY6G6C-cell	ncbi_116821085	LOC116821085	8.6649	5.2424	0.724956	3.85e-120	9.09e-116	LOC116821085
LY6G6C-cell	ncbi_116815143	LOC116815143	16.416	10.3812	0.661133	6.41e-120	1.52e-115	LOC116815143
LY6G6C-cell	ncbi_116826954	LOC116826954	10.5236	6.82243	0.625265	1.65e-117	3.91e-113	LOC116826954
LY6G6C-cell	ncbi_116821077	LY6G6C	1.19128	0.167158	2.83323	1.05e-116	2.47e-112	LY6G6C
LY6G6C-cell	ncbi_116839510	ITGB3	17.3144	11.9464	0.535401	1.61e-108	3.81e-104	ITGB3
LY6G6C-cell	ncbi_116830200	CLIC4	2.37077	0.832437	1.50994	8.77e-108	2.07e-103	CLIC4
LY6G6C-cell	ncbi_116817584	RSAD2	10.634	5.34824	0.991544	2.33e-107	5.51e-103	RSAD2
LY6G6C-cell	ncbi_116820406	FRMD4B	13.393	8.52943	0.650963	6.04e-106	1.43e-101	FRMD4B
LY6G6C-cell	ncbi_116825956	LOC116825956	1.65515	0.478023	1.79181	1.44e-104	3.41e-100	LOC116825956
LY6G6C-cell	ncbi_116836516	TMC5	1.91631	0.727393	1.39752	4.13e-103	9.76e-99	TMC5
LY6G6C-cell	ncbi_116822987	PTMA	59.1905	45.4691	0.380479	2.98e-99	7.05e-95	PTMA
LY6G6C-cell	ncbi_116834985	LOC116834985	12.2802	6.40855	0.938268	4.74e-99	1.12e-94	LOC116834985
LY6G6C-cell	ncbi_116824554	ATF4	18.8499	13.2911	0.504094	8e-95	1.89e-90	ATF4
LY6G6C-cell	ncbi_116816703	CMIP	10.9265	7.31138	0.57961	5.06e-93	1.2e-88	CMIP
LY6G6C-cell	ncbi_116820533	F13A1	3.32182	1.58015	1.07191	5.58e-93	1.32e-88	F13A1
LY6G6C-cell	ncbi_116829903	LOC116829903	23.578	17.7144	0.412514	8.76e-92	2.07e-87	LOC116829903
LY6G6C-cell	ncbi_116831766	ATP5IF1	14.0688	9.91901	0.504227	2.45e-88	5.79e-84	ATP5IF1
LY6G6C-cell	ncbi_116817570	KMT2C	14.0551	10.0604	0.48241	3.15e-87	7.45e-83	KMT2C
LY6G6C-cell	ncbi_116834978	HEBP1	2.30169	0.85651	1.42615	1.61e-82	3.8e-78	HEBP1
LY6G6C-cell	ncbi_116834255	LOC116834255	3.06308	1.62455	0.914944	4.98e-82	1.18e-77	LOC116834255
LY6G6C-cell	ncbi_116814582	BTC	4.16956	2.42448	0.782221	5.82e-82	1.38e-77	BTC
LY6G6C-cell	ncbi_116838506	CMTM4	2.23636	1.00282	1.15709	6.32e-79	1.49e-74	CMTM4
LY6G6C-cell	ncbi_116816999	HEMGN	13.5096	9.40485	0.522504	1.13e-78	2.67e-74	HEMGN
LY6G6C-cell	ncbi_116821286	LOC116821286	0.901065	0.227868	1.98344	2.52e-75	5.97e-71	LOC116821286
LY6G6C-cell	ncbi_116816607	GNG2	6.64569	4.52401	0.554816	1.95e-72	4.6e-68	GNG2
LY6G6C-cell	ncbi_116832393	LOC116832393	8.34906	3.55965	1.22988	4.35e-72	1.03e-67	LOC116832393
LY6G6C-cell	ncbi_116819870	LIMS1	8.12901	5.32997	0.608953	1.63e-71	3.85e-67	LIMS1
LY6G6C-cell	ncbi_116829775	CAB39L	2.51754	1.21968	1.04551	3.12e-71	7.36e-67	CAB39L
LY6G6C-cell	ncbi_116829870	NR1D1	1.03421	0.281875	1.8754	1.49e-70	3.52e-66	NR1D1
LY6G6C-cell	ncbi_116832958	ERI1	1.52499	0.581278	1.3915	1.66e-70	3.92e-66	ERI1
LY6G6C-cell	ncbi_116830669	LOC116830669	18.9629	13.0216	0.542277	2.75e-70	6.49e-66	LOC116830669
LY6G6C-cell	ncbi_116834442	RAP1B	16.3188	12.1906	0.42077	1.66e-68	3.93e-64	RAP1B
LY6G6C-cell	ncbi_116816927	DENND2C	6.25036	4.15667	0.588512	5.49e-66	1.3e-61	DENND2C
LY6G6C-cell	ncbi_116837910	LOC116837910	2.27121	1.08974	1.05948	1.53e-65	3.61e-61	LOC116837910
LY6G6C-cell	ncbi_116821608	GCNT1	2.04288	0.995131	1.03765	5.46e-64	1.29e-59	GCNT1
LY6G6C-cell	ncbi_116832954	TTYH3	1.70992	0.5619	1.60554	2.41e-61	5.69e-57	TTYH3
LY6G6C-cell	ncbi_116815204	STAT1	5.10262	3.10644	0.715978	2.96e-61	7e-57	STAT1
LY6G6C-cell	ncbi_116836494	BTBD3	1.27959	0.520982	1.29637	5.08e-61	1.2e-56	BTBD3
LY6G6C-cell	ncbi_116833681	GAPDHS	2.87939	1.72163	0.74199	9.81e-60	2.32e-55	GAPDHS
LY6G6C-cell	ncbi_116826363	SYNM	7.92041	5.44628	0.540305	9.91e-60	2.34e-55	SYNM
LY6G6C-cell	ncbi_116827612	PLEK	10.707	7.7008	0.475478	1.76e-59	4.15e-55	PLEK
LY6G6C-cell	ncbi_116817601	CLDN19	1.95798	1.00907	0.956345	1.28e-57	3.01e-53	CLDN19
LY6G6C-cell	ncbi_116820818	SLA	4.05654	2.59351	0.645346	1.09e-56	2.59e-52	SLA
LY6G6C-cell	ncbi_116825624	EPSTI1	4.13302	2.3927	0.788555	5.4e-54	1.28e-49	EPSTI1
LY6G6C-cell	ncbi_116829202	LOC116829202	0.876829	0.226307	1.95402	6.21e-53	1.47e-48	LOC116829202
LY6G6C-cell	ncbi_116829635	SLC25A3	6.12607	4.27074	0.520475	8.54e-53	2.02e-48	SLC25A3
LY6G6C-cell	ncbi_116820968	APLN	3.5102	2.20313	0.672	1.23e-52	2.9e-48	APLN
LY6G6C-cell	ncbi_116822046	INSIG1	1.52115	0.582138	1.38573	1.56e-52	3.69e-48	INSIG1
LY6G6C-cell	ncbi_116831841	ARHGEF2	6.93276	5.22203	0.408818	7.88e-52	1.86e-47	ARHGEF2
LY6G6C-cell	ncbi_116820582	FHL1	5.53114	3.83356	0.528892	1.06e-51	2.51e-47	FHL1
LY6G6C-cell	ncbi_116835793	ITGA2	5.16195	3.63364	0.506501	1.25e-51	2.95e-47	ITGA2
LY6G6C-cell	ncbi_116828128	TIMP3	8.19179	6.075	0.431294	1.93e-51	4.57e-47	TIMP3
LY6G6C-cell	ncbi_116838012	IFI6	10.4129	7.54397	0.464983	2.3e-50	5.43e-46	IFI6
LY6G6C-cell	ncbi_116817033	LOC116817033	6.42912	4.12071	0.641729	7e-50	1.65e-45	LOC116817033
LY6G6C-cell	ncbi_116833032	MPL	4.22971	2.90828	0.540393	8.48e-49	2e-44	MPL
LY6G6C-cell	ncbi_116829024	PLEKHM2	3.09354	1.91405	0.692633	2.45e-48	5.79e-44	PLEKHM2
LY6G6C-cell	ncbi_116824481	DOT1L	6.60909	4.84664	0.447467	1.59e-47	3.75e-43	DOT1L
LY6G6C-cell	ncbi_116832022	LOC116832022	4.54802	3.08559	0.55969	2.31e-47	5.47e-43	LOC116832022
LY6G6C-cell	ncbi_116829363	ITM2B	5.83263	4.12622	0.499327	2.9e-47	6.84e-43	ITM2B
LY6G6C-cell	ncbi_116824594	LOC116824594	3.47835	2.32388	0.58187	3.73e-47	8.82e-43	LOC116824594
LY6G6C-cell	ncbi_116832418	HHEX	3.98434	2.63733	0.595264	1.79e-46	4.23e-42	HHEX
LY6G6C-cell	ncbi_116822535	JADE1	3.62298	2.48788	0.542259	2.26e-46	5.35e-42	JADE1
LY6G6C-cell	ncbi_116830198	SYF2	4.00411	2.65044	0.595248	3.44e-44	8.13e-40	SYF2
LY6G6C-cell	ncbi_116837056	LOC116837056	1.01658	0.37154	1.45213	1.1e-43	2.59e-39	LOC116837056
LY6G6C-cell	ncbi_116838844	LOC116838844	4.23942	2.98514	0.506072	1.63e-43	3.86e-39	LOC116838844
LY6G6C-cell	ncbi_116821503	ACTN1	7.53557	5.75158	0.389758	1.34e-42	3.17e-38	ACTN1
LY6G6C-cell	ncbi_116832448	EIF3G	3.71601	2.45217	0.599698	6.02e-42	1.42e-37	EIF3G
LY6G6C-cell	ncbi_116819217	PPP1R14A	3.24971	2.20092	0.562208	4.7e-41	1.11e-36	PPP1R14A
LY6G6C-cell	ncbi_116830567	ECM1	6.67148	5.06838	0.396482	7.18e-41	1.7e-36	ECM1
LY6G6C-cell	ncbi_116815970	SMC4	3.57082	2.37786	0.586593	9.11e-41	2.15e-36	SMC4
LY6G6C-cell	ncbi_116828526	SMAGP	4.40976	3.16825	0.477015	1.3e-40	3.07e-36	SMAGP
LY6G6C-cell	ncbi_116834887	CEP131	2.32784	1.37463	0.759949	4.67e-39	1.1e-34	CEP131
LY6G6C-cell	ncbi_116836950	LOC116836950	0.925302	0.374236	1.30597	9.02e-39	2.13e-34	LOC116836950
LY6G6C-cell	ncbi_116825926	LOC116825926	1.198	0.55364	1.11361	3.11e-38	7.36e-34	LOC116825926
LY6G6C-cell	ncbi_116836946	LOC116836946	1.24376	0.580069	1.10041	6.21e-38	1.47e-33	LOC116836946
LY6G6C-cell	ncbi_116824324	DERL3	1.38278	0.650732	1.08744	9.71e-38	2.29e-33	DERL3
LY6G6C-cell	ncbi_116829374	TMEM30A	3.05719	1.96579	0.637095	2.04e-37	4.83e-33	TMEM30A
LY6G6C-cell	ncbi_116830916	BLOC1S6	2.53436	1.60642	0.65777	2.19e-37	5.17e-33	BLOC1S6
LY6G6C-cell	ncbi_116839980	LOC116839980	4.13517	3.13148	0.401101	2.29e-37	5.41e-33	LOC116839980
LY6G6C-cell	ncbi_116831585	ARHGAP5	5.07953	3.74798	0.43858	2.81e-37	6.63e-33	ARHGAP5
LY6G6C-cell	ncbi_116839228	TAL1	3.64351	2.59487	0.489666	1.63e-36	3.86e-32	TAL1
LY6G6C-cell	ncbi_116826418	MFSD12	5.0556	3.76836	0.423943	3.43e-36	8.11e-32	MFSD12
LY6G6C-cell	ncbi_116818588	TM9SF2	2.39306	1.51498	0.659555	3.44e-36	8.12e-32	TM9SF2
LY6G6C-cell	ncbi_116823444	CD274	1.20784	0.568994	1.08594	9.93e-36	2.35e-31	CD274
LY6G6C-cell	ncbi_116838472	ANO3	3.43202	2.36062	0.539895	9.95e-36	2.35e-31	ANO3
LY6G6C-cell	ncbi_116838695	RHAG	4.50934	3.08726	0.54659	1.48e-35	3.49e-31	RHAG
LY6G6C-cell	ncbi_116826242	F2RL3	5.72414	4.26765	0.423616	2.35e-35	5.55e-31	F2RL3
LY6G6C-cell	ncbi_116834821	SLC16A6	1.68087	0.874823	0.942148	2.84e-35	6.72e-31	SLC16A6
LY6G6C-cell	ncbi_116838348	LOC116838348	2.36208	1.47338	0.680927	3.77e-35	8.9e-31	LOC116838348
LY6G6C-cell	ncbi_116823806	LOC116823806	2.82716	1.72732	0.710815	4.11e-35	9.72e-31	LOC116823806
LY6G6C-cell	ncbi_116823986	DSE	3.75987	2.62111	0.520505	4.16e-35	9.82e-31	DSE
LY6G6C-cell	ncbi_116837889	MGLL	3.8039	2.83137	0.425977	1.14e-34	2.7e-30	MGLL
LY6G6C-cell	ncbi_116827168	CCNI	5.24346	3.86333	0.440677	1.58e-34	3.72e-30	CCNI
LY6G6C-cell	ncbi_116833111	PWWP2A	3.57761	2.43612	0.554409	2.12e-34	5e-30	PWWP2A
LY6G6C-cell	ncbi_116821443	TRIM2	1.73222	0.992331	0.803725	6.14e-34	1.45e-29	TRIM2
LY6G6C-cell	ncbi_116819145	TESPA1	2.91931	2.03521	0.520451	1.25e-33	2.96e-29	TESPA1
LY6G6C-cell	ncbi_116836805	RHOF	1.95614	1.22368	0.676784	2.03e-33	4.8e-29	RHOF
LY6G6C-cell	ncbi_116833694	LOC116833694	1.01314	0.455615	1.15295	5.23e-33	1.24e-28	LOC116833694
LY6G6C-cell	ncbi_116815619	LOC116815619	1.03212	0.452862	1.18847	6.57e-33	1.55e-28	LOC116815619
LY6G6C-cell	ncbi_116836258	SCAMP2	4.20924	3.12942	0.427665	1.45e-32	3.42e-28	SCAMP2
LY6G6C-cell	ncbi_116818593	MYL9	3.98255	2.96928	0.423581	3.77e-32	8.9e-28	MYL9
LY6G6C-cell	ncbi_116814643	KIAA1143	1.81995	1.04298	0.80319	4.99e-32	1.18e-27	KIAA1143
LY6G6C-cell	ncbi_116821653	LOC116821653	1.33444	0.681611	0.969214	1.52e-31	3.59e-27	LOC116821653
LY6G6C-cell	ncbi_116832539	TOX2	3.1867	2.20475	0.531446	4.82e-31	1.14e-26	TOX2
LY6G6C-cell	ncbi_116825693	LOC116825693	1.26019	0.774219	0.702826	5.07e-31	1.2e-26	LOC116825693
LY6G6C-cell	ncbi_116819188	CTSD	5.39015	4.15986	0.373789	8.42e-31	1.99e-26	CTSD
LY6G6C-cell	ncbi_116818359	CCNI2	2.67039	1.82449	0.54956	1.16e-30	2.74e-26	CCNI2
LY6G6C-cell	ncbi_116835270	PRKD2	1.75939	1.08942	0.691511	1.37e-30	3.24e-26	PRKD2
LY6G6C-cell	ncbi_116835668	ELL2	2.49031	1.61102	0.62835	2.62e-30	6.19e-26	ELL2
LY6G6C-cell	ncbi_116818645	FAM241A	2.16442	1.33673	0.695275	8.7e-30	2.06e-25	FAM241A
LY6G6C-cell	ncbi_116839566	TEX2	2.12654	1.40285	0.600147	2.27e-29	5.36e-25	TEX2
LY6G6C-cell	ncbi_116832772	GSE1	3.6568	2.74424	0.414175	3.73e-29	8.81e-25	GSE1
LY6G6C-cell	ncbi_116832976	PLXNA2	1.66188	1.0939	0.603329	3.76e-29	8.88e-25	PLXNA2
LY6G6C-cell	ncbi_116816040	ING1	1.61712	0.989806	0.708206	6.81e-29	1.61e-24	ING1
LY6G6C-cell	ncbi_116818775	ESAM	2.95972	2.28041	0.37617	1.28e-27	3.02e-23	ESAM
LY6G6C-cell	ncbi_116814774	FER	1.95216	1.22495	0.672351	1.87e-27	4.42e-23	FER
LY6G6C-cell	ncbi_116832856	MAP4K4	2.17673	1.6159	0.429825	3.03e-27	7.16e-23	MAP4K4
LY6G6C-cell	ncbi_116825922	PEX1	1.45535	0.802494	0.858799	5.22e-27	1.23e-22	PEX1
LY6G6C-cell	ncbi_116832651	LOC116832651	1.66643	0.963642	0.790187	6.11e-27	1.44e-22	LOC116832651
LY6G6C-cell	ncbi_116838347	GASK1B	1.82574	1.18801	0.619934	7.07e-27	1.67e-22	GASK1B
LY6G6C-cell	ncbi_116827256	MCUB	1.83088	1.09392	0.743037	1.78e-26	4.2e-22	MCUB
LY6G6C-cell	ncbi_116823670	RUNX1	3.51337	2.66958	0.396246	2.86e-26	6.75e-22	RUNX1
LY6G6C-cell	ncbi_116816209	EEF1E1	2.55339	1.79157	0.511193	3.77e-26	8.91e-22	EEF1E1
LY6G6C-cell	ncbi_116839658	PER1	1.24962	0.680888	0.876005	5.44e-26	1.29e-21	PER1
LY6G6C-cell	ncbi_116820141	EIF2AK2	1.77688	0.999352	0.830283	6.65e-26	1.57e-21	EIF2AK2
LY6G6C-cell	ncbi_116825983	TMEM39A	0.870551	0.379335	1.19846	8.08e-26	1.91e-21	TMEM39A
LY6G6C-cell	ncbi_116834106	BOK	1.79607	1.17671	0.610086	1.01e-25	2.37e-21	BOK
LY6G6C-cell	ncbi_116829348	MKNK2	3.99379	2.96934	0.427619	1.33e-25	3.15e-21	MKNK2
LY6G6C-cell	ncbi_116829863	LOC116829863	3.16658	2.38181	0.410864	1.36e-25	3.22e-21	LOC116829863
LY6G6C-cell	ncbi_116829587	FHOD1	3.56752	2.71887	0.391911	2.01e-25	4.75e-21	FHOD1
LY6G6C-cell	ncbi_116815692	ZFPM1	1.57394	0.999366	0.655291	3.4e-25	8.03e-21	ZFPM1
LY6G6C-cell	ncbi_116838103	LOC116838103	1.52622	0.988993	0.625928	5.27e-25	1.25e-20	LOC116838103
LY6G6C-cell	ncbi_116834486	LOC116834486	1.83129	1.22983	0.574401	1.99e-24	4.7e-20	LOC116834486
LY6G6C-cell	ncbi_116833056	CDC20	2.43769	1.72723	0.497055	5.84e-24	1.38e-19	CDC20
LY6G6C-cell	ncbi_116822029	SEMA6B	1.78716	1.15742	0.626762	6.2e-24	1.47e-19	SEMA6B
LY6G6C-cell	ncbi_116818085	LOC116818085	1.90866	1.29457	0.560088	6.87e-24	1.62e-19	LOC116818085
LY6G6C-cell	ncbi_116820187	NDUFA12	3.8988	2.99427	0.380823	8.44e-24	1.99e-19	NDUFA12
LY6G6C-cell	ncbi_116823714	NUB1	4.38915	3.35829	0.386213	1.09e-23	2.56e-19	NUB1
LY6G6C-cell	ncbi_116822705	NEDD4L	1.44576	0.932424	0.632774	1.18e-23	2.79e-19	NEDD4L
LY6G6C-cell	ncbi_116815509	ORAI3	1.43465	0.853812	0.748708	1.4e-23	3.31e-19	ORAI3
LY6G6C-cell	ncbi_116821411	TACC1	2.26055	1.51262	0.57963	1.72e-23	4.06e-19	TACC1
LY6G6C-cell	ncbi_116817899	LOC116817899	1.82079	1.18958	0.614103	3.93e-23	9.29e-19	LOC116817899
LY6G6C-cell	ncbi_116831965	SLC66A3	0.86822	0.409018	1.0859	4.49e-23	1.06e-18	SLC66A3
LY6G6C-cell	ncbi_116824077	GFI1B	2.95006	2.2488	0.391588	4.5e-23	1.06e-18	GFI1B
LY6G6C-cell	ncbi_116829123	MRTFA	1.37483	0.832295	0.724087	6.19e-23	1.46e-18	MRTFA
LY6G6C-cell	ncbi_116833963	TRIM8	3.43634	2.58353	0.411526	1.26e-22	2.99e-18	TRIM8
LY6G6C-cell	ncbi_116840083	CD37	4.1594	3.22908	0.365256	1.57e-22	3.7e-18	CD37
LY6G6C-cell	ncbi_116822275	ANXA5	1.73062	1.14304	0.59841	2.86e-22	6.76e-18	ANXA5
LY6G6C-cell	ncbi_116819948	SYNE3	1.29138	0.75541	0.773583	3.14e-22	7.42e-18	SYNE3
LY6G6C-cell	ncbi_116819138	SETD2	3.20943	2.42167	0.406318	4.79e-22	1.13e-17	SETD2
LY6G6C-cell	ncbi_116835238	CALM3	2.84029	2.05359	0.467891	5.61e-22	1.32e-17	CALM3
LY6G6C-cell	ncbi_116821541	LOC116821541	3.0569	2.29801	0.411687	2.04e-21	4.81e-17	LOC116821541
LY6G6C-cell	ncbi_116825008	GLUD1	2.86902	2.12382	0.433898	4.38e-21	1.03e-16	GLUD1
LY6G6C-cell	ncbi_116839258	EFCAB14	3.89552	2.95077	0.400724	5.46e-21	1.29e-16	EFCAB14
LY6G6C-cell	ncbi_116822961	LOC116822961	0.829834	0.400794	1.04996	5.71e-21	1.35e-16	LOC116822961
LY6G6C-cell	ncbi_116826789	TRANK1	3.55333	2.39169	0.571143	6e-21	1.42e-16	TRANK1
LY6G6C-cell	ncbi_116830596	SIK1	1.32814	0.848241	0.64686	1.14e-20	2.68e-16	SIK1
LY6G6C-cell	ncbi_116827445	RCAN1	2.96923	1.9532	0.60425	1.56e-20	3.68e-16	RCAN1
LY6G6C-cell	ncbi_116824837	SLC44A2	2.4283	1.83137	0.407023	1.65e-20	3.9e-16	SLC44A2
LY6G6C-cell	ncbi_116829789	TMBIM4	3.00752	2.23381	0.42907	2.86e-20	6.76e-16	TMBIM4
LY6G6C-cell	ncbi_116831804	HDGF	3.31354	2.47322	0.421988	3.69e-20	8.71e-16	HDGF
LY6G6C-cell	ncbi_116840096	TNNI3	2.53626	1.75286	0.532993	3.69e-20	8.71e-16	TNNI3
LY6G6C-cell	ncbi_116827162	CNOT6L	2.34456	1.59637	0.554526	1.01e-19	2.39e-15	CNOT6L
LY6G6C-cell	ncbi_116832335	EMP3	2.92124	2.15639	0.437962	1.27e-19	3.01e-15	EMP3
LY6G6C-cell	ncbi_116834690	SH3BGRL	2.86846	2.12515	0.432709	2.02e-19	4.77e-15	SH3BGRL
LY6G6C-cell	ncbi_116837007	LOC116837007	1.47045	0.918916	0.678257	2.05e-19	4.83e-15	LOC116837007
LY6G6C-cell	ncbi_116819876	PDE4B	1.06716	0.563977	0.920065	2.41e-19	5.69e-15	PDE4B
LY6G6C-cell	ncbi_116826276	LUZP1	1.91086	1.33775	0.514418	2.49e-19	5.88e-15	LUZP1
LY6G6C-cell	ncbi_116824087	CTSO	1.34723	0.806695	0.739903	4.49e-19	1.06e-14	CTSO
LY6G6C-cell	ncbi_116817544	QKI	3.06641	2.3648	0.374831	5.83e-19	1.38e-14	QKI
LY6G6C-cell	ncbi_116826152	RASA1	1.24338	0.762127	0.706159	7.76e-19	1.83e-14	RASA1
LY6G6C-cell	ncbi_116819322	SACS	2.53363	1.82471	0.473539	1.2e-18	2.85e-14	SACS
LY6G6C-cell	ncbi_116829157	PTP4A2	3.02589	2.31301	0.387585	1.4e-18	3.31e-14	PTP4A2
LY6G6C-cell	ncbi_116830197	TMEM50A	2.36475	1.78332	0.40712	2.56e-18	6.06e-14	TMEM50A
LY6G6C-cell	ncbi_116834845	RNF213	3.7206	2.77774	0.421626	2.98e-18	7.03e-14	RNF213
LY6G6C-cell	ncbi_116815527	LOC116815527	0.903363	0.468285	0.947919	3.1e-18	7.32e-14	LOC116815527
LY6G6C-cell	ncbi_116827651	SAMD9L	3.21381	2.39049	0.426979	3.21e-18	7.58e-14	SAMD9L
LY6G6C-cell	ncbi_116834248	TBCC	1.15946	0.730314	0.66686	4.57e-18	1.08e-13	TBCC
LY6G6C-cell	ncbi_116823079	RCSD1	3.04126	2.36103	0.365251	5.27e-18	1.25e-13	RCSD1
LY6G6C-cell	ncbi_116822993	PSMD1	3.10252	2.26415	0.454473	1.22e-17	2.88e-13	PSMD1
LY6G6C-cell	ncbi_116833096	TNFSF13B	2.60806	1.99126	0.389296	1.37e-17	3.24e-13	TNFSF13B
LY6G6C-cell	ncbi_116823251	CXXC5	1.4704	1.02373	0.522377	1.45e-17	3.44e-13	CXXC5
LY6G6C-cell	ncbi_116832098	ANKS1A	1.58361	1.08314	0.547999	2.5e-17	5.9e-13	ANKS1A
LY6G6C-cell	ncbi_116820245	AGPAT5	2.1755	1.51651	0.520597	2.54e-17	6e-13	AGPAT5
LY6G6C-cell	ncbi_116832057	TMCC2	2.0511	1.47439	0.476283	3.22e-17	7.6e-13	TMCC2
LY6G6C-cell	ncbi_116816560	TFAM	2.01139	1.39749	0.525353	4.18e-17	9.88e-13	TFAM
LY6G6C-cell	ncbi_116825287	UBE2E1	1.93887	1.32713	0.546911	6.18e-17	1.46e-12	UBE2E1
LY6G6C-cell	ncbi_116831963	ROCK2	2.68142	1.9489	0.460337	6.29e-17	1.49e-12	ROCK2
LY6G6C-cell	ncbi_116838620	LOC116838620	1.05108	0.639637	0.716541	6.68e-17	1.58e-12	LOC116838620
LY6G6C-cell	ncbi_116832154	SEC11C	2.6364	1.99085	0.405181	1.03e-16	2.43e-12	SEC11C
LY6G6C-cell	ncbi_116823126	CCDC59	1.6025	1.02397	0.646148	4.05e-16	9.58e-12	CCDC59
LY6G6C-cell	ncbi_116816034	LPAR1	1.24737	0.868385	0.52248	5.8e-16	1.37e-11	LPAR1
LY6G6C-cell	ncbi_116838454	MYOCD	1.48774	1.05891	0.490543	6.91e-16	1.63e-11	MYOCD
LY6G6C-cell	ncbi_116821855	LOC116821855	2.54853	1.49456	0.769945	1.38e-15	3.27e-11	LOC116821855
LY6G6C-cell	ncbi_116815203	MYO1B	0.945871	0.643043	0.556728	1.7e-15	4.02e-11	MYO1B
LY6G6C-cell	ncbi_116823560	LOC116823560	2.29071	1.74624	0.391539	1.72e-15	4.05e-11	LOC116823560
LY6G6C-cell	ncbi_116829275	LOC116829275	2.00322	1.45101	0.465265	2.36e-15	5.57e-11	LOC116829275
LY6G6C-cell	ncbi_116830939	HDGFL3	2.38541	1.76748	0.432542	3.5e-15	8.26e-11	HDGFL3
LY6G6C-cell	ncbi_116835750	MCOLN2	0.940827	0.547412	0.781303	6.34e-15	1.5e-10	MCOLN2
LY6G6C-cell	ncbi_116814645	COMMD7	2.14965	1.55849	0.463955	9.99e-15	2.36e-10	COMMD7
LY6G6C-cell	ncbi_116838066	SLC4A11	1.09367	0.696646	0.650676	1.38e-14	3.26e-10	SLC4A11
LY6G6C-cell	ncbi_116819035	IKBKB	1.12017	0.701987	0.674202	1.85e-14	4.36e-10	IKBKB
LY6G6C-cell	ncbi_116835748	PRKACB	2.16097	1.57615	0.455274	1.86e-14	4.39e-10	PRKACB
LY6G6C-cell	ncbi_116815808	LOC116815808	1.8248	1.30042	0.488763	1.93e-14	4.55e-10	LOC116815808
LY6G6C-cell	ncbi_116834835	MAP2K6	0.821701	0.519125	0.662531	2.03e-14	4.79e-10	MAP2K6
LY6G6C-cell	ncbi_116831390	MED1	2.224	1.68842	0.397483	2.4e-14	5.67e-10	MED1
LY6G6C-cell	ncbi_116835820	LOC116835820	1.92678	1.38338	0.478003	5e-14	1.18e-09	LOC116835820
LY6G6C-cell	ncbi_116836806	LOC116836806	1.04781	0.721934	0.537444	6.3e-14	1.49e-09	LOC116836806
LY6G6C-cell	ncbi_116825794	CD302	1.41785	0.915197	0.631552	8.55e-14	2.02e-09	CD302
LY6G6C-cell	ncbi_116814647	DNMT3B	1.11811	0.754313	0.567827	1.32e-13	3.11e-09	DNMT3B
LY6G6C-cell	ncbi_116828261	CSGALNACT2	1.48667	1.01672	0.548162	1.53e-13	3.63e-09	CSGALNACT2
LY6G6C-cell	ncbi_116821938	PIK3CD	1.23169	0.842005	0.548739	2.05e-13	4.83e-09	PIK3CD
LY6G6C-cell	ncbi_116829042	LOC116829042	1.38736	0.931158	0.575247	3.12e-13	7.37e-09	LOC116829042
LY6G6C-cell	ncbi_116840032	CUNH1orf198	2.1252	1.5999	0.409612	3.13e-13	7.4e-09	CUNH1orf198
LY6G6C-cell	ncbi_116823195	LOC116823195	2.12417	1.54607	0.458294	3.23e-13	7.63e-09	LOC116823195
LY6G6C-cell	ncbi_116814877	SRP54	1.66781	1.1286	0.563427	3.75e-13	8.86e-09	SRP54
LY6G6C-cell	ncbi_116817068	SERPINE1	1.09507	0.851132	0.363566	4.1e-13	9.69e-09	SERPINE1
LY6G6C-cell	ncbi_116836020	LOC116836020	0.965848	0.667399	0.533247	4.21e-13	9.95e-09	LOC116836020
LY6G6C-cell	ncbi_116817354	LOC116817354	1.67973	1.17877	0.510947	4.34e-13	1.02e-08	LOC116817354
LY6G6C-cell	ncbi_116828525	BIN2	1.12276	0.757959	0.566854	4.46e-13	1.05e-08	BIN2
LY6G6C-cell	ncbi_116835153	ST6GALNAC4	0.977794	0.60828	0.684794	5.49e-13	1.3e-08	ST6GALNAC4
LY6G6C-cell	ncbi_116834073	RAB9A	1.23903	0.842118	0.557116	5.94e-13	1.4e-08	RAB9A
LY6G6C-cell	ncbi_116828781	ATG3	1.68685	1.16167	0.538123	1.13e-12	2.67e-08	ATG3
LY6G6C-cell	ncbi_116833348	BICRAL	1.00801	0.670174	0.588902	1.23e-12	2.91e-08	BICRAL
LY6G6C-cell	ncbi_116824104	LOC116824104	0.946621	0.536176	0.820081	1.64e-12	3.87e-08	LOC116824104
LY6G6C-cell	ncbi_116835608	CUNH5orf63	1.04193	0.616802	0.756383	1.8e-12	4.26e-08	CUNH5orf63
LY6G6C-cell	ncbi_116817041	LOC116817041	1.43359	1.05771	0.438686	1.8e-12	4.26e-08	LOC116817041
LY6G6C-cell	ncbi_116838723	YBEY	1.17395	0.729601	0.686189	2.11e-12	4.98e-08	YBEY
LY6G6C-cell	ncbi_116835449	SLC35E4	0.831874	0.502285	0.727858	2.43e-12	5.73e-08	SLC35E4
LY6G6C-cell	ncbi_116819494	MTMR12	1.47156	1.01935	0.529703	4.14e-12	9.79e-08	MTMR12
LY6G6C-cell	ncbi_116820085	LOC116820085	0.958623	0.552714	0.794431	5.34e-12	1.26e-07	LOC116820085
LY6G6C-cell	ncbi_116824367	LOC116824367	2.39488	1.80914	0.404651	7.4e-12	1.75e-07	LOC116824367
LY6G6C-cell	ncbi_116821281	LOC116821281	2.16114	1.6755	0.367202	8.54e-12	2.02e-07	LOC116821281
LY6G6C-cell	ncbi_116823982	CEP83	1.37322	0.939576	0.547479	8.61e-12	2.04e-07	CEP83
LY6G6C-cell	ncbi_116827081	SLC6A6	1.85647	1.34226	0.4679	1.3e-11	3.06e-07	SLC6A6
LY6G6C-cell	ncbi_116831606	TMEM14A	1.352	0.963806	0.488275	1.52e-11	3.59e-07	TMEM14A
LY6G6C-cell	ncbi_116820761	ST3GAL1	1.22103	0.879365	0.473566	1.58e-11	3.73e-07	ST3GAL1
LY6G6C-cell	ncbi_116837302	CEPT1	1.06266	0.6756	0.653434	1.63e-11	3.84e-07	CEPT1
LY6G6C-cell	ncbi_116839039	IRF9	1.62436	1.15942	0.486472	1.66e-11	3.91e-07	IRF9
LY6G6C-cell	ncbi_116839572	LOC116839572	1.12212	0.677343	0.72827	1.92e-11	4.53e-07	LOC116839572
LY6G6C-cell	ncbi_116824110	CDC42EP1	0.829309	0.549064	0.594934	1.98e-11	4.67e-07	CDC42EP1
LY6G6C-cell	ncbi_116835312	LOC116835312	1.02054	0.582831	0.808185	2.12e-11	5.01e-07	LOC116835312
LY6G6C-cell	ncbi_116826634	CRIP2	1.31928	0.981594	0.426554	2.13e-11	5.04e-07	CRIP2
LY6G6C-cell	ncbi_116826232	MAST3	1.50211	1.0821	0.473152	2.54e-11	6e-07	MAST3
LY6G6C-cell	ncbi_116832257	SMIM5	0.924175	0.646687	0.515099	4.08e-11	9.63e-07	SMIM5
LY6G6C-cell	ncbi_116831705	PPP1R12B	1.04736	0.653272	0.681007	6.46e-11	1.53e-06	PPP1R12B
LY6G6C-cell	ncbi_116828166	ABI1	1.97382	1.46336	0.431704	6.74e-11	1.59e-06	ABI1
LY6G6C-cell	ncbi_116818173	TEC	1.73778	1.28052	0.440514	7.48e-11	1.77e-06	TEC
LY6G6C-cell	ncbi_116838961	UROD	2.23833	1.70726	0.390741	7.85e-11	1.86e-06	UROD
LY6G6C-cell	ncbi_116836742	HVCN1	0.793981	0.446987	0.82887	9.15e-11	2.16e-06	HVCN1
LY6G6C-cell	ncbi_116836931	EGR3	3.5978	2.41778	0.573431	1.2e-10	2.84e-06	EGR3
LY6G6C-cell	ncbi_116831264	GTF2B	1.39993	0.956837	0.549008	1.26e-10	2.97e-06	GTF2B
LY6G6C-cell	ncbi_116818762	ARF5	0.947299	0.600171	0.658446	1.89e-10	4.46e-06	ARF5
LY6G6C-cell	ncbi_116822319	CHST7	0.889643	0.576275	0.62647	2.34e-10	5.53e-06	CHST7
LY6G6C-cell	ncbi_116836827	ENPP1	1.08021	0.810751	0.413983	2.36e-10	5.58e-06	ENPP1
LY6G6C-cell	ncbi_116831461	ZNF652	1.50023	1.06741	0.491065	2.69e-10	6.35e-06	ZNF652
LY6G6C-cell	ncbi_116837137	GUCD1	1.34462	0.89375	0.58925	3.19e-10	7.53e-06	GUCD1
LY6G6C-cell	ncbi_116818504	HMGB3	1.83917	1.42606	0.367013	3.3e-10	7.8e-06	HMGB3
LY6G6C-cell	ncbi_116817573	XRCC2	1.36527	1.0201	0.420476	5.27e-10	1.24e-05	XRCC2
LY6G6C-cell	ncbi_116823478	LOC116823478	1.41231	1.07636	0.391893	8.13e-10	1.92e-05	LOC116823478
LY6G6C-cell	ncbi_116822994	HTR2B	0.975949	0.720856	0.437094	8.33e-10	1.97e-05	HTR2B
LY6G6C-cell	ncbi_116834573	DENND5A	1.64878	1.27867	0.36676	1.1e-09	2.59e-05	DENND5A
LY6G6C-cell	ncbi_116835389	PYGM	1.16611	0.833613	0.484259	1.18e-09	2.78e-05	PYGM
LY6G6C-cell	ncbi_116818126	SIVA1	1.49513	1.09497	0.449377	1.5e-09	3.54e-05	SIVA1
LY6G6C-cell	ncbi_116826199	PGPEP1	0.93251	0.578363	0.689142	1.56e-09	3.69e-05	PGPEP1
LY6G6C-cell	ncbi_116831058	LOC116831058	0.864825	0.62656	0.464955	3.07e-09	7.25e-05	LOC116831058
LY6G6C-cell	ncbi_116832887	LOC116832887	1.65458	1.19936	0.464206	3.71e-09	8.77e-05	LOC116832887
LY6G6C-cell	ncbi_116836418	FBXW8	0.916168	0.634376	0.530273	3.8e-09	8.98e-05	FBXW8
LY6G6C-cell	ncbi_116822072	ARHGAP21	1.20624	0.934659	0.368011	3.89e-09	9.2e-05	ARHGAP21
LY6G6C-cell	ncbi_116825797	RBMS1	1.59762	1.22304	0.385454	5e-09	0.000118162	RBMS1
LY6G6C-cell	ncbi_116836420	TAOK3	1.58741	1.17229	0.43734	5.03e-09	0.000118944	TAOK3
LY6G6C-cell	ncbi_116838478	SLC25A24	2.05681	1.53806	0.419301	7.55e-09	0.000178294	SLC25A24
LY6G6C-cell	ncbi_116830842	LOC116830842	1.06363	0.787648	0.433376	8.93e-09	0.000210955	LOC116830842
LY6G6C-cell	ncbi_116839012	REC8	0.817612	0.51531	0.665976	1.11e-08	0.000262278	REC8
LY6G6C-cell	ncbi_116815573	LOC116815573	1.20576	0.925856	0.381082	1.46e-08	0.000343905	LOC116815573
LY6G6C-cell	ncbi_116819116	ZC3H6	2.02585	1.53809	0.397395	2.38e-08	0.000561692	ZC3H6
LY6G6C-cell	ncbi_116833884	TGFB1	1.59287	1.22979	0.373211	2.61e-08	0.000617254	TGFB1
LY6G6C-cell	ncbi_116818684	HBP1	1.30757	0.970965	0.429394	3.06e-08	0.000722619	HBP1
LY6G6C-cell	ncbi_116826860	LMBR1	1.67197	1.2956	0.36792	3.43e-08	0.000811524	LMBR1
LY6G6C-cell	ncbi_116819216	MOB2	1.40504	1.04795	0.42304	5.66e-08	0.00133755	MOB2
LY6G6C-cell	ncbi_116825043	MRPL2	0.845002	0.506872	0.737334	5.96e-08	0.00140849	MRPL2
LY6G6C-cell	ncbi_116834654	CRAMP1	0.950093	0.657189	0.53176	6.05e-08	0.00142998	CRAMP1
LY6G6C-cell	ncbi_116837220	YIPF5	1.39219	0.977472	0.510231	6.19e-08	0.0014619	YIPF5
LY6G6C-cell	ncbi_116837825	TXNL1	1.45499	1.07928	0.430936	8.9e-08	0.00210202	TXNL1
LY6G6C-cell	ncbi_116833792	NFIA	1.15308	0.860833	0.421682	1.3e-07	0.00308279	NFIA
LY6G6C-cell	ncbi_116818716	MN1	0.901494	0.661804	0.445913	2.03e-07	0.0047861	MN1
LY6G6C-cell	ncbi_116822155	SELENOH	1.29559	0.946348	0.453171	2.19e-07	0.00517311	SELENOH
LY6G6C-cell	ncbi_116824482	PLEKHJ1	1.57221	1.21856	0.367616	2.29e-07	0.0053991	PLEKHJ1
LY6G6C-cell	ncbi_116822497	RLF	1.41352	0.950344	0.57277	3.23e-07	0.00764275	RLF
LY6G6C-cell	ncbi_116818745	LIMK1	1.11861	0.860525	0.37842	3.48e-07	0.00821201	LIMK1
LY6G6C-cell	ncbi_116828613	ATP2A3	1.42994	1.11059	0.364619	3.89e-07	0.00918521	ATP2A3
LY6G6C-cell	ncbi_116815201	NABP1	0.932017	0.619485	0.589288	4.24e-07	0.0100272	NABP1
LY6G6C-cell	ncbi_116816875	UCKL1	0.857931	0.641255	0.419963	4.97e-07	0.0117482	UCKL1
LY6G6C-cell	ncbi_116814814	COPS3	1.37738	1.03326	0.414725	5.06e-07	0.0119488	COPS3
LY6G6C-cell	ncbi_116837695	OGFR	1.23073	0.86865	0.502665	5.38e-07	0.0127012	OGFR
LY6G6C-cell	ncbi_116833130	AFAP1L1	0.855294	0.629083	0.443171	5.72e-07	0.0135194	AFAP1L1
LY6G6C-cell	ncbi_116837217	RBM27	0.992845	0.690377	0.524185	6.01e-07	0.0142101	RBM27
LY6G6C-cell	ncbi_116822076	MAP4K5	0.839144	0.573962	0.547964	8.42e-07	0.0198942	MAP4K5
LY6G6C-cell	ncbi_116837325	COPS5	1.31401	1.01159	0.377357	1.1e-06	0.0259416	COPS5
LY6G6C-cell	ncbi_116826743	TNIK	1.04242	0.800777	0.380462	1.14e-06	0.0268996	TNIK
LY6G6C-cell	ncbi_116836529	TMC7	0.885597	0.604083	0.551903	1.87e-06	0.0442047	TMC7
LY6G6C-cell	ncbi_116827257	PLA2G12A	0.898406	0.632171	0.507052	2.14e-06	0.0506584	PLA2G12A
LY6G6C-cell	ncbi_116814679	EBAG9	1.16209	0.829917	0.485685	2.77e-06	0.0655377	EBAG9
LY6G6C-cell	ncbi_116825172	NRF1	0.855328	0.594411	0.525017	2.91e-06	0.0688608	NRF1
LY6G6C-cell	ncbi_116838317	LOC116838317	1.00256	0.757626	0.404139	3.14e-06	0.0740814	LOC116838317
LY6G6C-cell	ncbi_116819492	ZFR	1.49512	1.16258	0.362928	3.62e-06	0.085492	ZFR
LY6G6C-cell	ncbi_116831948	INKA1	1.2798	0.95318	0.425095	3.77e-06	0.0891386	INKA1
LY6G6C-cell	ncbi_116824172	SELENOF	1.53307	1.19158	0.363547	4.25e-06	0.100414	SELENOF
LY6G6C-cell	ncbi_116829876	MSL1	1.52216	1.18244	0.364357	4.42e-06	0.104391	MSL1
LY6G6C-cell	ncbi_116819952	SCAF8	1.26881	0.975273	0.379603	4.69e-06	0.110823	SCAF8
LY6G6C-cell	ncbi_116832331	KDELR1	1.09851	0.789502	0.476528	4.83e-06	0.114013	KDELR1
LY6G6C-cell	ncbi_116820584	DTD2	1.27835	0.991796	0.366169	5.27e-06	0.124616	DTD2
LY6G6C-cell	ncbi_116836222	INPP5A	0.880534	0.65934	0.417356	6.77e-06	0.159849	INPP5A
LY6G6C-cell	ncbi_116827776	PRKAG1	1.20771	0.910233	0.407966	7.13e-06	0.168561	PRKAG1
LY6G6C-cell	ncbi_116836762	RNF34	0.912767	0.593285	0.621522	7.72e-06	0.18238	RNF34
LY6G6C-cell	ncbi_116835264	FBXO46	1.11942	0.857264	0.38494	8.05e-06	0.190116	FBXO46
LY6G6C-cell	ncbi_116823180	COTL1	0.89494	0.615152	0.540848	8.32e-06	0.196652	COTL1
LY6G6C-cell	ncbi_116830084	RREB1	1.2074	0.889994	0.44004	1.43e-05	0.337376	RREB1
LY6G6C-cell	ncbi_116827133	PSMC1	1.5533	1.20171	0.370254	1.57e-05	0.37198	PSMC1
LY6G6C-cell	ncbi_116839397	ELMOD2	1.2468	0.949583	0.39286	1.95e-05	0.461462	ELMOD2
LY6G6C-cell	ncbi_116821322	SBDS	0.945206	0.689885	0.454272	1.99e-05	0.470035	SBDS
LY6G6C-cell	ncbi_116833981	MED14	1.3482	1.02686	0.392801	2.23e-05	0.52712	MED14
LY6G6C-cell	ncbi_116819831	ZNF292	1.34527	1.00253	0.424252	2.67e-05	0.630185	ZNF292
LY6G6C-cell	ncbi_116819060	GTPBP2	0.919202	0.645257	0.51051	2.88e-05	0.680667	GTPBP2
LY6G6C-cell	ncbi_116816534	ATRN	1.20365	0.885632	0.442639	3.52e-05	0.831615	ATRN
LY6G6C-cell	ncbi_116826863	LOC116826863	0.855106	0.617392	0.469916	6.31e-05	1	LOC116826863
LY6G6C-cell	ncbi_116838881	MAML3	0.96924	0.748665	0.372534	7.49e-05	1	MAML3
LY6G6C-cell	ncbi_116827918	ATP2B4	1.25771	0.965641	0.381238	7.57e-05	1	ATP2B4
LY6G6C-cell	ncbi_116814956	PPP1R35	0.957531	0.661843	0.53283	8.56e-05	1	PPP1R35
LY6G6C-cell	ncbi_116822873	VCPIP1	0.960469	0.723923	0.407903	9.5e-05	1	VCPIP1
LY6G6C-cell	ncbi_116839123	LOC116839123	1.11215	0.80282	0.470206	9.61e-05	1	LOC116839123
LY6G6C-cell	ncbi_116822673	NSMCE4A	0.866254	0.585251	0.565735	0.000101247	1	NSMCE4A
LY6G6C-cell	ncbi_116824622	SSU72	0.895589	0.618539	0.533972	0.000109053	1	SSU72
LY6G6C-cell	ncbi_116832670	BBIP1	1.02321	0.754436	0.439639	0.000120417	1	BBIP1
LY6G6C-cell	ncbi_116816847	CSNK2A1	1.17216	0.88372	0.407512	0.000122258	1	CSNK2A1
LY6G6C-cell	ncbi_116831707	LOC116831707	1.44176	1.11261	0.373879	0.000126759	1	LOC116831707
LY6G6C-cell	ncbi_116835433	TIAM1	0.817934	0.598389	0.4509	0.00023002	1	TIAM1
LY6G6C-cell	ncbi_116833118	ELOVL1	1.07161	0.824485	0.378221	0.00036459	1	ELOVL1
LY6G6C-cell	ncbi_116839450	SART3	1.21708	0.937447	0.37662	0.000377389	1	SART3
LY6G6C-cell	ncbi_116839899	TMCO1	1.18786	0.853546	0.476821	0.000468096	1	TMCO1
LY6G6C-cell	ncbi_116830091	BID	1.18325	0.910625	0.377828	0.000539744	1	BID
LY6G6C-cell	ncbi_116815019	LOC116815019	1.04313	0.791781	0.397745	0.000578333	1	LOC116815019
LY6G6C-cell	ncbi_116819821	SMIM8	0.888456	0.646238	0.459234	0.000580863	1	SMIM8
LY6G6C-cell	ncbi_116827209	CIR1	0.920186	0.678341	0.439916	0.000681005	1	CIR1
LY6G6C-cell	ncbi_116830273	MACO1	0.977061	0.735473	0.409777	0.000785696	1	MACO1
LY6G6C-cell	ncbi_116839209	AGL	1.02494	0.787181	0.380779	0.000949182	1	AGL
LY6G6C-cell	ncbi_116820908	IFNAR2	0.934196	0.686086	0.445335	0.000985772	1	IFNAR2
LY6G6C-cell	ncbi_116827541	HBS1L	1.11552	0.831294	0.424287	0.00113125	1	HBS1L
LY6G6C-cell	ncbi_116817256	DAP3	1.11333	0.850687	0.388176	0.00115136	1	DAP3
LY6G6C-cell	ncbi_116827278	LOC116827278	1.49954	1.16171	0.368266	0.00133752	1	LOC116827278
LY6G6C-cell	ncbi_116816288	MRPL30	1.04217	0.766746	0.442773	0.00137309	1	MRPL30
LY6G6C-cell	ncbi_116817394	BRD3	0.897929	0.6473	0.472169	0.00162511	1	BRD3
LY6G6C-cell	ncbi_116821712	PHF21A	0.864402	0.672472	0.362228	0.00172572	1	PHF21A
LY6G6C-cell	ncbi_116829325	IZUMO4	0.86521	0.617484	0.486648	0.00194229	1	IZUMO4
LY6G6C-cell	ncbi_116833810	CD40	0.887255	0.682221	0.37911	0.00252377	1	CD40
LY6G6C-cell	ncbi_116820291	WTAP	0.86337	0.668441	0.36918	0.00325461	1	WTAP
LY6G6C-cell	ncbi_116832935	PSMG3	0.980354	0.71938	0.446549	0.00379385	1	PSMG3
LY6G6C-cell	ncbi_116816878	ZBTB46	1.01481	0.782615	0.374834	0.00459414	1	ZBTB46
LY6G6C-cell	ncbi_116838447	LOC116838447	0.852179	0.641782	0.409074	0.00514089	1	LOC116838447
LY6G6C-cell	ncbi_116829513	RING1	0.825643	0.590275	0.484132	0.00550418	1	RING1
LY6G6C-cell	ncbi_116830631	DAZAP1	0.908229	0.700451	0.374772	0.00590585	1	DAZAP1
LY6G6C-cell	ncbi_116827973	TRAPPC4	0.940051	0.717851	0.389054	0.00639255	1	TRAPPC4
LY6G6C-cell	ncbi_116825078	FAM204A	0.939502	0.718718	0.386471	0.00654246	1	FAM204A
LY6G6C-cell	ncbi_116818979	ATAD1	0.848913	0.622707	0.447063	0.00714783	1	ATAD1
SPC24-cell	ncbi_116828075	LOC116828075	5.47251	1.18199	2.21098	3.79e-255	8.96e-251	LOC116828075
SPC24-cell	ncbi_116817473	RPL7A	38.9751	16.6127	1.23027	1.48e-244	3.49e-240	RPL7A
SPC24-cell	ncbi_116827855	PLAC8	4.36573	1.27279	1.77823	1.77e-221	4.19e-217	PLAC8
SPC24-cell	ncbi_116833538	LOC116833538	97.8716	52.0936	0.909782	3.58e-197	8.46e-193	LOC116833538
SPC24-cell	ncbi_116824895	RPS12	66.4989	39.6507	0.745982	2.63e-193	6.22e-189	RPS12
SPC24-cell	ncbi_116833534	LOC116833534	15.486	6.62794	1.22433	9.24e-179	2.18e-174	LOC116833534
SPC24-cell	ncbi_116832588	MYH11	52.0356	26.8758	0.953191	3.69e-167	8.73e-163	MYH11
SPC24-cell	ncbi_116831811	NES	1.02783	0.205452	2.32272	5e-166	1.18e-161	NES
SPC24-cell	ncbi_116824845	SPC24	0.628001	0.0743082	3.07917	2.11e-152	4.99e-148	SPC24
SPC24-cell	ncbi_116825286	RPL15	25.5435	15.9707	0.677525	6.53e-137	1.54e-132	RPL15
SPC24-cell	ncbi_116834818	ACTG1	26.8694	15.6066	0.783812	8.74e-132	2.06e-127	ACTG1
SPC24-cell	ncbi_116817560	ACTB	72.2809	46.7347	0.629119	5.49e-126	1.3e-121	ACTB
SPC24-cell	ncbi_116826634	CRIP2	2.24796	0.921545	1.28649	9.17e-125	2.17e-120	CRIP2
SPC24-cell	ncbi_116816999	HEMGN	18.0786	9.68236	0.900853	9.18e-124	2.17e-119	HEMGN
SPC24-cell	ncbi_116838012	IFI6	14.1165	7.66147	0.881693	1.51e-122	3.56e-118	IFI6
SPC24-cell	ncbi_116831708	CSRP1	8.89945	4.57491	0.959972	4.49e-119	1.06e-114	CSRP1
SPC24-cell	ncbi_116827773	LOC116827773	19.6073	11.2669	0.799294	7.02e-119	1.66e-114	LOC116827773
SPC24-cell	ncbi_116832872	VIM	20.5029	12.0248	0.769811	7.65e-119	1.81e-114	VIM
SPC24-cell	ncbi_116832547	RPS8	33.0099	22.0147	0.584432	3.83e-117	9.05e-113	RPS8
SPC24-cell	ncbi_116827231	RACK1	29.5221	20.9801	0.492773	9.43e-112	2.23e-107	RACK1
SPC24-cell	ncbi_116832022	LOC116832022	6.49975	3.13591	1.0515	1.12e-111	2.64e-107	LOC116832022
SPC24-cell	ncbi_116817033	LOC116817033	8.96153	4.28235	1.06534	1.42e-111	3.36e-107	LOC116817033
SPC24-cell	ncbi_116830669	LOC116830669	23.2316	13.7748	0.754051	6.17e-111	1.46e-106	LOC116830669
SPC24-cell	ncbi_116821036	CLSTN3	0.486401	0.122432	1.99017	1.43e-108	3.38e-104	CLSTN3
SPC24-cell	ncbi_116827066	RPL32	66.6026	50.3304	0.40415	7.67e-107	1.81e-102	RPL32
SPC24-cell	ncbi_116838930	RPL24	37.1192	26.0007	0.513616	9.23e-107	2.18e-102	RPL24
SPC24-cell	ncbi_116829709	LOC116829709	1.05543	0.445654	1.24383	1.73e-106	4.08e-102	LOC116829709
SPC24-cell	ncbi_116827774	RPS26	80.4739	58.9962	0.447898	1.25e-101	2.94e-97	RPS26
SPC24-cell	ncbi_116815425	ACOT7	0.902457	0.32549	1.47125	3.06e-101	7.23e-97	ACOT7
SPC24-cell	ncbi_116816113	EEF2	13.2626	8.4746	0.646143	5.74e-101	1.36e-96	EEF2
SPC24-cell	ncbi_116835611	CALD1	7.86604	4.24397	0.890224	3.32e-99	7.83e-95	CALD1
SPC24-cell	ncbi_116832854	RPL31	28.5167	20.578	0.470706	6.07e-98	1.44e-93	RPL31
SPC24-cell	ncbi_116819217	PPP1R14A	4.45682	2.26588	0.975944	9.45e-98	2.23e-93	PPP1R14A
SPC24-cell	ncbi_116818167	ILK	7.00045	3.87776	0.852225	7.93e-96	1.87e-91	ILK
SPC24-cell	ncbi_116817421	RPL35	39.8787	29.8144	0.419609	1.53e-93	3.62e-89	RPL35
SPC24-cell	ncbi_116829786	MSRB3	2.23702	1.11649	1.00261	1.42e-91	3.35e-87	MSRB3
SPC24-cell	ncbi_116832104	RPL10A	8.88307	5.2941	0.746673	3.86e-91	9.12e-87	RPL10A
SPC24-cell	ncbi_116831778	LOC116831778	12.4649	7.12133	0.807654	1.27e-90	3e-86	LOC116831778
SPC24-cell	ncbi_116839883	CUNH1orf112	1.10818	0.493534	1.16697	4.65e-90	1.1e-85	CUNH1orf112
SPC24-cell	ncbi_116831032	RPL9	25.3361	18.3558	0.464959	1.32e-89	3.12e-85	RPL9
SPC24-cell	ncbi_116819115	LSP1	8.91644	5.35918	0.734456	1.33e-89	3.15e-85	LSP1
SPC24-cell	ncbi_116831396	RPL19	28.763	20.3894	0.496394	2.17e-89	5.13e-85	RPL19
SPC24-cell	ncbi_116821952	ENO1	5.9627	3.08349	0.9514	3.24e-89	7.66e-85	ENO1
SPC24-cell	ncbi_116819001	PAPSS2	1.0887	0.582525	0.90221	7.49e-86	1.77e-81	PAPSS2
SPC24-cell	ncbi_116815779	ARPC2	14.5783	9.73658	0.582338	6.57e-85	1.55e-80	ARPC2
SPC24-cell	ncbi_116825863	RPS28	38.7641	28.2118	0.458423	1.56e-84	3.69e-80	RPS28
SPC24-cell	ncbi_116839894	LOC116839894	18.9502	12.1256	0.644154	1.99e-82	4.71e-78	LOC116839894
SPC24-cell	ncbi_116823838	LOC116823838	1.07022	0.484985	1.1419	2.38e-82	5.63e-78	LOC116823838
SPC24-cell	ncbi_116838051	LOC116838051	2.03028	1.02471	0.986465	2.27e-81	5.36e-77	LOC116838051
SPC24-cell	ncbi_116834689	HMGN5	1.79393	0.881552	1.02501	2.37e-80	5.61e-76	HMGN5
SPC24-cell	ncbi_116838961	UROD	3.05314	1.70963	0.836609	9e-80	2.13e-75	UROD
SPC24-cell	ncbi_116824481	DOT1L	8.24444	5.01474	0.717246	3.13e-78	7.4e-74	DOT1L
SPC24-cell	ncbi_116837789	PIGK	1.09918	0.532307	1.04609	7.31e-78	1.73e-73	PIGK
SPC24-cell	ncbi_116823180	COTL1	1.27199	0.624231	1.02693	1.32e-77	3.11e-73	COTL1
SPC24-cell	ncbi_116819214	CUNH19orf33	0.800675	0.337385	1.24682	5.28e-77	1.25e-72	CUNH19orf33
SPC24-cell	ncbi_116815079	LOC116815079	0.709948	0.319629	1.15132	9.4e-77	2.22e-72	LOC116815079
SPC24-cell	ncbi_116832710	LOC116832710	8.07815	5.2196	0.630085	3.36e-76	7.95e-72	LOC116832710
SPC24-cell	ncbi_116821503	ACTN1	9.2943	5.90623	0.654108	5.16e-76	1.22e-71	ACTN1
SPC24-cell	ncbi_116830200	CLIC4	2.20513	1.218	0.856344	1.33e-74	3.15e-70	CLIC4
SPC24-cell	ncbi_116830018	HIF1A	3.03773	1.68442	0.850744	3.77e-74	8.9e-70	HIF1A
SPC24-cell	ncbi_116831720	KDELR3	0.611278	0.285799	1.09683	2.94e-73	6.94e-69	KDELR3
SPC24-cell	ncbi_116831965	SLC66A3	0.919011	0.509084	0.852178	1.2e-72	2.83e-68	SLC66A3
SPC24-cell	ncbi_116831035	SNCAIP	0.882999	0.498671	0.824322	1.47e-72	3.46e-68	SNCAIP
SPC24-cell	ncbi_116822993	PSMD1	4.01422	2.32406	0.788475	6.44e-72	1.52e-67	PSMD1
SPC24-cell	ncbi_116820533	F13A1	3.56359	1.95232	0.868144	1.47e-71	3.48e-67	F13A1
SPC24-cell	ncbi_116836543	LOC116836543	1.14534	0.649513	0.818349	2.15e-71	5.07e-67	LOC116836543
SPC24-cell	ncbi_116825607	MYH9	22.4302	15.5815	0.525607	2.31e-71	5.45e-67	MYH9
SPC24-cell	ncbi_116825748	LOC116825748	6.29749	4.18708	0.588833	3.99e-71	9.44e-67	LOC116825748
SPC24-cell	ncbi_116832361	RPL18	31.76	24.5745	0.370047	5.45e-71	1.29e-66	RPL18
SPC24-cell	ncbi_116821855	LOC116821855	3.12049	1.65596	0.914108	6.05e-71	1.43e-66	LOC116821855
SPC24-cell	ncbi_116836953	TPM2	2.73932	1.46871	0.899264	1.34e-70	3.17e-66	TPM2
SPC24-cell	ncbi_116822669	TACC2	2.3069	1.39065	0.730202	4.18e-70	9.87e-66	TACC2
SPC24-cell	ncbi_116827721	NACA	19.6958	14.3888	0.452944	6.23e-70	1.47e-65	NACA
SPC24-cell	ncbi_116835044	GDI2	3.65648	2.14527	0.769297	1.27e-69	3e-65	GDI2
SPC24-cell	ncbi_116831187	LOC116831187	0.876408	0.51577	0.764875	1.52e-69	3.59e-65	LOC116831187
SPC24-cell	ncbi_116821751	LOC116821751	14.4546	10.3374	0.483647	7.74e-69	1.83e-64	LOC116821751
SPC24-cell	ncbi_116821050	RBP5	0.757829	0.389002	0.962093	9.53e-69	2.25e-64	RBP5
SPC24-cell	ncbi_116817188	RPL39	26.0578	19.5963	0.411132	4.72e-68	1.12e-63	RPL39
SPC24-cell	ncbi_116825956	LOC116825956	1.83337	0.727333	1.33381	5.25e-68	1.24e-63	LOC116825956
SPC24-cell	ncbi_116826099	TUBB1	11.4686	7.10312	0.691167	1.01e-67	2.39e-63	TUBB1
SPC24-cell	ncbi_116826832	ABCB10	1.50417	0.860576	0.805598	2.53e-67	5.98e-63	ABCB10
SPC24-cell	ncbi_116836790	RPL6	28.9716	22.2279	0.382266	1.34e-66	3.15e-62	RPL6
SPC24-cell	ncbi_116817453	SURF6	0.795107	0.350191	1.183	2.46e-66	5.81e-62	SURF6
SPC24-cell	ncbi_116822425	EIF3K	3.8453	2.25395	0.770638	2.76e-65	6.52e-61	EIF3K
SPC24-cell	ncbi_116823660	LOC116823660	0.686872	0.375695	0.870478	1.41e-64	3.33e-60	LOC116823660
SPC24-cell	ncbi_116814778	ST8SIA4	1.42543	0.854755	0.737811	6.69e-64	1.58e-59	ST8SIA4
SPC24-cell	ncbi_116821595	LOC116821595	0.920581	0.528007	0.801987	1.76e-63	4.16e-59	LOC116821595
SPC24-cell	ncbi_116835312	LOC116835312	1.19229	0.659722	0.853809	2.83e-62	6.68e-58	LOC116835312
SPC24-cell	ncbi_116818605	TP53INP2	1.33513	0.828153	0.689011	4.31e-62	1.02e-57	TP53INP2
SPC24-cell	ncbi_116832393	LOC116832393	8.00478	4.73437	0.757691	8.96e-62	2.12e-57	LOC116832393
SPC24-cell	ncbi_116829903	LOC116829903	24.9608	18.8821	0.402646	1.65e-61	3.91e-57	LOC116829903
SPC24-cell	ncbi_116835238	CALM3	3.6114	2.12245	0.766826	1.61e-60	3.81e-56	CALM3
SPC24-cell	ncbi_116824104	LOC116824104	1.09231	0.61058	0.839132	2.11e-60	4.98e-56	LOC116824104
SPC24-cell	ncbi_116826835	ACTA1	0.770364	0.369831	1.05868	6.31e-60	1.49e-55	ACTA1
SPC24-cell	ncbi_116838695	RHAG	5.18498	3.31943	0.643401	3.81e-59	9e-55	RHAG
SPC24-cell	ncbi_116831400	LASP1	6.85844	4.62204	0.569351	4.35e-59	1.03e-54	LASP1
SPC24-cell	ncbi_116829585	PLEKHG4	0.545835	0.283508	0.945076	4.88e-59	1.15e-54	PLEKHG4
SPC24-cell	ncbi_116832154	SEC11C	3.45644	2.01929	0.775442	8.14e-59	1.92e-54	SEC11C
SPC24-cell	ncbi_116831188	RPS15	26.7344	20.5863	0.377012	2.63e-58	6.21e-54	RPS15
SPC24-cell	ncbi_116816816	CUNH20orf96	0.695636	0.405569	0.778385	3.52e-58	8.31e-54	CUNH20orf96
SPC24-cell	ncbi_116817554	SLC29A4	0.426449	0.216531	0.977799	4.77e-58	1.13e-53	SLC29A4
SPC24-cell	ncbi_116826789	TRANK1	4.01152	2.59539	0.628194	9.69e-58	2.29e-53	TRANK1
SPC24-cell	ncbi_116828725	LOC116828725	3.96811	2.54196	0.64251	1.04e-57	2.46e-53	LOC116828725
SPC24-cell	ncbi_116818358	SEPTIN8	0.488454	0.256922	0.926892	1.05e-57	2.47e-53	SEPTIN8
SPC24-cell	ncbi_116838716	ADARB1	0.585352	0.337584	0.794058	1.08e-57	2.56e-53	ADARB1
SPC24-cell	ncbi_116835252	VASP	8.7854	6.15322	0.513766	2.07e-57	4.89e-53	VASP
SPC24-cell	ncbi_116824546	TTLL4	0.561948	0.295673	0.926434	3.27e-57	7.73e-53	TTLL4
SPC24-cell	ncbi_116814835	RPS2	30.3498	21.1019	0.524316	3.62e-57	8.54e-53	RPS2
SPC24-cell	ncbi_116819639	REEP1	0.51571	0.286371	0.848672	7.36e-57	1.74e-52	REEP1
SPC24-cell	ncbi_116829846	RPL18A	14.6855	11.0143	0.415012	1.29e-56	3.05e-52	RPL18A
SPC24-cell	ncbi_116832856	MAP4K4	2.42526	1.71015	0.504012	6.01e-56	1.42e-51	MAP4K4
SPC24-cell	ncbi_116826662	VEGFC	0.502277	0.270152	0.894711	1.08e-55	2.55e-51	VEGFC
SPC24-cell	ncbi_116839869	PBX1	1.39165	0.959533	0.536388	1.2e-55	2.85e-51	PBX1
SPC24-cell	ncbi_116838347	GASK1B	1.93963	1.32048	0.55472	1.97e-55	4.65e-51	GASK1B
SPC24-cell	ncbi_116829375	LOC116829375	6.83424	4.54593	0.588206	2.1e-55	4.97e-51	LOC116829375
SPC24-cell	ncbi_116816668	PLEKHO2	3.41188	2.15727	0.66136	3.06e-55	7.23e-51	PLEKHO2
SPC24-cell	ncbi_116836950	LOC116836950	0.805389	0.521437	0.627192	5.08e-55	1.2e-50	LOC116836950
SPC24-cell	ncbi_116821563	WIPF3	0.442515	0.227824	0.957806	5.78e-55	1.37e-50	WIPF3
SPC24-cell	ncbi_116825542	PAM16	5.18561	3.45394	0.586272	8.73e-55	2.06e-50	PAM16
SPC24-cell	ncbi_116838922	NAPA	2.10854	1.31845	0.677402	1.39e-54	3.28e-50	NAPA
SPC24-cell	ncbi_116832485	RPS3A	23.8132	18.3466	0.376251	4.92e-54	1.16e-49	RPS3A
SPC24-cell	ncbi_116818044	IQGAP1	1.26501	0.771165	0.714035	1.72e-53	4.06e-49	IQGAP1
SPC24-cell	ncbi_116816180	LOC116816180	5.83674	3.78192	0.626046	2.28e-53	5.39e-49	LOC116816180
SPC24-cell	ncbi_116828233	LOC116828233	2.02197	1.2613	0.680852	2.39e-53	5.65e-49	LOC116828233
SPC24-cell	ncbi_116838478	SLC25A24	2.4908	1.59464	0.643383	7.39e-53	1.75e-48	SLC25A24
SPC24-cell	ncbi_116815531	VKORC1	0.769118	0.469941	0.710724	7.57e-53	1.79e-48	VKORC1
SPC24-cell	ncbi_116815527	LOC116815527	0.946437	0.563851	0.747192	9.2e-53	2.17e-48	LOC116815527
SPC24-cell	ncbi_116837120	GGT1	0.424657	0.223289	0.927385	2.58e-52	6.1e-48	GGT1
SPC24-cell	ncbi_116826070	FAM210B	0.555342	0.283102	0.972053	4.16e-52	9.84e-48	FAM210B
SPC24-cell	ncbi_116835940	RPS13	19.9005	14.9751	0.410238	1.65e-51	3.89e-47	RPS13
SPC24-cell	ncbi_116825556	RPSA	26.3278	19.9082	0.403223	2.25e-51	5.31e-47	RPSA
SPC24-cell	ncbi_116828923	DDX58	0.649865	0.348451	0.899183	3.16e-51	7.46e-47	DDX58
SPC24-cell	ncbi_116831825	LMNA	3.5719	2.34841	0.605009	8.6e-51	2.03e-46	LMNA
SPC24-cell	ncbi_116818385	LOC116818385	0.485409	0.287545	0.755416	2.37e-50	5.6e-46	LOC116818385
SPC24-cell	ncbi_116818273	RMDN3	0.696839	0.422438	0.722086	3e-50	7.09e-46	RMDN3
SPC24-cell	ncbi_116818593	MYL9	4.79356	3.08529	0.63569	4.27e-50	1.01e-45	MYL9
SPC24-cell	ncbi_116815143	LOC116815143	16.3864	11.8008	0.473621	8.12e-50	1.92e-45	LOC116815143
SPC24-cell	ncbi_116822951	FXYD6	1.47469	0.943938	0.643644	1.26e-49	2.98e-45	FXYD6
SPC24-cell	ncbi_116821073	MPIG6B	13.7829	9.90638	0.476453	1.33e-49	3.15e-45	MPIG6B
SPC24-cell	ncbi_116827803	NR4A1	1.17596	0.697488	0.753599	1.83e-49	4.32e-45	NR4A1
SPC24-cell	ncbi_116837471	GSTZ1	1.016	0.658776	0.625046	2.1e-49	4.96e-45	GSTZ1
SPC24-cell	ncbi_116827641	SGCE	1.53402	1.04414	0.555009	3.77e-49	8.92e-45	SGCE
SPC24-cell	ncbi_116826236	ARRDC2	2.76052	1.83379	0.590109	3.78e-49	8.92e-45	ARRDC2
SPC24-cell	ncbi_116828614	P2RX1	0.485937	0.291102	0.739244	9.1e-49	2.15e-44	P2RX1
SPC24-cell	ncbi_116830662	LOC116830662	13.4863	10.2374	0.397649	1.38e-48	3.27e-44	LOC116830662
SPC24-cell	ncbi_116838085	EIF2S3	2.06705	1.31353	0.654121	1.5e-48	3.54e-44	EIF2S3
SPC24-cell	ncbi_116823429	UBL4A	1.20374	0.78172	0.622806	2.23e-48	5.27e-44	UBL4A
SPC24-cell	ncbi_116823991	LOC116823991	0.483905	0.251286	0.945398	2.25e-48	5.31e-44	LOC116823991
SPC24-cell	ncbi_116836751	ARPC3	4.93979	3.37132	0.551134	2.92e-48	6.9e-44	ARPC3
SPC24-cell	ncbi_116818381	ABRACL	2.32649	1.46341	0.668823	3.1e-48	7.32e-44	ABRACL
SPC24-cell	ncbi_116822613	LOC116822613	0.417538	0.248116	0.750894	6.71e-48	1.58e-43	LOC116822613
SPC24-cell	ncbi_116819322	SACS	2.87464	1.93982	0.567457	9.73e-48	2.3e-43	SACS
SPC24-cell	ncbi_116814941	FBN1	0.832692	0.487387	0.772716	1.16e-47	2.74e-43	FBN1
SPC24-cell	ncbi_116823341	TFDP1	0.434193	0.241892	0.843974	2.57e-47	6.07e-43	TFDP1
SPC24-cell	ncbi_116821940	LZIC	1.0755	0.747359	0.525129	4.25e-47	1e-42	LZIC
SPC24-cell	ncbi_116833681	GAPDHS	2.95841	1.98127	0.578394	4.31e-47	1.02e-42	GAPDHS
SPC24-cell	ncbi_116816311	TPM1	2.68205	1.77312	0.597048	5.07e-47	1.2e-42	TPM1
SPC24-cell	ncbi_116817422	GSN	1.98199	1.31801	0.588592	5.17e-47	1.22e-42	GSN
SPC24-cell	ncbi_116837917	LOC116837917	0.976671	0.619947	0.655728	6.71e-47	1.59e-42	LOC116837917
SPC24-cell	ncbi_116824114	RAC2	8.53043	6.24193	0.450626	7.93e-47	1.87e-42	RAC2
SPC24-cell	ncbi_116837494	RPS6KL1	0.458528	0.302276	0.601144	1.07e-46	2.52e-42	RPS6KL1
SPC24-cell	ncbi_116817546	FSCN1	2.98247	2.02715	0.557054	1.45e-46	3.42e-42	FSCN1
SPC24-cell	ncbi_116833022	VPS33B	0.961329	0.583896	0.719318	2.03e-46	4.79e-42	VPS33B
SPC24-cell	ncbi_116830229	CAP1	1.24463	0.813497	0.613508	2.77e-46	6.54e-42	CAP1
SPC24-cell	ncbi_116820029	MORC4	1.38812	0.961897	0.529178	3.46e-46	8.17e-42	MORC4
SPC24-cell	ncbi_116836948	TLN1	13.9704	10.4849	0.414064	3.88e-46	9.17e-42	TLN1
SPC24-cell	ncbi_116839050	ANKLE1	0.796943	0.555346	0.521091	4.59e-46	1.09e-41	ANKLE1
SPC24-cell	ncbi_116834622	LOC116834622	1.27045	0.819001	0.633396	1.04e-45	2.45e-41	LOC116834622
SPC24-cell	ncbi_116817606	TACC3	0.691354	0.426475	0.696963	1.18e-45	2.78e-41	TACC3
SPC24-cell	ncbi_116826390	CPOX	0.809248	0.527642	0.617023	1.56e-45	3.69e-41	CPOX
SPC24-cell	ncbi_116835790	CAMK1	0.696544	0.448937	0.6337	2.03e-45	4.81e-41	CAMK1
SPC24-cell	ncbi_116834069	TMSB4X	21.2611	16.1257	0.398855	8.5e-45	2.01e-40	TMSB4X
SPC24-cell	ncbi_116825904	LIMA1	0.733402	0.487435	0.589393	1.29e-44	3.06e-40	LIMA1
SPC24-cell	ncbi_116823806	LOC116823806	2.81136	1.9876	0.50024	2.22e-44	5.23e-40	LOC116823806
SPC24-cell	ncbi_116817405	PPP1R26	1.61171	1.12123	0.523504	2.33e-44	5.5e-40	PPP1R26
SPC24-cell	ncbi_116833981	MED14	1.55341	1.07145	0.535878	5.57e-44	1.32e-39	MED14
SPC24-cell	ncbi_116816227	EIF3H	1.85027	1.26291	0.550983	7.02e-44	1.66e-39	EIF3H
SPC24-cell	ncbi_116825287	UBE2E1	2.13253	1.44154	0.56495	1.01e-43	2.38e-39	UBE2E1
SPC24-cell	ncbi_116815619	LOC116815619	0.920877	0.605373	0.605183	1.66e-43	3.91e-39	LOC116815619
SPC24-cell	ncbi_116832729	TPM3	10.367	7.98119	0.377324	1.99e-43	4.69e-39	TPM3
SPC24-cell	ncbi_116821396	PLAT	0.499862	0.283178	0.819821	2.28e-43	5.38e-39	PLAT
SPC24-cell	ncbi_116818762	ARF5	1.00169	0.673416	0.572865	3.39e-43	8.02e-39	ARF5
SPC24-cell	ncbi_116828612	CNN2	4.31775	2.98889	0.530668	3.49e-43	8.24e-39	CNN2
SPC24-cell	ncbi_116829438	MYO1C	0.544122	0.348172	0.644129	4.97e-43	1.17e-38	MYO1C
SPC24-cell	ncbi_116837979	SELENON	0.66838	0.435632	0.617559	6.35e-43	1.5e-38	SELENON
SPC24-cell	ncbi_116840102	CASK	0.828381	0.527985	0.649797	7.21e-43	1.7e-38	CASK
SPC24-cell	ncbi_116838768	LOC116838768	3.3915	2.2741	0.576628	7.79e-43	1.84e-38	LOC116838768
SPC24-cell	ncbi_116824808	IL27RA	0.754721	0.465011	0.698678	8.75e-43	2.07e-38	IL27RA
SPC24-cell	ncbi_116835389	PYGM	1.24131	0.900309	0.463368	1.07e-42	2.53e-38	PYGM
SPC24-cell	ncbi_116816889	STUM	0.477147	0.3003	0.668029	1.18e-42	2.79e-38	STUM
SPC24-cell	ncbi_116815580	HIVEP3	1.32026	0.984366	0.423552	1.61e-42	3.81e-38	HIVEP3
SPC24-cell	ncbi_116827513	LOC116827513	0.569167	0.400212	0.508088	1.93e-42	4.55e-38	LOC116827513
SPC24-cell	ncbi_116822927	SEPHS1	0.68551	0.433914	0.659768	2.06e-42	4.86e-38	SEPHS1
SPC24-cell	ncbi_116829635	SLC25A3	6.48192	4.65246	0.478428	2.48e-42	5.87e-38	SLC25A3
SPC24-cell	ncbi_116825514	ECI1	0.943508	0.643503	0.552089	3.08e-42	7.27e-38	ECI1
SPC24-cell	ncbi_116834248	TBCC	1.19468	0.825665	0.532994	5.88e-42	1.39e-37	TBCC
SPC24-cell	ncbi_116831702	RNPEP	0.854381	0.553695	0.625788	1e-41	2.37e-37	RNPEP
SPC24-cell	ncbi_116819259	SMIM30	2.2438	1.60865	0.480088	1.01e-41	2.4e-37	SMIM30
SPC24-cell	ncbi_116827776	PRKAG1	1.43575	0.9458	0.602199	2.04e-41	4.83e-37	PRKAG1
SPC24-cell	ncbi_116818038	MAP1A	2.43476	1.74245	0.482662	5.68e-41	1.34e-36	MAP1A
SPC24-cell	ncbi_116821202	TET3	1.21553	0.894025	0.443196	1.49e-40	3.53e-36	TET3
SPC24-cell	ncbi_116819135	LOC116819135	0.42864	0.286776	0.579842	1.65e-40	3.91e-36	LOC116819135
SPC24-cell	ncbi_116820056	MGAT4B	0.383537	0.212965	0.848752	2.29e-40	5.41e-36	MGAT4B
SPC24-cell	ncbi_116815238	CDKL5	0.635718	0.455588	0.480656	2.45e-40	5.79e-36	CDKL5
SPC24-cell	ncbi_116819661	FAM114A2	1.27936	0.877076	0.544647	2.5e-40	5.92e-36	FAM114A2
SPC24-cell	ncbi_116833167	PITPNC1	0.57733	0.42426	0.444448	2.64e-40	6.23e-36	PITPNC1
SPC24-cell	ncbi_116833039	AIMP1	3.68852	2.64682	0.478784	5.99e-40	1.41e-35	AIMP1
SPC24-cell	ncbi_116825485	PGAM1	1.09706	0.787641	0.478028	7.21e-40	1.7e-35	PGAM1
SPC24-cell	ncbi_116839854	KLHL20	0.627778	0.39875	0.654769	8.43e-40	1.99e-35	KLHL20
SPC24-cell	ncbi_116819060	GTPBP2	0.94761	0.705237	0.426186	9.12e-40	2.15e-35	GTPBP2
SPC24-cell	ncbi_116817256	DAP3	1.25755	0.890653	0.497675	1.63e-39	3.85e-35	DAP3
SPC24-cell	ncbi_116829590	ELMO3	0.517488	0.333769	0.632676	1.67e-39	3.93e-35	ELMO3
SPC24-cell	ncbi_116822804	MMS19	0.412982	0.251086	0.717897	1.87e-39	4.41e-35	MMS19
SPC24-cell	ncbi_116838802	CFL1	3.72277	2.56387	0.538053	2.18e-39	5.14e-35	CFL1
SPC24-cell	ncbi_116838825	FERMT3	10.6392	8.16573	0.38173	3.11e-39	7.34e-35	FERMT3
SPC24-cell	ncbi_116822275	ANXA5	1.80199	1.27013	0.504619	4.59e-39	1.08e-34	ANXA5
SPC24-cell	ncbi_116817069	AP1S1	0.737877	0.511752	0.527934	7.55e-39	1.78e-34	AP1S1
SPC24-cell	ncbi_116839890	METTL18	0.651501	0.500054	0.381684	8.63e-39	2.04e-34	METTL18
SPC24-cell	ncbi_116829076	ITGB2	0.754453	0.485812	0.635032	9.25e-39	2.18e-34	ITGB2
SPC24-cell	ncbi_116819255	IFRD1	2.3091	1.71421	0.429788	1.06e-38	2.51e-34	IFRD1
SPC24-cell	ncbi_116836742	HVCN1	0.78582	0.52958	0.569351	1.13e-38	2.68e-34	HVCN1
SPC24-cell	ncbi_116834823	WIPI1	0.668346	0.431643	0.630758	1.29e-38	3.04e-34	WIPI1
SPC24-cell	ncbi_116829325	IZUMO4	0.954451	0.662195	0.527415	1.29e-38	3.04e-34	IZUMO4
SPC24-cell	ncbi_116832415	CEP55	0.887933	0.559711	0.665768	1.51e-38	3.57e-34	CEP55
SPC24-cell	ncbi_116818892	LOC116818892	4.73582	3.36658	0.49233	2.29e-38	5.4e-34	LOC116818892
SPC24-cell	ncbi_116836721	ATP2A2	0.64096	0.410094	0.644278	2.63e-38	6.21e-34	ATP2A2
SPC24-cell	ncbi_116828272	PPIF	1.14048	0.836421	0.447346	3.21e-38	7.58e-34	PPIF
SPC24-cell	ncbi_116834690	SH3BGRL	3.23808	2.24404	0.529042	4e-38	9.46e-34	SH3BGRL
SPC24-cell	ncbi_116836352	VANGL1	0.959094	0.69384	0.467069	4.37e-38	1.03e-33	VANGL1
SPC24-cell	ncbi_116816236	PFKP	0.841896	0.591327	0.509687	4.44e-38	1.05e-33	PFKP
SPC24-cell	ncbi_116822664	RARS1	1.14724	0.807343	0.506916	6.94e-38	1.64e-33	RARS1
SPC24-cell	ncbi_116814976	LOC116814976	1.50602	1.06435	0.500764	7.92e-38	1.87e-33	LOC116814976
SPC24-cell	ncbi_116814807	HAGHL	0.745477	0.506886	0.556501	1.14e-37	2.7e-33	HAGHL
SPC24-cell	ncbi_116820469	ARPC5	2.01495	1.42126	0.503571	1.33e-37	3.14e-33	ARPC5
SPC24-cell	ncbi_116831276	GOLGA6L10	11.8418	9.11309	0.377871	1.41e-37	3.33e-33	GOLGA6L10
SPC24-cell	ncbi_116815676	APRT	0.502344	0.305562	0.71721	1.96e-37	4.63e-33	APRT
SPC24-cell	ncbi_116839399	ZNF330	0.718658	0.492305	0.545752	2.44e-37	5.76e-33	ZNF330
SPC24-cell	ncbi_116823178	KLHL36	0.687107	0.493373	0.477855	2.48e-37	5.86e-33	KLHL36
SPC24-cell	ncbi_116829122	AK2	1.7723	1.30302	0.443764	2.9e-37	6.85e-33	AK2
SPC24-cell	ncbi_116831485	HCFC1R1	0.449302	0.272431	0.721793	3.03e-37	7.16e-33	HCFC1R1
SPC24-cell	ncbi_116818326	GSTO1	1.4781	1.0318	0.518585	3.19e-37	7.54e-33	GSTO1
SPC24-cell	ncbi_116834297	GNL2	0.685909	0.354996	0.950216	4.47e-37	1.06e-32	GNL2
SPC24-cell	ncbi_116835511	LOC116835511	0.472191	0.291984	0.69348	5.92e-37	1.4e-32	LOC116835511
SPC24-cell	ncbi_116819059	POLH	0.514201	0.383002	0.424981	6.42e-37	1.52e-32	POLH
SPC24-cell	ncbi_116820908	IFNAR2	0.963395	0.739889	0.380817	8.11e-37	1.92e-32	IFNAR2
SPC24-cell	ncbi_116822396	SIRT2	0.366972	0.214773	0.772862	9.34e-37	2.21e-32	SIRT2
SPC24-cell	ncbi_116837797	RHOC	0.716468	0.507555	0.497337	1.05e-36	2.49e-32	RHOC
SPC24-cell	ncbi_116829857	HCRT	0.565951	0.415487	0.445873	1.12e-36	2.64e-32	HCRT
SPC24-cell	ncbi_116838082	ACOT9	0.448194	0.287663	0.639744	2.39e-36	5.64e-32	ACOT9
SPC24-cell	ncbi_116827843	LOC116827843	0.588918	0.355758	0.727172	5.08e-36	1.2e-31	LOC116827843
SPC24-cell	ncbi_116814645	COMMD7	2.2387	1.68376	0.410974	5.2e-36	1.23e-31	COMMD7
SPC24-cell	ncbi_116828008	EPB41L3	1.04794	0.748126	0.486208	5.96e-36	1.41e-31	EPB41L3
SPC24-cell	ncbi_116827168	CCNI	5.51579	4.14613	0.4118	8.81e-36	2.08e-31	CCNI
SPC24-cell	ncbi_116838790	MUS81	0.448975	0.27338	0.715728	9e-36	2.13e-31	MUS81
SPC24-cell	ncbi_116832116	LOC116832116	0.540556	0.385638	0.487196	1.02e-35	2.41e-31	LOC116832116
SPC24-cell	ncbi_116823646	LOC116823646	0.497837	0.325711	0.612082	1.16e-35	2.74e-31	LOC116823646
SPC24-cell	ncbi_116837302	CEPT1	1.0401	0.769744	0.434275	1.78e-35	4.19e-31	CEPT1
SPC24-cell	ncbi_116825926	LOC116825926	0.959692	0.740471	0.37413	2.07e-35	4.9e-31	LOC116825926
SPC24-cell	ncbi_116815204	STAT1	4.84382	3.61334	0.422814	2.43e-35	5.74e-31	STAT1
SPC24-cell	ncbi_116819743	ATOX1	1.05707	0.787411	0.424888	2.73e-35	6.46e-31	ATOX1
SPC24-cell	ncbi_116834486	LOC116834486	1.85354	1.36753	0.438703	2.81e-35	6.63e-31	LOC116834486
SPC24-cell	ncbi_116829409	ABHD17A	0.617045	0.43274	0.511877	3.3e-35	7.8e-31	ABHD17A
SPC24-cell	ncbi_116832114	LRRFIP2	2.23437	1.62687	0.45777	3.5e-35	8.26e-31	LRRFIP2
SPC24-cell	ncbi_116834275	MEAF6	1.76408	1.29131	0.450083	3.5e-35	8.26e-31	MEAF6
SPC24-cell	ncbi_116816106	ACADL	0.419435	0.2581	0.700515	4.25e-35	1e-30	ACADL
SPC24-cell	ncbi_116833013	SERF2	0.783414	0.568976	0.461409	4.46e-35	1.05e-30	SERF2
SPC24-cell	ncbi_116839699	LOC116839699	7.25996	5.59801	0.37505	4.71e-35	1.11e-30	LOC116839699
SPC24-cell	ncbi_116836946	LOC116836946	1.11486	0.755029	0.562253	8.73e-35	2.06e-30	LOC116836946
SPC24-cell	ncbi_116833418	POLD4	1.46767	1.07415	0.450325	1.01e-34	2.38e-30	POLD4
SPC24-cell	ncbi_116838816	PLCB3	0.820035	0.624271	0.393513	1.13e-34	2.66e-30	PLCB3
SPC24-cell	ncbi_116825963	TDG	1.07684	0.814288	0.403199	1.18e-34	2.8e-30	TDG
SPC24-cell	ncbi_116814973	LOC116814973	0.740902	0.538853	0.459391	1.54e-34	3.64e-30	LOC116814973
SPC24-cell	ncbi_116828525	BIN2	1.15986	0.837939	0.469038	2.07e-34	4.9e-30	BIN2
SPC24-cell	ncbi_116838422	COQ10B	0.624604	0.464049	0.428664	2.84e-34	6.7e-30	COQ10B
SPC24-cell	ncbi_116840025	CUNH1orf131	0.516619	0.344107	0.586245	4.78e-34	1.13e-29	CUNH1orf131
SPC24-cell	ncbi_116837137	GUCD1	1.30037	1.00611	0.370136	6.21e-34	1.47e-29	GUCD1
SPC24-cell	ncbi_116822130	WDR1	4.52765	3.3424	0.437879	8.76e-34	2.07e-29	WDR1
SPC24-cell	ncbi_116817978	PRMT1	1.55172	1.16873	0.408925	8.92e-34	2.11e-29	PRMT1
SPC24-cell	ncbi_116815201	NABP1	0.909144	0.696201	0.385004	9.51e-34	2.25e-29	NABP1
SPC24-cell	ncbi_116831683	LOC116831683	0.916988	0.627598	0.547063	9.73e-34	2.3e-29	LOC116831683
SPC24-cell	ncbi_116825922	PEX1	1.27173	0.983114	0.371366	1.11e-33	2.63e-29	PEX1
SPC24-cell	ncbi_116819055	CAPN11	0.932401	0.649078	0.52256	1.29e-33	3.04e-29	CAPN11
SPC24-cell	ncbi_116833096	TNFSF13B	2.79966	2.10717	0.409941	3.42e-33	8.09e-29	TNFSF13B
SPC24-cell	ncbi_116832508	SYTL3	3.12999	2.3783	0.396224	4.18e-33	9.87e-29	SYTL3
SPC24-cell	ncbi_116828942	STXBP2	0.964623	0.719857	0.422254	4.28e-33	1.01e-28	STXBP2
SPC24-cell	ncbi_116833944	POLL	0.405326	0.310792	0.383135	4.74e-33	1.12e-28	POLL
SPC24-cell	ncbi_116821824	ANO5	2.88202	2.18208	0.401378	6.22e-33	1.47e-28	ANO5
SPC24-cell	ncbi_116831335	TOMM7	3.18348	2.28909	0.475831	7.65e-33	1.81e-28	TOMM7
SPC24-cell	ncbi_116815127	AMACR	0.618921	0.393957	0.651717	1.03e-32	2.43e-28	AMACR
SPC24-cell	ncbi_116839295	NENF	1.47638	1.11965	0.399023	1.2e-32	2.83e-28	NENF
SPC24-cell	ncbi_116824715	PTGR2	0.643275	0.467946	0.459093	1.28e-32	3.04e-28	PTGR2
SPC24-cell	ncbi_116821262	IQGAP2	5.77502	4.35105	0.408461	1.39e-32	3.27e-28	IQGAP2
SPC24-cell	ncbi_116816712	GLRX3	1.9967	1.43885	0.472705	1.43e-32	3.37e-28	GLRX3
SPC24-cell	ncbi_116823420	PLGRKT	0.728752	0.556275	0.38963	1.47e-32	3.48e-28	PLGRKT
SPC24-cell	ncbi_116823960	ALS2CL	0.85964	0.610245	0.494345	1.55e-32	3.67e-28	ALS2CL
SPC24-cell	ncbi_116823498	DNAJA2	1.12836	0.869408	0.376117	1.83e-32	4.33e-28	DNAJA2
SPC24-cell	ncbi_116827607	PSMC5	1.49682	1.1106	0.430568	2.11e-32	4.99e-28	PSMC5
SPC24-cell	ncbi_116823769	FAM214A	0.467548	0.358603	0.382728	2.53e-32	5.98e-28	FAM214A
SPC24-cell	ncbi_116817080	LOC116817080	2.56925	1.9069	0.430117	2.99e-32	7.08e-28	LOC116817080
SPC24-cell	ncbi_116814647	DNMT3B	1.09021	0.843805	0.369623	4.51e-32	1.07e-27	DNMT3B
SPC24-cell	ncbi_116826283	ZNF277	0.390483	0.252614	0.628324	6.15e-32	1.45e-27	ZNF277
SPC24-cell	ncbi_116831031	PPIC	0.465992	0.308386	0.595566	7.81e-32	1.85e-27	PPIC
SPC24-cell	ncbi_116815910	SLC25A1	1.0639	0.822061	0.372049	8.49e-32	2.01e-27	SLC25A1
SPC24-cell	ncbi_116838785	RNASEH2C	0.457483	0.282012	0.697963	1.1e-31	2.6e-27	RNASEH2C
SPC24-cell	ncbi_116840032	CUNH1orf198	2.22295	1.70843	0.379806	1.64e-31	3.88e-27	CUNH1orf198
SPC24-cell	ncbi_116831937	UBA7	0.63112	0.452765	0.479151	2.1e-31	4.96e-27	UBA7
SPC24-cell	ncbi_116825636	NDUFAF3	1.35585	1.03185	0.393956	2.61e-31	6.16e-27	NDUFAF3
SPC24-cell	ncbi_116821495	TMEM229B	0.548575	0.412428	0.411547	3.81e-31	9e-27	TMEM229B
SPC24-cell	ncbi_116815482	TP53INP1	0.466697	0.324306	0.525131	3.95e-31	9.32e-27	TP53INP1
SPC24-cell	ncbi_116818504	HMGB3	2.01492	1.49659	0.429045	7.42e-31	1.75e-26	HMGB3
SPC24-cell	ncbi_116833428	CORO1B	1.15466	0.870777	0.407088	1.02e-30	2.42e-26	CORO1B
SPC24-cell	ncbi_116832745	HAX1	0.706272	0.538754	0.390597	1.14e-30	2.69e-26	HAX1
SPC24-cell	ncbi_116832119	SMIM29	0.452749	0.337807	0.422512	1.36e-30	3.22e-26	SMIM29
SPC24-cell	ncbi_116836371	PSMD13	2.24352	1.72417	0.379861	1.46e-30	3.45e-26	PSMD13
SPC24-cell	ncbi_116816742	GBA2	0.642545	0.474496	0.437402	1.76e-30	4.15e-26	GBA2
SPC24-cell	ncbi_116839625	LOC116839625	3.30717	1.1669	1.50291	1.84e-30	4.35e-26	LOC116839625
SPC24-cell	ncbi_116833715	LOC116833715	0.571212	0.407259	0.48808	2.06e-30	4.87e-26	LOC116833715
SPC24-cell	ncbi_116833817	ZNFX1	2.99919	2.26874	0.402679	2.13e-30	5.04e-26	ZNFX1
SPC24-cell	ncbi_116828000	LOC116828000	0.512442	0.352351	0.540377	2.35e-30	5.56e-26	LOC116828000
SPC24-cell	ncbi_116839261	MAST2	0.45646	0.338075	0.433147	3.07e-30	7.25e-26	MAST2
SPC24-cell	ncbi_116817356	RIMS4	0.548004	0.424569	0.368189	3.95e-30	9.34e-26	RIMS4
SPC24-cell	ncbi_116819035	IKBKB	1.06387	0.808489	0.396025	4.9e-30	1.16e-25	IKBKB
SPC24-cell	ncbi_116830351	TBC1D14	2.15431	1.67747	0.360941	8.93e-30	2.11e-25	TBC1D14
SPC24-cell	ncbi_116820187	NDUFA12	4.2429	3.15479	0.427507	9.68e-30	2.29e-25	NDUFA12
SPC24-cell	ncbi_116836125	EIF3M	2.35986	1.80973	0.38293	1.02e-29	2.41e-25	EIF3M
SPC24-cell	ncbi_116825874	ACP2	0.622538	0.443695	0.488594	1.08e-29	2.56e-25	ACP2
SPC24-cell	ncbi_116825983	TMEM39A	0.6795	0.523166	0.377203	1.43e-29	3.39e-25	TMEM39A
SPC24-cell	ncbi_116817461	LOC116817461	0.819183	0.623453	0.393905	1.55e-29	3.65e-25	LOC116817461
SPC24-cell	ncbi_116824367	LOC116824367	2.52204	1.92743	0.387916	1.88e-29	4.45e-25	LOC116824367
SPC24-cell	ncbi_116830437	FARSA	0.596861	0.41979	0.507727	2.96e-29	7e-25	FARSA
SPC24-cell	ncbi_116822536	SCLT1	0.535584	0.412882	0.375384	3.12e-29	7.37e-25	SCLT1
SPC24-cell	ncbi_116825440	HDLBP	1.01475	0.771837	0.394759	5.57e-29	1.32e-24	HDLBP
SPC24-cell	ncbi_116830685	KANSL3	0.639661	0.495724	0.367771	5.94e-29	1.4e-24	KANSL3
SPC24-cell	ncbi_116820141	EIF2AK2	1.56686	1.21317	0.369096	1.73e-28	4.1e-24	EIF2AK2
SPC24-cell	ncbi_116839554	MMD	0.411034	0.307592	0.418242	2.55e-28	6.02e-24	MMD
SPC24-cell	ncbi_116837677	RSU1	4.28897	3.31807	0.370288	2.55e-28	6.03e-24	RSU1
SPC24-cell	ncbi_116835863	KIF5B	2.37914	1.85058	0.362464	2.83e-28	6.69e-24	KIF5B
SPC24-cell	ncbi_116818722	SUPT4H1	1.92315	1.48442	0.373575	2.91e-28	6.87e-24	SUPT4H1
SPC24-cell	ncbi_116827854	COPS4	1.04661	0.812915	0.364545	2.94e-28	6.96e-24	COPS4
SPC24-cell	ncbi_116834875	ABCA5	2.69943	2.05669	0.392331	3.36e-28	7.94e-24	ABCA5
SPC24-cell	ncbi_116819280	AAMDC	0.682993	0.514195	0.409555	4.25e-28	1.01e-23	AAMDC
SPC24-cell	ncbi_116823773	ATP5ME	3.16274	2.45186	0.367297	6.16e-28	1.46e-23	ATP5ME
SPC24-cell	ncbi_116819566	PDF	0.404207	0.233529	0.791494	9.05e-28	2.14e-23	PDF
SPC24-cell	ncbi_116827226	COQ9	0.586784	0.441242	0.411259	1.08e-27	2.55e-23	COQ9
SPC24-cell	ncbi_116836758	VPS29	1.80108	1.37966	0.384544	1.25e-27	2.95e-23	VPS29
SPC24-cell	ncbi_116836268	ULK3	0.390687	0.268871	0.539099	6.74e-27	1.59e-22	ULK3
SPC24-cell	ncbi_116839679	TWF2	0.615459	0.443658	0.472214	8.1e-27	1.91e-22	TWF2
SPC24-cell	ncbi_116832659	ADD3	0.928536	0.71162	0.383852	1.34e-26	3.16e-22	ADD3
SPC24-cell	ncbi_116831701	CSNK1E	0.410827	0.286211	0.521451	1.92e-26	4.53e-22	CSNK1E
SPC24-cell	ncbi_116828791	RPP40	0.538679	0.399953	0.429592	2.25e-26	5.32e-22	RPP40
SPC24-cell	ncbi_116822881	UFD1	0.518598	0.403855	0.360779	2.49e-26	5.88e-22	UFD1
SPC24-cell	ncbi_116815824	RAC3	0.381617	0.291248	0.389878	3.52e-26	8.32e-22	RAC3
SPC24-cell	ncbi_116816584	MSN	5.27375	4.03964	0.384602	8.4e-26	1.98e-21	MSN
SPC24-cell	ncbi_116826997	ZNRF2	0.563051	0.430083	0.388652	1.42e-25	3.36e-21	ZNRF2
SPC24-cell	ncbi_116825043	MRPL2	0.770625	0.597313	0.367541	1.23e-24	2.91e-20	MRPL2
SPC24-cell	ncbi_116837151	LOC116837151	4.40906	3.36865	0.388302	1.85e-24	4.37e-20	LOC116837151
SPC24-cell	ncbi_116815167	KIF16B	0.495285	0.370441	0.419016	2.75e-24	6.51e-20	KIF16B
SPC24-cell	ncbi_116836331	LOC116836331	0.487227	0.348766	0.482338	5.71e-24	1.35e-19	LOC116836331
SPC24-cell	ncbi_116822823	KIF13A	0.526573	0.38851	0.438681	2.1e-23	4.96e-19	KIF13A
SPC24-cell	ncbi_116826699	LOC116826699	0.536047	0.404483	0.40628	3.11e-23	7.35e-19	LOC116826699
SPC24-cell	ncbi_116815834	CENPX	0.594611	0.447	0.411671	4.09e-23	9.67e-19	CENPX
SPC24-cell	ncbi_116834043	SNX5	0.509185	0.384562	0.404975	6.45e-23	1.52e-18	SNX5
SPC24-cell	ncbi_116815085	POLD2	0.397147	0.303484	0.388053	9.73e-23	2.3e-18	POLD2
SPC24-cell	ncbi_116827278	LOC116827278	1.7185	1.2081	0.508405	1.35e-22	3.19e-18	LOC116827278
SPC24-cell	ncbi_116824914	CBL	0.42389	0.318381	0.412933	3.17e-22	7.5e-18	CBL
SPC24-cell	ncbi_116825521	MGRN1	0.365613	0.280474	0.382448	4.02e-22	9.49e-18	MGRN1
SPC24-cell	ncbi_116833870	SNRPA	0.409023	0.308961	0.404757	7.07e-22	1.67e-17	SNRPA
CSF1R-monocyte	ncbi_116832753	LOC116832753	8.14604	0.00281278	11.4999	0	0	LOC116832753
CSF1R-monocyte	ncbi_116834952	LOC116834952	0.456813	0.000236965	10.9127	0	0	LOC116834952
CSF1R-monocyte	ncbi_116822549	ANO1	0.520746	0.000545833	9.8979	0	0	ANO1
CSF1R-monocyte	ncbi_116838847	CUNH11orf86	0.818104	0.00102879	9.63519	0	0	CUNH11orf86
CSF1R-monocyte	ncbi_116814902	LOC116814902	0.239607	0.000319176	9.5521	0	0	LOC116814902
CSF1R-monocyte	ncbi_116826009	CDCP1	0.443401	0.000605368	9.51658	0	0	CDCP1
CSF1R-monocyte	ncbi_116814901	LOC116814901	2.04281	0.00464729	8.77995	0	0	LOC116814901
CSF1R-monocyte	ncbi_116818251	IL31RA	1.56495	0.00362998	8.75194	0	0	IL31RA
CSF1R-monocyte	ncbi_116830044	LOC116830044	0.352675	0.000827737	8.73495	0	0	LOC116830044
CSF1R-monocyte	ncbi_116832074	RAB7B	0.425845	0.00103826	8.68002	0	0	RAB7B
CSF1R-monocyte	ncbi_116833984	LOC116833984	0.886848	0.00231646	8.58062	0	0	LOC116833984
CSF1R-monocyte	ncbi_116820247	BCAT1	0.563412	0.00149155	8.56123	0	0	BCAT1
CSF1R-monocyte	ncbi_116821373	LHFPL2	0.659065	0.00179295	8.52194	0	0	LHFPL2
CSF1R-monocyte	ncbi_116822307	TGFBI	5.10014	0.0140867	8.50006	0	0	TGFBI
CSF1R-monocyte	ncbi_116833124	LOC116833124	0.362458	0.00110603	8.35627	0	0	LOC116833124
CSF1R-monocyte	ncbi_116836701	LOC116836701	2.90616	0.0104219	8.12335	0	0	LOC116836701
CSF1R-monocyte	ncbi_116819085	LOC116819085	22.8709	0.0820841	8.12219	0	0	LOC116819085
CSF1R-monocyte	ncbi_116839031	LOC116839031	1.76959	0.00637006	8.11789	0	0	LOC116839031
CSF1R-monocyte	ncbi_116828274	ATP6V0D2	2.89298	0.0104391	8.11441	0	0	ATP6V0D2
CSF1R-monocyte	ncbi_116815760	LOC116815760	1.16414	0.00430142	8.08023	0	0	LOC116815760
CSF1R-monocyte	ncbi_116829783	LOC116829783	1.78782	0.00676165	8.04661	0	0	LOC116829783
CSF1R-monocyte	ncbi_116815853	LOC116815853	0.436807	0.00169319	8.01111	0	0	LOC116815853
CSF1R-monocyte	ncbi_116836151	LOC116836151	1.16421	0.00455465	7.99779	0	0	LOC116836151
CSF1R-monocyte	ncbi_116831789	LOC116831789	5.67747	0.0222517	7.99519	0	0	LOC116831789
CSF1R-monocyte	ncbi_116839406	FN1	52.3353	0.208164	7.97392	0	0	FN1
CSF1R-monocyte	ncbi_116828298	DCSTAMP	2.44872	0.00975545	7.97161	0	0	DCSTAMP
CSF1R-monocyte	ncbi_116838273	LOC116838273	1.00574	0.00409839	7.93898	0	0	LOC116838273
CSF1R-monocyte	ncbi_116839145	LOC116839145	2.80784	0.0116067	7.91836	0	0	LOC116839145
CSF1R-monocyte	ncbi_116819028	LGALS3	7.85663	0.0333521	7.87999	0	0	LGALS3
CSF1R-monocyte	ncbi_116827435	HOPX	10.0371	0.0430123	7.86637	0	0	HOPX
CSF1R-monocyte	ncbi_116834449	LYZ	116.536	0.54504	7.7402	0	0	LYZ
CSF1R-monocyte	ncbi_116838408	FAP	5.30137	0.0256484	7.69135	0	0	FAP
CSF1R-monocyte	ncbi_116829781	LOC116829781	12.5723	0.0643463	7.61018	0	0	LOC116829781
CSF1R-monocyte	ncbi_116824088	PDGFC	0.821407	0.00422772	7.60208	0	0	PDGFC
CSF1R-monocyte	ncbi_116825683	LOC116825683	23.9972	0.124018	7.59617	0	0	LOC116825683
CSF1R-monocyte	ncbi_116816042	ANXA4	1.99796	0.0103259	7.59611	0	0	ANXA4
CSF1R-monocyte	ncbi_116817299	LOC116817299	8.67919	0.0464787	7.54485	0	0	LOC116817299
CSF1R-monocyte	ncbi_116824446	LOC116824446	2.76185	0.0153716	7.48922	0	0	LOC116824446
CSF1R-monocyte	ncbi_116827215	MAP3K20	0.280089	0.00158719	7.46327	0	0	MAP3K20
CSF1R-monocyte	ncbi_116833064	ANPEP	3.57917	0.0203539	7.45818	0	0	ANPEP
CSF1R-monocyte	ncbi_116817214	SLC37A2	0.48261	0.00274469	7.45807	0	0	SLC37A2
CSF1R-monocyte	ncbi_116817285	CFP	4.28779	0.0257335	7.38044	0	0	CFP
CSF1R-monocyte	ncbi_116835757	LOC116835757	5.87679	0.0364222	7.33407	0	0	LOC116835757
CSF1R-monocyte	ncbi_116829001	LOC116829001	1.21467	0.00754444	7.33093	0	0	LOC116829001
CSF1R-monocyte	ncbi_116838659	SNAI1	0.390988	0.00242944	7.33036	0	0	SNAI1
CSF1R-monocyte	ncbi_116831183	MMP9	80.8052	0.521705	7.27507	0	0	MMP9
CSF1R-monocyte	ncbi_116814591	AREG	0.717246	0.00468789	7.25739	0	0	AREG
CSF1R-monocyte	ncbi_116820002	CSF1R	2.82135	0.0186568	7.24054	0	0	CSF1R
CSF1R-monocyte	ncbi_116820697	CEBPA	4.74219	0.0316835	7.22568	0	0	CEBPA
CSF1R-monocyte	ncbi_116817335	LOC116817335	16.4721	0.111854	7.20226	0	0	LOC116817335
CSF1R-monocyte	ncbi_116827711	LRP1	1.27531	0.00889588	7.16349	0	0	LRP1
CSF1R-monocyte	ncbi_116817624	LOC116817624	1.26658	0.0089066	7.15185	0	0	LOC116817624
CSF1R-monocyte	ncbi_116822230	LOC116822230	2.26733	0.0165723	7.09608	0	0	LOC116822230
CSF1R-monocyte	ncbi_116832739	LOC116832739	4.68911	0.035887	7.02971	0	0	LOC116832739
CSF1R-monocyte	ncbi_116824447	LOC116824447	1.64724	0.0131734	6.96628	0	0	LOC116824447
CSF1R-monocyte	ncbi_116826251	LOC116826251	1.64564	0.0131729	6.96494	0	0	LOC116826251
CSF1R-monocyte	ncbi_116827926	LOC116827926	54.6861	0.440889	6.95461	0	0	LOC116827926
CSF1R-monocyte	ncbi_116820783	PTGDS	6.12735	0.0495636	6.94984	0	0	PTGDS
CSF1R-monocyte	ncbi_116836035	MCRIP2	0.230585	0.00188782	6.93243	0	0	MCRIP2
CSF1R-monocyte	ncbi_116817458	CARD9	1.599	0.0131437	6.92666	0	0	CARD9
CSF1R-monocyte	ncbi_116824098	LGALS1	26.2103	0.223972	6.87067	0	0	LGALS1
CSF1R-monocyte	ncbi_116831169	ATP1B1	4.15671	0.0357826	6.86004	0	0	ATP1B1
CSF1R-monocyte	ncbi_116835068	PLVAP	1.63262	0.0141759	6.84761	0	0	PLVAP
CSF1R-monocyte	ncbi_116833977	LOC116833977	0.995432	0.00936332	6.73216	0	0	LOC116833977
CSF1R-monocyte	ncbi_116833733	TMEM158	0.983011	0.0092676	6.72887	0	0	TMEM158
CSF1R-monocyte	ncbi_116827718	LOC116827718	0.97988	0.00943896	6.69783	0	0	LOC116827718
CSF1R-monocyte	ncbi_116825178	TSPAN33	0.233519	0.0022553	6.69408	0	0	TSPAN33
CSF1R-monocyte	ncbi_116823092	LGMN	2.28443	0.0221008	6.69159	0	0	LGMN
CSF1R-monocyte	ncbi_116830349	AFAP1	0.275786	0.00273301	6.65692	0	0	AFAP1
CSF1R-monocyte	ncbi_116838212	LOC116838212	3.11514	0.0312306	6.64019	0	0	LOC116838212
CSF1R-monocyte	ncbi_116821576	HMOX1	0.497827	0.00501759	6.63251	0	0	HMOX1
CSF1R-monocyte	ncbi_116835589	ANXA2	13.5643	0.142297	6.57477	0	0	ANXA2
CSF1R-monocyte	ncbi_116835215	TNFSF15	0.301891	0.00319903	6.56025	0	0	TNFSF15
CSF1R-monocyte	ncbi_116834811	HNMT	4.23065	0.0449832	6.55535	0	0	HNMT
CSF1R-monocyte	ncbi_116837648	SERINC2	0.966442	0.0103627	6.54321	0	0	SERINC2
CSF1R-monocyte	ncbi_116831815	RHBG	3.04721	0.0326765	6.54309	0	0	RHBG
CSF1R-monocyte	ncbi_116816268	CCDC58	25.0897	0.279083	6.49026	0	0	CCDC58
CSF1R-monocyte	ncbi_116823926	FGL2	5.07181	0.0567184	6.48254	0	0	FGL2
CSF1R-monocyte	ncbi_116822229	A4GALT	0.904516	0.0101472	6.47799	0	0	A4GALT
CSF1R-monocyte	ncbi_116833139	LOC116833139	2.81914	0.0332817	6.40438	0	0	LOC116833139
CSF1R-monocyte	ncbi_116823442	MAP3K15	0.649049	0.0079496	6.3513	0	0	MAP3K15
CSF1R-monocyte	ncbi_116824368	CAMK2N1	0.323854	0.00422768	6.25934	0	0	CAMK2N1
CSF1R-monocyte	ncbi_116833596	LOC116833596	1.32676	0.0173705	6.25513	0	0	LOC116833596
CSF1R-monocyte	ncbi_116821092	LOC116821092	0.498887	0.0066855	6.22153	0	0	LOC116821092
CSF1R-monocyte	ncbi_116818495	TBC1D8B	0.41416	0.00566464	6.19206	0	0	TBC1D8B
CSF1R-monocyte	ncbi_116833818	LOC116833818	0.868487	0.0121559	6.15877	0	0	LOC116833818
CSF1R-monocyte	ncbi_116829928	LOC116829928	0.543373	0.00788341	6.10698	0	0	LOC116829928
CSF1R-monocyte	ncbi_116827669	LOC116827669	0.720361	0.0105167	6.09796	0	0	LOC116827669
CSF1R-monocyte	ncbi_116832568	STEAP4	2.07666	0.0305184	6.08844	0	0	STEAP4
CSF1R-monocyte	ncbi_116817504	NACC2	1.7318	0.0254975	6.08578	0	0	NACC2
CSF1R-monocyte	ncbi_116825412	PTGER1	0.764158	0.0114378	6.06198	0	0	PTGER1
CSF1R-monocyte	ncbi_116828877	MME	5.76702	0.086358	6.06135	0	0	MME
CSF1R-monocyte	ncbi_116831874	LOC116831874	1.53251	0.0229881	6.05887	0	0	LOC116831874
CSF1R-monocyte	ncbi_116827925	LOC116827925	0.342934	0.00521099	6.04023	0	0	LOC116827925
CSF1R-monocyte	ncbi_116839256	TSPAN1	0.929618	0.014327	6.01983	0	0	TSPAN1
CSF1R-monocyte	ncbi_116838213	LOC116838213	2.59549	0.040147	6.01457	0	0	LOC116838213
CSF1R-monocyte	ncbi_116818940	RHOQ	0.292875	0.00460127	5.99211	0	0	RHOQ
CSF1R-monocyte	ncbi_116820531	LY86	9.55267	0.150662	5.98652	0	0	LY86
CSF1R-monocyte	ncbi_116836988	SYNPR	0.983068	0.0159799	5.94296	0	0	SYNPR
CSF1R-monocyte	ncbi_116828596	NCF1	0.926586	0.0151426	5.93524	0	0	NCF1
CSF1R-monocyte	ncbi_116839316	QPCT	1.71501	0.0282596	5.92333	0	0	QPCT
CSF1R-monocyte	ncbi_116817370	MAFB	0.977094	0.0163613	5.90013	0	0	MAFB
CSF1R-monocyte	ncbi_116828568	SAMSN1	0.28346	0.0047718	5.89247	0	0	SAMSN1
CSF1R-monocyte	ncbi_116814677	SIGLEC1	0.705524	0.0119604	5.88235	0	0	SIGLEC1
CSF1R-monocyte	ncbi_116821772	GAS7	0.336889	0.00577638	5.86596	0	0	GAS7
CSF1R-monocyte	ncbi_116821220	GPR65	0.365999	0.00641719	5.83375	0	0	GPR65
CSF1R-monocyte	ncbi_116824501	LOC116824501	17.1872	0.310102	5.79245	0	0	LOC116824501
CSF1R-monocyte	ncbi_116838138	NFAM1	0.259446	0.00476701	5.76621	0	0	NFAM1
CSF1R-monocyte	ncbi_116837996	MARCHF1	0.734842	0.0137634	5.73852	0	0	MARCHF1
CSF1R-monocyte	ncbi_116834270	LOC116834270	2.33651	0.0456298	5.67823	0	0	LOC116834270
CSF1R-monocyte	ncbi_116837938	LOC116837938	0.268128	0.00527014	5.66894	0	0	LOC116837938
CSF1R-monocyte	ncbi_116834005	LOC116834005	0.493383	0.00980535	5.653	0	0	LOC116834005
CSF1R-monocyte	ncbi_116816694	PID1	0.276014	0.00548581	5.65289	0	0	PID1
CSF1R-monocyte	ncbi_116822253	ARHGAP31	0.34693	0.00692122	5.64747	0	0	ARHGAP31
CSF1R-monocyte	ncbi_116835687	BTBD11	0.314402	0.00635717	5.62808	0	0	BTBD11
CSF1R-monocyte	ncbi_116830195	CIDEA	0.451252	0.00918072	5.61918	0	0	CIDEA
CSF1R-monocyte	ncbi_116819147	LOC116819147	0.21881	0.00449636	5.60477	0	0	LOC116819147
CSF1R-monocyte	ncbi_116828483	VDR	0.259313	0.00537592	5.59204	0	0	VDR
CSF1R-monocyte	ncbi_116830319	MYO10	0.245658	0.00515913	5.57338	0	0	MYO10
CSF1R-monocyte	ncbi_116837641	FABP3	5.11197	0.108414	5.55926	0	0	FABP3
CSF1R-monocyte	ncbi_116832866	IL1R2	0.793583	0.0168842	5.55464	0	0	IL1R2
CSF1R-monocyte	ncbi_116832414	MYOF	1.15505	0.0246754	5.54874	0	0	MYOF
CSF1R-monocyte	ncbi_116829305	VSIR	17.5929	0.376306	5.54694	0	0	VSIR
CSF1R-monocyte	ncbi_116823889	LOC116823889	1.11909	0.0245729	5.50912	0	0	LOC116823889
CSF1R-monocyte	ncbi_116833121	PPARGC1B	0.597214	0.0131716	5.50274	0	0	PPARGC1B
CSF1R-monocyte	ncbi_116818511	RNF128	0.38933	0.00867132	5.4886	0	0	RNF128
CSF1R-monocyte	ncbi_116830937	TM6SF1	1.05609	0.0238305	5.46977	0	0	TM6SF1
CSF1R-monocyte	ncbi_116832734	IL6R	3.65918	0.0829189	5.46368	0	0	IL6R
CSF1R-monocyte	ncbi_116839255	LOC116839255	0.42992	0.00974548	5.46319	0	0	LOC116839255
CSF1R-monocyte	ncbi_116835557	LOC116835557	0.728307	0.016977	5.42289	0	0	LOC116835557
CSF1R-monocyte	ncbi_116835663	GLRX	5.81928	0.136507	5.41379	0	0	GLRX
CSF1R-monocyte	ncbi_116817408	SLC2A6	0.943954	0.0222668	5.40575	0	0	SLC2A6
CSF1R-monocyte	ncbi_116829290	IL18	1.84903	0.0436948	5.40316	0	0	IL18
CSF1R-monocyte	ncbi_116821874	FAM114A1	1.35543	0.0322618	5.39279	0	0	FAM114A1
CSF1R-monocyte	ncbi_116831780	LOC116831780	0.62584	0.0149502	5.38756	0	0	LOC116831780
CSF1R-monocyte	ncbi_116829000	ARHGEF10L	0.608869	0.014589	5.38318	0	0	ARHGEF10L
CSF1R-monocyte	ncbi_116832631	STK17A	2.78724	0.0669384	5.37986	0	0	STK17A
CSF1R-monocyte	ncbi_116826023	ADAM28	0.374504	0.00917593	5.35098	0	0	ADAM28
CSF1R-monocyte	ncbi_116839044	TGM1	0.338812	0.00833078	5.34589	0	0	TGM1
CSF1R-monocyte	ncbi_116834649	LOC116834649	1.752	0.0431071	5.34494	0	0	LOC116834649
CSF1R-monocyte	ncbi_116829710	LOC116829710	0.291412	0.0071949	5.33994	0	0	LOC116829710
CSF1R-monocyte	ncbi_116830955	SMPDL3A	0.920384	0.0227312	5.33949	0	0	SMPDL3A
CSF1R-monocyte	ncbi_116823813	LOC116823813	0.303023	0.00749986	5.33642	0	0	LOC116823813
CSF1R-monocyte	ncbi_116824936	ARHGEF5	0.278517	0.00692093	5.33066	0	0	ARHGEF5
CSF1R-monocyte	ncbi_116838207	LOC116838207	9.95258	0.248312	5.32484	0	0	LOC116838207
CSF1R-monocyte	ncbi_116818669	LOC116818669	26.609	0.686918	5.27563	0	0	LOC116818669
CSF1R-monocyte	ncbi_116838216	LOC116838216	4.38923	0.113469	5.2736	0	0	LOC116838216
CSF1R-monocyte	ncbi_116837075	LOC116837075	0.578954	0.0151534	5.25574	0	0	LOC116837075
CSF1R-monocyte	ncbi_116816736	SMOX	0.599969	0.0160726	5.22222	0	0	SMOX
CSF1R-monocyte	ncbi_116821896	DHRS3	0.494336	0.0132609	5.22024	0	0	DHRS3
CSF1R-monocyte	ncbi_116835217	LOC116835217	2.71507	0.0731308	5.21437	0	0	LOC116835217
CSF1R-monocyte	ncbi_116817331	ZHX3	1.19032	0.0327454	5.18391	0	0	ZHX3
CSF1R-monocyte	ncbi_116829838	LOC116829838	0.538813	0.0150267	5.16418	0	0	LOC116829838
CSF1R-monocyte	ncbi_116840045	HSD17B14	0.921814	0.0260543	5.14488	0	0	HSD17B14
CSF1R-monocyte	ncbi_116821455	ATP10D	0.775599	0.0220037	5.13949	0	0	ATP10D
CSF1R-monocyte	ncbi_116823280	UAP1L1	0.987796	0.028401	5.1202	0	0	UAP1L1
CSF1R-monocyte	ncbi_116830945	LOC116830945	6.60796	0.19116	5.11135	0	0	LOC116830945
CSF1R-monocyte	ncbi_116828895	CRIP1	41.008	1.19947	5.09543	0	0	CRIP1
CSF1R-monocyte	ncbi_116826638	VDAC1	3.30588	0.0967799	5.09418	0	0	VDAC1
CSF1R-monocyte	ncbi_116822798	LOC116822798	0.625863	0.0184127	5.08707	0	0	LOC116822798
CSF1R-monocyte	ncbi_116817191	LOC116817191	0.884107	0.0263237	5.06979	0	0	LOC116817191
CSF1R-monocyte	ncbi_116822213	LOC116822213	0.352352	0.0105182	5.06606	0	0	LOC116822213
CSF1R-monocyte	ncbi_116837336	CHST2	0.526025	0.015832	5.05422	0	0	CHST2
CSF1R-monocyte	ncbi_116824380	AK4	0.19775	0.00600403	5.04161	0	0	AK4
CSF1R-monocyte	ncbi_116837133	LOC116837133	4.20032	0.132733	4.9839	0	0	LOC116837133
CSF1R-monocyte	ncbi_116824109	LGALS2	10.2325	0.326997	4.96774	0	0	LGALS2
CSF1R-monocyte	ncbi_116832406	SLC35G1	0.442931	0.0142134	4.96175	0	0	SLC35G1
CSF1R-monocyte	ncbi_116821650	LOC116821650	1.62046	0.0524789	4.94852	0	0	LOC116821650
CSF1R-monocyte	ncbi_116835134	ASS1	10.272	0.334963	4.93858	0	0	ASS1
CSF1R-monocyte	ncbi_116829875	RFX2	0.314329	0.0102717	4.93553	0	0	RFX2
CSF1R-monocyte	ncbi_116830628	FOSL2	2.22896	0.0732204	4.92798	0	0	FOSL2
CSF1R-monocyte	ncbi_116836294	PSTPIP1	1.39855	0.0459684	4.92714	0	0	PSTPIP1
CSF1R-monocyte	ncbi_116833320	PRR7	0.287568	0.00945576	4.92657	0	0	PRR7
CSF1R-monocyte	ncbi_116837927	MECR	0.765841	0.0253931	4.91454	0	0	MECR
CSF1R-monocyte	ncbi_116825813	MMRN1	4.74195	0.158371	4.9041	0	0	MMRN1
CSF1R-monocyte	ncbi_116816485	TRPS1	0.607387	0.0204885	4.88973	0	0	TRPS1
CSF1R-monocyte	ncbi_116815555	ELOVL5	2.6025	0.0881501	4.88379	0	0	ELOVL5
CSF1R-monocyte	ncbi_116828839	LOC116828839	1.64081	0.0559773	4.87342	0	0	LOC116828839
CSF1R-monocyte	ncbi_116838756	CDC42EP2	0.58875	0.0203325	4.8558	0	0	CDC42EP2
CSF1R-monocyte	ncbi_116817035	CSF3R	2.59207	0.0899905	4.84819	0	0	CSF3R
CSF1R-monocyte	ncbi_116830157	PLCXD1	0.652084	0.0230977	4.81924	0	0	PLCXD1
CSF1R-monocyte	ncbi_116822033	RGS10	2.64279	0.0936138	4.8192	0	0	RGS10
CSF1R-monocyte	ncbi_116834096	ALOX5AP	0.664252	0.0236933	4.80918	0	0	ALOX5AP
CSF1R-monocyte	ncbi_116835888	TIMP2	6.79286	0.243542	4.80178	0	0	TIMP2
CSF1R-monocyte	ncbi_116819868	LOC116819868	2.92611	0.107202	4.77058	0	0	LOC116819868
CSF1R-monocyte	ncbi_116825708	RBM47	0.564332	0.0211692	4.7365	0	0	RBM47
CSF1R-monocyte	ncbi_116817621	LOC116817621	0.818728	0.0307708	4.73375	0	0	LOC116817621
CSF1R-monocyte	ncbi_116834127	CDK5R1	1.49332	0.0564567	4.72524	0	0	CDK5R1
CSF1R-monocyte	ncbi_116835759	DNASE2B	0.357825	0.0140105	4.67467	0	0	DNASE2B
CSF1R-monocyte	ncbi_116836373	LOC116836373	1.2899	0.0517497	4.63957	0	0	LOC116836373
CSF1R-monocyte	ncbi_116828545	GPR84	0.326586	0.0131689	4.63226	0	0	GPR84
CSF1R-monocyte	ncbi_116832951	LFNG	1.16789	0.0481062	4.60154	0	0	LFNG
CSF1R-monocyte	ncbi_116838175	LOC116838175	0.954229	0.0423652	4.49338	0	0	LOC116838175
CSF1R-monocyte	ncbi_116830800	LOC116830800	0.32997	0.0147808	4.48054	0	0	LOC116830800
CSF1R-monocyte	ncbi_116816834	LOC116816834	1.19224	0.0537483	4.47131	0	0	LOC116816834
CSF1R-monocyte	ncbi_116839495	LIMD2	1.80566	0.0838178	4.42913	0	0	LIMD2
CSF1R-monocyte	ncbi_116834941	LOC116834941	3.05051	0.148581	4.35972	0	0	LOC116834941
CSF1R-monocyte	ncbi_116837763	ST14	1.16242	0.0571535	4.34614	0	0	ST14
CSF1R-monocyte	ncbi_116817045	KLF4	1.3302	0.0658507	4.3363	0	0	KLF4
CSF1R-monocyte	ncbi_116825882	SPI1	2.29677	0.113967	4.33292	0	0	SPI1
CSF1R-monocyte	ncbi_116825728	CHPT1	0.786762	0.0393351	4.32204	0	0	CHPT1
CSF1R-monocyte	ncbi_116816796	ID1	1.40851	0.0709123	4.31198	0	0	ID1
CSF1R-monocyte	ncbi_116827688	GPR141	0.701707	0.0355159	4.30433	0	0	GPR141
CSF1R-monocyte	ncbi_116817763	LOC116817763	2.68746	0.136929	4.29475	0	0	LOC116817763
CSF1R-monocyte	ncbi_116838580	LOC116838580	0.471866	0.0242742	4.28088	0	0	LOC116838580
CSF1R-monocyte	ncbi_116832228	CYGB	0.764727	0.0397368	4.2664	0	0	CYGB
CSF1R-monocyte	ncbi_116836956	LOC116836956	0.691127	0.0360875	4.25938	0	0	LOC116836956
CSF1R-monocyte	ncbi_116823117	MDFIC	0.659611	0.0347319	4.24728	0	0	MDFIC
CSF1R-monocyte	ncbi_116835193	NIBAN2	0.687741	0.0364272	4.23878	0	0	NIBAN2
CSF1R-monocyte	ncbi_116818129	GPR132	0.51323	0.0273168	4.23175	0	0	GPR132
CSF1R-monocyte	ncbi_116816012	TGFA	0.351834	0.0187738	4.22811	0	0	TGFA
CSF1R-monocyte	ncbi_116818227	PSTPIP2	1.10468	0.0596028	4.2121	0	0	PSTPIP2
CSF1R-monocyte	ncbi_116834445	YEATS4	5.03889	0.275162	4.19475	0	0	YEATS4
CSF1R-monocyte	ncbi_116827694	AOAH	2.19797	0.120928	4.18396	0	0	AOAH
CSF1R-monocyte	ncbi_116832763	SLC7A5	0.806589	0.0448172	4.16971	0	0	SLC7A5
CSF1R-monocyte	ncbi_116814667	LOC116814667	0.646666	0.0360268	4.16588	0	0	LOC116814667
CSF1R-monocyte	ncbi_116829444	SLC43A2	1.18996	0.0663102	4.16554	0	0	SLC43A2
CSF1R-monocyte	ncbi_116826881	LOC116826881	0.787551	0.0440504	4.16015	0	0	LOC116826881
CSF1R-monocyte	ncbi_116816604	PTGDR	0.398296	0.0226747	4.13469	0	0	PTGDR
CSF1R-monocyte	ncbi_116836705	ALDH2	3.55052	0.202908	4.12913	0	0	ALDH2
CSF1R-monocyte	ncbi_116829762	BLMH	4.76694	0.272564	4.1284	0	0	BLMH
CSF1R-monocyte	ncbi_116824361	EFHD2	4.98758	0.285658	4.12598	0	0	EFHD2
CSF1R-monocyte	ncbi_116830683	LOC116830683	2.15065	0.124887	4.10608	0	0	LOC116830683
CSF1R-monocyte	ncbi_116830320	BASP1	0.832282	0.0489312	4.08825	0	0	BASP1
CSF1R-monocyte	ncbi_116831134	PDE10A	0.296474	0.0176705	4.06849	0	0	PDE10A
CSF1R-monocyte	ncbi_116838461	DOCK2	2.05864	0.126013	4.03004	0	0	DOCK2
CSF1R-monocyte	ncbi_116814644	BPI	2.58922	0.160944	4.00788	0	0	BPI
CSF1R-monocyte	ncbi_116832082	RASSF5	0.794377	0.0500426	3.98859	0	0	RASSF5
CSF1R-monocyte	ncbi_116819314	CERS6	0.571	0.0359771	3.98834	0	0	CERS6
CSF1R-monocyte	ncbi_116835878	SOCS3	4.39889	0.280869	3.96917	0	0	SOCS3
CSF1R-monocyte	ncbi_116838666	CEBPB	5.50093	0.356975	3.94578	0	0	CEBPB
CSF1R-monocyte	ncbi_116828986	SLC66A1	0.5738	0.0377447	3.9262	0	0	SLC66A1
CSF1R-monocyte	ncbi_116839282	BIN1	0.972224	0.0643846	3.9165	0	0	BIN1
CSF1R-monocyte	ncbi_116834841	SLC26A11	0.433838	0.0296377	3.87165	0	0	SLC26A11
CSF1R-monocyte	ncbi_116834860	KCNJ2	0.541376	0.0371719	3.86435	0	0	KCNJ2
CSF1R-monocyte	ncbi_116836361	LOC116836361	2.98692	0.205356	3.86246	0	0	LOC116836361
CSF1R-monocyte	ncbi_116833722	DPYSL2	1.02948	0.0728775	3.8203	0	0	DPYSL2
CSF1R-monocyte	ncbi_116825948	LOC116825948	0.650393	0.0467127	3.79942	0	0	LOC116825948
CSF1R-monocyte	ncbi_116821804	TBC1D1	0.893082	0.0644485	3.79257	0	0	TBC1D1
CSF1R-monocyte	ncbi_116835981	IER3	2.50967	0.182563	3.78103	0	0	IER3
CSF1R-monocyte	ncbi_116826806	ITGA4	1.86775	0.136711	3.7721	0	0	ITGA4
CSF1R-monocyte	ncbi_116819131	GCSH	1.70203	0.124768	3.76993	0	0	GCSH
CSF1R-monocyte	ncbi_116816222	LOC116816222	0.471296	0.0348522	3.75731	0	0	LOC116816222
CSF1R-monocyte	ncbi_116837667	PAPSS1	0.70029	0.0522128	3.74548	0	0	PAPSS1
CSF1R-monocyte	ncbi_116818333	ARHGAP26	0.650664	0.0487571	3.73823	0	0	ARHGAP26
CSF1R-monocyte	ncbi_116827156	ARID5B	0.922617	0.0691595	3.73773	0	0	ARID5B
CSF1R-monocyte	ncbi_116819503	TMEM154	0.353018	0.0268934	3.71442	0	0	TMEM154
CSF1R-monocyte	ncbi_116815678	SLC22A31	0.580711	0.0442555	3.71389	0	0	SLC22A31
CSF1R-monocyte	ncbi_116827452	DNAJC3	0.598446	0.0457122	3.71057	0	0	DNAJC3
CSF1R-monocyte	ncbi_116823021	BCL6	0.708422	0.054138	3.70989	0	0	BCL6
CSF1R-monocyte	ncbi_116820963	NHSL2	1.19335	0.0915328	3.70458	0	0	NHSL2
CSF1R-monocyte	ncbi_116837309	NR2C2AP	0.858601	0.0662119	3.69683	0	0	NR2C2AP
CSF1R-monocyte	ncbi_116834136	MGST1	0.747464	0.0580213	3.68735	0	0	MGST1
CSF1R-monocyte	ncbi_116816573	LOC116816573	0.515395	0.040372	3.67425	0	0	LOC116816573
CSF1R-monocyte	ncbi_116824126	CSF2RB	0.629626	0.0493726	3.67271	0	0	CSF2RB
CSF1R-monocyte	ncbi_116826429	ANO6	0.568746	0.0449156	3.6625	0	0	ANO6
CSF1R-monocyte	ncbi_116817215	LOC116817215	0.375896	0.0305247	3.62228	0	0	LOC116817215
CSF1R-monocyte	ncbi_116823447	SH3KBP1	1.17256	0.0956003	3.6165	0	0	SH3KBP1
CSF1R-monocyte	ncbi_116828477	RASSF2	1.93274	0.158519	3.60792	0	0	RASSF2
CSF1R-monocyte	ncbi_116839119	ILDR2	0.758854	0.0623649	3.60502	0	0	ILDR2
CSF1R-monocyte	ncbi_116832079	IKBKE	0.46302	0.0381829	3.60007	0	0	IKBKE
CSF1R-monocyte	ncbi_116829873	RARA	1.8629	0.154489	3.59197	0	0	RARA
CSF1R-monocyte	ncbi_116826133	LOC116826133	1.51421	0.125751	3.58992	0	0	LOC116826133
CSF1R-monocyte	ncbi_116830948	LCP1	3.85974	0.322345	3.58183	0	0	LCP1
CSF1R-monocyte	ncbi_116828436	ARHGAP25	1.83844	0.15381	3.57926	0	0	ARHGAP25
CSF1R-monocyte	ncbi_116838507	LOC116838507	1.20091	0.101626	3.56278	0	0	LOC116838507
CSF1R-monocyte	ncbi_116818785	IFNGR1	2.73526	0.231623	3.56183	0	0	IFNGR1
CSF1R-monocyte	ncbi_116833831	AHCYL1	1.73223	0.146737	3.56133	0	0	AHCYL1
CSF1R-monocyte	ncbi_116819496	ITM2C	0.433163	0.0367153	3.56046	0	0	ITM2C
CSF1R-monocyte	ncbi_116825739	PARVG	0.510142	0.043285	3.55896	0	0	PARVG
CSF1R-monocyte	ncbi_116837521	FLVCR2	0.323478	0.0274589	3.55832	0	0	FLVCR2
CSF1R-monocyte	ncbi_116814693	TSPO	2.16524	0.184476	3.55302	0	0	TSPO
CSF1R-monocyte	ncbi_116822172	UNC93B1	1.22226	0.104808	3.54373	0	0	UNC93B1
CSF1R-monocyte	ncbi_116826689	SLC29A3	0.354384	0.0305528	3.53594	0	0	SLC29A3
CSF1R-monocyte	ncbi_116814688	TTLL1	0.369491	0.0327313	3.4968	0	0	TTLL1
CSF1R-monocyte	ncbi_116826100	CTSZ	0.817593	0.0730039	3.48534	0	0	CTSZ
CSF1R-monocyte	ncbi_116835519	PSMG4	0.551427	0.049449	3.47915	0	0	PSMG4
CSF1R-monocyte	ncbi_116826291	BANK1	0.523937	0.0477429	3.45604	0	0	BANK1
CSF1R-monocyte	ncbi_116816987	LOC116816987	0.797695	0.0734261	3.44147	0	0	LOC116816987
CSF1R-monocyte	ncbi_116828144	NFIL3	3.646	0.34684	3.39398	0	0	NFIL3
CSF1R-monocyte	ncbi_116834620	ANTXR2	2.14911	0.204645	3.39255	0	0	ANTXR2
CSF1R-monocyte	ncbi_116838828	SLC3A2	1.25912	0.119964	3.39174	0	0	SLC3A2
CSF1R-monocyte	ncbi_116824075	LOC116824075	1.73705	0.167866	3.37126	0	0	LOC116824075
CSF1R-monocyte	ncbi_116835372	KLF9	0.74151	0.0722893	3.35861	0	0	KLF9
CSF1R-monocyte	ncbi_116820732	CAPG	4.37364	0.427486	3.35489	0	0	CAPG
CSF1R-monocyte	ncbi_116826849	TXNRD1	0.602833	0.0594508	3.34199	0	0	TXNRD1
CSF1R-monocyte	ncbi_116815319	HEXB	1.83495	0.183574	3.32131	0	0	HEXB
CSF1R-monocyte	ncbi_116835606	LMNB1	1.77172	0.180829	3.29246	0	0	LMNB1
CSF1R-monocyte	ncbi_116826839	LOC116826839	0.71969	0.0748553	3.2652	0	0	LOC116826839
CSF1R-monocyte	ncbi_116820092	LOC116820092	0.560923	0.059512	3.23655	0	0	LOC116820092
CSF1R-monocyte	ncbi_116817371	SDC4	2.42945	0.259651	3.22599	0	0	SDC4
CSF1R-monocyte	ncbi_116838434	ANKRD44	1.28764	0.138983	3.21175	0	0	ANKRD44
CSF1R-monocyte	ncbi_116833688	LOC116833688	0.919377	0.0999633	3.20119	0	0	LOC116833688
CSF1R-monocyte	ncbi_116817850	SELENOM	0.872522	0.0957121	3.18842	0	0	SELENOM
CSF1R-monocyte	ncbi_116834666	FMNL1	1.57433	0.180958	3.12101	0	0	FMNL1
CSF1R-monocyte	ncbi_116829685	P2RY8	1.09881	0.127447	3.10797	0	0	P2RY8
CSF1R-monocyte	ncbi_116824666	COQ3	0.656208	0.0768128	3.09473	0	0	COQ3
CSF1R-monocyte	ncbi_116824076	TLR2	1.23862	0.146608	3.0787	0	0	TLR2
CSF1R-monocyte	ncbi_116832486	SH3D19	0.539289	0.0641916	3.0706	0	0	SH3D19
CSF1R-monocyte	ncbi_116816977	GPI	1.8472	0.220232	3.06824	0	0	GPI
CSF1R-monocyte	ncbi_116833277	LOC116833277	1.11055	0.134727	3.04316	0	0	LOC116833277
CSF1R-monocyte	ncbi_116824905	CEP85L	0.769229	0.0951009	3.01588	0	0	CEP85L
CSF1R-monocyte	ncbi_116837933	LOC116837933	0.798025	0.0988153	3.01363	0	0	LOC116837933
CSF1R-monocyte	ncbi_116825849	SLC44A5	0.523197	0.0668808	2.96769	0	0	SLC44A5
CSF1R-monocyte	ncbi_116825355	ARHGAP30	0.802245	0.104482	2.94078	0	0	ARHGAP30
CSF1R-monocyte	ncbi_116833031	IDH2	0.55178	0.072298	2.93207	0	0	IDH2
CSF1R-monocyte	ncbi_116821859	LOC116821859	0.734952	0.0997516	2.88124	0	0	LOC116821859
CSF1R-monocyte	ncbi_116836261	CUNH15orf39	1.47667	0.201306	2.87489	0	0	CUNH15orf39
CSF1R-monocyte	ncbi_116819716	CNDP2	1.03922	0.141758	2.87401	0	0	CNDP2
CSF1R-monocyte	ncbi_116834942	LOC116834942	2.23056	0.305815	2.86667	0	0	LOC116834942
CSF1R-monocyte	ncbi_116828168	APBB1IP	1.43642	0.200526	2.84061	0	0	APBB1IP
CSF1R-monocyte	ncbi_116819341	ADAP1	0.914846	0.129802	2.81721	0	0	ADAP1
CSF1R-monocyte	ncbi_116819200	LOC116819200	0.648419	0.0932185	2.79824	0	0	LOC116819200
CSF1R-monocyte	ncbi_116825682	PLBD1	0.540734	0.0778574	2.79601	0	0	PLBD1
CSF1R-monocyte	ncbi_116832498	TRIM14	0.92925	0.134549	2.78794	0	0	TRIM14
CSF1R-monocyte	ncbi_116837256	STK10	0.941146	0.137135	2.77882	0	0	STK10
CSF1R-monocyte	ncbi_116827292	RGS2	6.81766	1.02749	2.73015	0	0	RGS2
CSF1R-monocyte	ncbi_116830007	SGPP1	0.768205	0.116944	2.71567	0	0	SGPP1
CSF1R-monocyte	ncbi_116836210	TNFAIP8	1.27328	0.215171	2.565	0	0	TNFAIP8
CSF1R-monocyte	ncbi_116837063	LOC116837063	1.07972	0.183543	2.55647	0	0	LOC116837063
CSF1R-monocyte	ncbi_116832778	IRF8	1.68978	0.341192	2.30818	0	0	IRF8
CSF1R-monocyte	ncbi_116816436	ZBTB38	0.534264	0.0243804	4.45376	8.01e-308	1.89e-303	ZBTB38
CSF1R-monocyte	ncbi_116829427	SLC38A7	0.426666	0.0644884	2.726	6.22e-307	1.47e-302	SLC38A7
CSF1R-monocyte	ncbi_116839392	TBC1D9	0.282345	0.0103273	4.77293	6.26e-307	1.48e-302	TBC1D9
CSF1R-monocyte	ncbi_116834692	LOC116834692	0.18375	0.000619995	8.21127	6.43e-307	1.52e-302	LOC116834692
CSF1R-monocyte	ncbi_116818424	SLC7A7	1.68594	0.196828	3.09855	4.39e-304	1.04e-299	SLC7A7
CSF1R-monocyte	ncbi_116828647	WDFY4	0.647974	0.0790962	3.03426	5.18e-303	1.22e-298	WDFY4
CSF1R-monocyte	ncbi_116814634	LOC116814634	1.23461	0.0450828	4.77533	5.94e-303	1.4e-298	LOC116814634
CSF1R-monocyte	ncbi_116832223	MXRA7	0.404624	0.0183102	4.46586	1.07e-302	2.53e-298	MXRA7
CSF1R-monocyte	ncbi_116814744	KCNA5	0.188948	6.84e-05	11.4321	5.82e-302	1.38e-297	KCNA5
CSF1R-monocyte	ncbi_116837296	PTPRE	1.38204	0.172489	3.00223	1.06e-300	2.5e-296	PTPRE
CSF1R-monocyte	ncbi_116817381	LOC116817381	1.92375	0.244942	2.97341	1.11e-299	2.61e-295	LOC116817381
CSF1R-monocyte	ncbi_116829216	LOC116829216	0.311729	0.00587062	5.73063	2.24e-299	5.29e-295	LOC116829216
CSF1R-monocyte	ncbi_116817457	RXRA	0.285331	0.00451664	5.98124	6.31e-299	1.49e-294	RXRA
CSF1R-monocyte	ncbi_116834018	MRAS	0.268464	0.0121158	4.46977	9.05e-299	2.14e-294	MRAS
CSF1R-monocyte	ncbi_116832707	LOC116832707	56.1042	7.01935	2.9987	1.15e-297	2.72e-293	LOC116832707
CSF1R-monocyte	ncbi_116838640	LRRK2	0.600456	0.19792	1.60114	6.33e-297	1.5e-292	LRRK2
CSF1R-monocyte	ncbi_116814847	RAI1	0.861292	0.114906	2.90605	2.21e-296	5.22e-292	RAI1
CSF1R-monocyte	ncbi_116834427	CHST15	0.397891	0.0239703	4.05305	6.22e-296	1.47e-291	CHST15
CSF1R-monocyte	ncbi_116822827	TPMT	0.957521	0.140022	2.77365	1.35e-295	3.19e-291	TPMT
CSF1R-monocyte	ncbi_116836372	LOC116836372	9.92518	0.495905	4.32296	1.4e-295	3.31e-291	LOC116836372
CSF1R-monocyte	ncbi_116819237	TES	0.564422	0.0800949	2.81699	4.5e-295	1.06e-290	TES
CSF1R-monocyte	ncbi_116835075	LOC116835075	0.321334	0.00319627	6.65154	2.12e-293	5.01e-289	LOC116835075
CSF1R-monocyte	ncbi_116833068	CTSH	6.77833	0.474174	3.83744	1.93e-292	4.57e-288	CTSH
CSF1R-monocyte	ncbi_116839477	SELPLG	1.33721	0.226513	2.56156	2.66e-290	6.29e-286	SELPLG
CSF1R-monocyte	ncbi_116819770	PRCP	1.31832	0.17072	2.949	3.97e-290	9.38e-286	PRCP
CSF1R-monocyte	ncbi_116819076	EPS8	0.246515	0.00250336	6.62167	1.07e-289	2.52e-285	EPS8
CSF1R-monocyte	ncbi_116818497	MTMR1	0.707142	0.124522	2.50561	3.32e-289	7.84e-285	MTMR1
CSF1R-monocyte	ncbi_116836403	FAM107B	0.515283	0.102728	2.32653	4.54e-289	1.07e-284	FAM107B
CSF1R-monocyte	ncbi_116827666	LOC116827666	0.184679	0.00506339	5.18877	1.87e-288	4.42e-284	LOC116827666
CSF1R-monocyte	ncbi_116839389	EMB	1.54723	0.247381	2.64488	2.93e-288	6.92e-284	EMB
CSF1R-monocyte	ncbi_116834310	LOC116834310	0.277821	0.0127142	4.44964	4.69e-288	1.11e-283	LOC116834310
CSF1R-monocyte	ncbi_116826856	LOC116826856	0.705431	0.0975446	2.85437	1.17e-287	2.77e-283	LOC116826856
CSF1R-monocyte	ncbi_116816943	BCL2L15	0.849013	0.137062	2.63096	2.28e-287	5.38e-283	BCL2L15
CSF1R-monocyte	ncbi_116834713	LOC116834713	0.394665	0.0608809	2.69657	5.69e-287	1.34e-282	LOC116834713
CSF1R-monocyte	ncbi_116817424	NOTCH1	0.847675	0.113586	2.89972	3.82e-284	9.03e-280	NOTCH1
CSF1R-monocyte	ncbi_116829247	TLR5	0.357566	0.021466	4.05808	3.71e-283	8.76e-279	TLR5
CSF1R-monocyte	ncbi_116823165	LOC116823165	4.30487	0.388982	3.4682	1.28e-282	3.03e-278	LOC116823165
CSF1R-monocyte	ncbi_116816182	LOC116816182	0.206361	0.00367551	5.81108	1.77e-282	4.18e-278	LOC116816182
CSF1R-monocyte	ncbi_116827096	LOC116827096	0.22029	0.015065	3.87013	5.47e-282	1.29e-277	LOC116827096
CSF1R-monocyte	ncbi_116822854	LOC116822854	2.8516	0.284337	3.3261	6.88e-281	1.62e-276	LOC116822854
CSF1R-monocyte	ncbi_116820884	EML4	0.707834	0.129275	2.45297	2.21e-280	5.22e-276	EML4
CSF1R-monocyte	ncbi_116828277	LOC116828277	0.216282	0.012472	4.11614	5.86e-278	1.38e-273	LOC116828277
CSF1R-monocyte	ncbi_116837141	LOC116837141	0.213845	0.0097107	4.46084	6.04e-278	1.43e-273	LOC116837141
CSF1R-monocyte	ncbi_116825225	GRK4	0.894042	0.166342	2.42619	1.02e-277	2.41e-273	GRK4
CSF1R-monocyte	ncbi_116819078	PTPRO	0.155572	0.000630865	7.94604	1.19e-277	2.8e-273	PTPRO
CSF1R-monocyte	ncbi_116821570	RBFOX2	0.712333	0.109594	2.70038	2.37e-277	5.59e-273	RBFOX2
CSF1R-monocyte	ncbi_116819586	RAP2A	0.364305	0.0606722	2.58604	2.55e-277	6.04e-273	RAP2A
CSF1R-monocyte	ncbi_116838368	MTSS1	0.177961	0.00567062	4.97191	9.57e-277	2.26e-272	MTSS1
CSF1R-monocyte	ncbi_116829724	UNC119	0.485148	0.0619641	2.96892	1.04e-276	2.46e-272	UNC119
CSF1R-monocyte	ncbi_116833645	CREM	0.439886	0.0255358	4.10654	7.16e-276	1.69e-271	CREM
CSF1R-monocyte	ncbi_116835297	ATF5	0.341023	0.0347592	3.2944	1e-275	2.37e-271	ATF5
CSF1R-monocyte	ncbi_116817276	LOC116817276	0.210048	0.00108153	7.6015	4.01e-275	9.47e-271	LOC116817276
CSF1R-monocyte	ncbi_116825764	TYMP	0.351695	0.0387018	3.18385	1.13e-274	2.66e-270	TYMP
CSF1R-monocyte	ncbi_116817622	LOC116817622	2.27537	0.262989	3.11303	1.48e-274	3.49e-270	LOC116817622
CSF1R-monocyte	ncbi_116824672	FUT7	0.186788	0.00792759	4.55838	7.47e-273	1.77e-268	FUT7
CSF1R-monocyte	ncbi_116830802	DNASE2	2.22461	0.309675	2.84473	1.06e-272	2.51e-268	DNASE2
CSF1R-monocyte	ncbi_116838773	SUSD3	0.490109	0.099317	2.30299	2.02e-272	4.77e-268	SUSD3
CSF1R-monocyte	ncbi_116827321	IRF5	1.16764	0.173063	2.75423	6.19e-272	1.46e-267	IRF5
CSF1R-monocyte	ncbi_116829852	PLBD2	3.47843	0.390966	3.15332	9.61e-271	2.27e-266	PLBD2
CSF1R-monocyte	ncbi_116834401	ADAM8	0.174251	0.000935598	7.54107	3.81e-269	9e-265	ADAM8
CSF1R-monocyte	ncbi_116828204	ACSBG2	0.892505	0.128909	2.7915	1.4e-268	3.3e-264	ACSBG2
CSF1R-monocyte	ncbi_116831837	GLMP	0.668198	0.121256	2.46221	1.54e-267	3.65e-263	GLMP
CSF1R-monocyte	ncbi_116838845	CST6	16.5677	0.561616	4.88265	3.19e-267	7.53e-263	CST6
CSF1R-monocyte	ncbi_116835510	LOC116835510	0.305579	0.0327345	3.22266	4.25e-266	1.01e-261	LOC116835510
CSF1R-monocyte	ncbi_116831443	HOXB9	0.336857	0.0267778	3.65302	4.72e-266	1.12e-261	HOXB9
CSF1R-monocyte	ncbi_116827710	SHMT2	1.27897	0.203224	2.65384	6.09e-266	1.44e-261	SHMT2
CSF1R-monocyte	ncbi_116823943	TSR2	1.14885	0.201959	2.50805	8.23e-266	1.95e-261	TSR2
CSF1R-monocyte	ncbi_116814594	LOC116814594	0.329354	0.0324985	3.3412	1.98e-265	4.67e-261	LOC116814594
CSF1R-monocyte	ncbi_116816599	ERO1A	2.45481	0.320525	2.9371	1.85e-264	4.37e-260	ERO1A
CSF1R-monocyte	ncbi_116836786	CAMKK2	0.488357	0.0870309	2.48834	1.33e-262	3.15e-258	CAMKK2
CSF1R-monocyte	ncbi_116822159	LPXN	3.67059	0.793333	2.21001	1.53e-262	3.62e-258	LPXN
CSF1R-monocyte	ncbi_116823260	ABCF2	0.69174	0.164851	2.06907	2.54e-262	6e-258	ABCF2
CSF1R-monocyte	ncbi_116819609	RNF144B	0.39635	0.041147	3.26792	2.07e-261	4.88e-257	RNF144B
CSF1R-monocyte	ncbi_116837287	LOC116837287	2.46	0.316869	2.9567	5.08e-261	1.2e-256	LOC116837287
CSF1R-monocyte	ncbi_116827052	LOC116827052	0.184281	0.0158015	3.54377	1.05e-260	2.47e-256	LOC116827052
CSF1R-monocyte	ncbi_116821352	TXNDC17	2.56994	0.307293	3.06405	2.37e-260	5.59e-256	TXNDC17
CSF1R-monocyte	ncbi_116830490	ADRB2	0.54245	0.0514589	3.398	3.15e-258	7.44e-254	ADRB2
CSF1R-monocyte	ncbi_116830782	NOP10	1.37935	0.210184	2.71427	1.13e-257	2.67e-253	NOP10
CSF1R-monocyte	ncbi_116830564	ADAMTSL4	0.279979	0.00872353	5.00426	2.93e-256	6.91e-252	ADAMTSL4
CSF1R-monocyte	ncbi_116819856	IL16	1.56577	0.489259	1.6782	5.94e-256	1.4e-251	IL16
CSF1R-monocyte	ncbi_116826454	CREB3L2	0.150522	0.00508594	4.88732	1e-255	2.37e-251	CREB3L2
CSF1R-monocyte	ncbi_116834715	LOC116834715	0.173188	0.00537157	5.01085	1.41e-255	3.34e-251	LOC116834715
CSF1R-monocyte	ncbi_116837222	UBTD2	1.03007	0.181807	2.50227	1.13e-254	2.66e-250	UBTD2
CSF1R-monocyte	ncbi_116816121	ADAMTS4	1.70997	0.103385	4.04787	2.29e-254	5.41e-250	ADAMTS4
CSF1R-monocyte	ncbi_116837923	MAP3K6	0.581344	0.0811336	2.84102	3.4e-254	8.04e-250	MAP3K6
CSF1R-monocyte	ncbi_116839328	CD180	0.190644	0.00753606	4.66093	1.13e-253	2.68e-249	CD180
CSF1R-monocyte	ncbi_116829455	SERPINF1	0.263841	0.0128567	4.35907	1.17e-253	2.76e-249	SERPINF1
CSF1R-monocyte	ncbi_116830732	DENND1C	0.316755	0.0317456	3.31874	1.2e-253	2.84e-249	DENND1C
CSF1R-monocyte	ncbi_116817883	RDM1	0.546927	0.088417	2.62895	2.48e-252	5.85e-248	RDM1
CSF1R-monocyte	ncbi_116833055	BDH2	0.288004	0.0382142	2.91391	6.34e-252	1.5e-247	BDH2
CSF1R-monocyte	ncbi_116833850	PRSS16	2.69036	0.336898	2.99742	9.16e-251	2.16e-246	PRSS16
CSF1R-monocyte	ncbi_116818144	LOC116818144	0.258445	0.0242129	3.41601	1.42e-250	3.36e-246	LOC116818144
CSF1R-monocyte	ncbi_116819578	GRINA	0.248162	0.0246551	3.33132	1.48e-250	3.49e-246	GRINA
CSF1R-monocyte	ncbi_116822175	RAB15	0.554419	0.0940684	2.55919	1.39e-249	3.29e-245	RAB15
CSF1R-monocyte	ncbi_116834084	TLR8	0.302023	0.00841008	5.1664	1.89e-249	4.46e-245	TLR8
CSF1R-monocyte	ncbi_116837369	LOC116837369	0.625616	0.0764164	3.03332	3.17e-249	7.5e-245	LOC116837369
CSF1R-monocyte	ncbi_116819806	GM2A	0.528405	0.141961	1.89615	4.66e-247	1.1e-242	GM2A
CSF1R-monocyte	ncbi_116818142	LOC116818142	1.14309	0.228872	2.32033	1.4e-246	3.32e-242	LOC116818142
CSF1R-monocyte	ncbi_116825640	SLC25A20	0.483077	0.0992048	2.28377	1.51e-245	3.56e-241	SLC25A20
CSF1R-monocyte	ncbi_116833951	SFXN3	0.20485	0.016819	3.6064	7.76e-245	1.83e-240	SFXN3
CSF1R-monocyte	ncbi_116832632	LOC116832632	0.428907	0.0695614	2.6243	3e-244	7.09e-240	LOC116832632
CSF1R-monocyte	ncbi_116832059	ARAP1	1.15001	0.233249	2.30171	1.76e-243	4.15e-239	ARAP1
CSF1R-monocyte	ncbi_116822521	PLS3	0.257667	0.0202079	3.67252	2.18e-243	5.15e-239	PLS3
CSF1R-monocyte	ncbi_116817623	LOC116817623	0.559463	0.0755772	2.88802	5.46e-243	1.29e-238	LOC116817623
CSF1R-monocyte	ncbi_116825829	PPP1R16A	0.435882	0.0508015	3.101	8.28e-243	1.96e-238	PPP1R16A
CSF1R-monocyte	ncbi_116839327	MAST4	0.356072	0.0362466	3.29625	1.62e-242	3.82e-238	MAST4
CSF1R-monocyte	ncbi_116818286	PMM2	0.435945	0.0842605	2.37122	5e-242	1.18e-237	PMM2
CSF1R-monocyte	ncbi_116827994	ABCC4	0.218803	0.0203852	3.42404	4.93e-241	1.17e-236	ABCC4
CSF1R-monocyte	ncbi_116832077	SRGAP2	0.565497	0.0825604	2.776	1.05e-240	2.47e-236	SRGAP2
CSF1R-monocyte	ncbi_116836787	LOC116836787	0.562763	0.101523	2.47072	4.01e-240	9.48e-236	LOC116836787
CSF1R-monocyte	ncbi_116832497	NANS	0.443347	0.0838772	2.40208	6.1e-240	1.44e-235	NANS
CSF1R-monocyte	ncbi_116823378	ARHGAP29	0.45906	0.0763224	2.58851	6.83e-239	1.61e-234	ARHGAP29
CSF1R-monocyte	ncbi_116837156	ABHD6	0.221956	0.0203522	3.44702	9.75e-236	2.3e-231	ABHD6
CSF1R-monocyte	ncbi_116839687	GNL3	0.755246	0.152442	2.30869	4.15e-235	9.8e-231	GNL3
CSF1R-monocyte	ncbi_116823218	SPN	0.454865	0.12952	1.81226	4.35e-235	1.03e-230	SPN
CSF1R-monocyte	ncbi_116837379	LOC116837379	0.338821	0.0422347	3.00402	6.36e-235	1.5e-230	LOC116837379
CSF1R-monocyte	ncbi_116830495	CMC1	0.305418	0.0399044	2.93617	3.22e-233	7.62e-229	CMC1
CSF1R-monocyte	ncbi_116837202	ANKMY2	0.327411	0.047916	2.77252	2.45e-232	5.78e-228	ANKMY2
CSF1R-monocyte	ncbi_116822852	LST1	0.157645	0.00686714	4.52083	4.92e-231	1.16e-226	LST1
CSF1R-monocyte	ncbi_116824113	CYTH4	0.382364	0.0366662	3.38242	1.11e-230	2.61e-226	CYTH4
CSF1R-monocyte	ncbi_116820544	SYNE1	1.09671	0.21207	2.37057	1.53e-229	3.62e-225	SYNE1
CSF1R-monocyte	ncbi_116827879	ARID3A	0.484063	0.104073	2.2176	1.68e-229	3.97e-225	ARID3A
CSF1R-monocyte	ncbi_116827856	LOC116827856	3.77238	0.1872	4.33283	5.09e-229	1.2e-224	LOC116827856
CSF1R-monocyte	ncbi_116830345	LOC116830345	1.00054	0.277707	1.84915	1.1e-228	2.6e-224	LOC116830345
CSF1R-monocyte	ncbi_116839829	ATP6V1B2	2.31102	0.348384	2.72978	1.14e-228	2.7e-224	ATP6V1B2
CSF1R-monocyte	ncbi_116817406	AGPAT2	0.505972	0.119934	2.07682	1.25e-228	2.95e-224	AGPAT2
CSF1R-monocyte	ncbi_116831060	LOC116831060	0.322192	0.0152649	4.39963	3e-228	7.1e-224	LOC116831060
CSF1R-monocyte	ncbi_116834650	LOC116834650	1.22623	0.245367	2.32122	6.04e-228	1.43e-223	LOC116834650
CSF1R-monocyte	ncbi_116820087	MPP1	1.35998	0.259531	2.38961	2.44e-227	5.76e-223	MPP1
CSF1R-monocyte	ncbi_116833047	PPA2	0.645749	0.148906	2.11657	5.58e-227	1.32e-222	PPA2
CSF1R-monocyte	ncbi_116827487	RSAD1	0.413659	0.0913707	2.17864	6.99e-227	1.65e-222	RSAD1
CSF1R-monocyte	ncbi_116823630	NOTCH2	0.956274	0.214315	2.15769	1.09e-226	2.58e-222	NOTCH2
CSF1R-monocyte	ncbi_116819323	MIPEP	0.546154	0.129591	2.07534	2.54e-226	5.99e-222	MIPEP
CSF1R-monocyte	ncbi_116822874	LOC116822874	1.64042	0.313125	2.38925	1.24e-225	2.93e-221	LOC116822874
CSF1R-monocyte	ncbi_116822766	SLC52A2	0.786998	0.198875	1.9845	2.89e-225	6.83e-221	SLC52A2
CSF1R-monocyte	ncbi_116816686	LOC116816686	0.162496	0.00607175	4.74215	3.19e-224	7.53e-220	LOC116816686
CSF1R-monocyte	ncbi_116814812	MPRIP	0.271239	0.0231842	3.54835	7.56e-221	1.79e-216	MPRIP
CSF1R-monocyte	ncbi_116833312	FUCA2	0.342469	0.0505416	2.76043	4.76e-220	1.12e-215	FUCA2
CSF1R-monocyte	ncbi_116827630	SNX18	0.392046	0.0830631	2.23875	1.04e-219	2.45e-215	SNX18
CSF1R-monocyte	ncbi_116824581	HES4	0.557307	0.0350979	3.98902	1.18e-219	2.78e-215	HES4
CSF1R-monocyte	ncbi_116821050	RBP5	2.53121	0.34042	2.89444	2.02e-219	4.78e-215	RBP5
CSF1R-monocyte	ncbi_116838047	LOC116838047	0.378362	0.0615478	2.61999	2.31e-219	5.45e-215	LOC116838047
CSF1R-monocyte	ncbi_116835122	MEGF9	0.259975	0.011905	4.44874	1.26e-218	2.99e-214	MEGF9
CSF1R-monocyte	ncbi_116838728	LOC116838728	0.805126	0.201723	1.99684	3.36e-218	7.93e-214	LOC116838728
CSF1R-monocyte	ncbi_116820169	PFKL	0.280869	0.0340057	3.04605	4.35e-218	1.03e-213	PFKL
CSF1R-monocyte	ncbi_116828874	RAP2B	0.260466	0.030442	3.09696	7.1e-218	1.68e-213	RAP2B
CSF1R-monocyte	ncbi_116823994	SLC31A1	0.350029	0.0735185	2.2513	1.41e-217	3.33e-213	SLC31A1
CSF1R-monocyte	ncbi_116816077	IDH1	1.05249	0.230924	2.18831	2.77e-217	6.55e-213	IDH1
CSF1R-monocyte	ncbi_116823680	PGP	0.549948	0.136647	2.00884	7.28e-216	1.72e-211	PGP
CSF1R-monocyte	ncbi_116833763	CDC42SE2	0.614015	0.207771	1.56328	8.22e-216	1.94e-211	CDC42SE2
CSF1R-monocyte	ncbi_116829483	ETS2	1.90057	0.367622	2.37014	1.58e-214	3.73e-210	ETS2
CSF1R-monocyte	ncbi_116826876	C9orf72	0.364782	0.040345	3.17657	2.28e-214	5.38e-210	C9orf72
CSF1R-monocyte	ncbi_116831920	BCAR1	0.239904	0.0286063	3.06805	1.22e-213	2.88e-209	BCAR1
CSF1R-monocyte	ncbi_116830029	IL4R	0.970264	0.207662	2.22414	1.3e-213	3.07e-209	IL4R
CSF1R-monocyte	ncbi_116830296	LOC116830296	0.236155	0.00341598	6.11129	1.84e-213	4.35e-209	LOC116830296
CSF1R-monocyte	ncbi_116831664	MLKL	0.220161	0.0226481	3.2811	2.55e-213	6.02e-209	MLKL
CSF1R-monocyte	ncbi_116831803	LOC116831803	0.524263	0.114917	2.18969	7.58e-213	1.79e-208	LOC116831803
CSF1R-monocyte	ncbi_116836104	RIPOR2	2.84573	0.508914	2.48331	3.59e-212	8.47e-208	RIPOR2
CSF1R-monocyte	ncbi_116815887	NIPSNAP1	0.556482	0.131853	2.0774	3.76e-212	8.89e-208	NIPSNAP1
CSF1R-monocyte	ncbi_116830660	TGIF1	0.30441	0.0268297	3.50411	5.15e-210	1.22e-205	TGIF1
CSF1R-monocyte	ncbi_116826740	FNDC3B	0.544857	0.136493	1.99705	6.36e-210	1.5e-205	FNDC3B
CSF1R-monocyte	ncbi_116818148	LOC116818148	0.371434	0.0443803	3.06511	1.15e-209	2.72e-205	LOC116818148
CSF1R-monocyte	ncbi_116833889	DMAC2	0.85656	0.186748	2.19746	2.34e-209	5.53e-205	DMAC2
CSF1R-monocyte	ncbi_116831268	MYO9A	0.653612	0.128757	2.34378	2.65e-209	6.25e-205	MYO9A
CSF1R-monocyte	ncbi_116821332	GUSB	0.286594	0.0584869	2.29282	3.87e-209	9.14e-205	GUSB
CSF1R-monocyte	ncbi_116821469	TSHZ2	0.260795	0.0233829	3.47939	8.88e-209	2.1e-204	TSHZ2
CSF1R-monocyte	ncbi_116835852	HRH4	0.151558	0.00938572	4.01326	1.13e-208	2.67e-204	HRH4
CSF1R-monocyte	ncbi_116824872	CNPY3	0.919251	0.198408	2.21199	3.08e-208	7.27e-204	CNPY3
CSF1R-monocyte	ncbi_116828457	LOC116828457	0.253431	0.0126075	4.32925	1.75e-207	4.14e-203	LOC116828457
CSF1R-monocyte	ncbi_116839275	ARL6	0.192679	0.0214735	3.16557	3.07e-206	7.25e-202	ARL6
CSF1R-monocyte	ncbi_116817690	ENTPD1	0.24598	0.00684769	5.16678	8.3e-206	1.96e-201	ENTPD1
CSF1R-monocyte	ncbi_116823981	PLXNC1	3.16651	0.451858	2.80895	1.62e-205	3.83e-201	PLXNC1
CSF1R-monocyte	ncbi_116832268	MIF4GD	0.205391	0.0230093	3.15808	7.58e-205	1.79e-200	MIF4GD
CSF1R-monocyte	ncbi_116825465	CAPN3	0.239132	0.013297	4.16864	8.16e-205	1.93e-200	CAPN3
CSF1R-monocyte	ncbi_116814815	LMF1	0.347502	0.0649912	2.4187	2.6e-203	6.14e-199	LMF1
CSF1R-monocyte	ncbi_116814671	NAGK	2.27012	0.37788	2.58677	3.26e-203	7.69e-199	NAGK
CSF1R-monocyte	ncbi_116826223	LOC116826223	0.276702	0.0525579	2.39635	7.13e-203	1.68e-198	LOC116826223
CSF1R-monocyte	ncbi_116820599	ATP11C	0.512546	0.119679	2.09851	1.14e-202	2.7e-198	ATP11C
CSF1R-monocyte	ncbi_116824261	CLUH	0.55295	0.13783	2.00425	2.58e-202	6.1e-198	CLUH
CSF1R-monocyte	ncbi_116821121	HERPUD1	0.571025	0.134494	2.08601	3.49e-202	8.24e-198	HERPUD1
CSF1R-monocyte	ncbi_116829418	TNFRSF11A	0.219232	0.0133776	4.03457	1.07e-201	2.54e-197	TNFRSF11A
CSF1R-monocyte	ncbi_116838841	PRDX5	22.5484	0.884965	4.67126	1.12e-201	2.66e-197	PRDX5
CSF1R-monocyte	ncbi_116820958	SPRY2	0.269529	0.0285497	3.23889	3.7e-201	8.75e-197	SPRY2
CSF1R-monocyte	ncbi_116822162	LOC116822162	0.180869	0.00765925	4.5616	3.06e-200	7.23e-196	LOC116822162
CSF1R-monocyte	ncbi_116828232	DGAT1	0.646769	0.179363	1.85037	9.25e-200	2.19e-195	DGAT1
CSF1R-monocyte	ncbi_116830371	LOC116830371	0.651053	0.157972	2.0431	5.12e-199	1.21e-194	LOC116830371
CSF1R-monocyte	ncbi_116818657	LIPE	0.418306	0.0853209	2.29359	1.53e-198	3.62e-194	LIPE
CSF1R-monocyte	ncbi_116820672	LOC116820672	2.51236	0.377624	2.73402	3.06e-198	7.24e-194	LOC116820672
CSF1R-monocyte	ncbi_116817330	TTC39A	0.315638	0.0672471	2.23073	2.86e-197	6.76e-193	TTC39A
CSF1R-monocyte	ncbi_116818505	LOC116818505	0.790495	0.225489	1.8097	5.36e-197	1.27e-192	LOC116818505
CSF1R-monocyte	ncbi_116832795	LOC116832795	0.439207	0.115733	1.9241	4.42e-196	1.04e-191	LOC116832795
CSF1R-monocyte	ncbi_116820996	LOC116820996	2.22175	0.408202	2.44434	5.97e-196	1.41e-191	LOC116820996
CSF1R-monocyte	ncbi_116830217	GALE	0.229673	0.0365454	2.65182	1.67e-195	3.96e-191	GALE
CSF1R-monocyte	ncbi_116831151	UAP1	0.244779	0.0439996	2.47592	4.75e-195	1.12e-190	UAP1
CSF1R-monocyte	ncbi_116830216	FUCA1	0.425244	0.102032	2.05927	1.45e-194	3.43e-190	FUCA1
CSF1R-monocyte	ncbi_116821402	LOC116821402	0.304311	0.0550467	2.46682	4.17e-194	9.86e-190	LOC116821402
CSF1R-monocyte	ncbi_116838143	LOC116838143	0.324629	0.0508564	2.67429	4.76e-194	1.12e-189	LOC116838143
CSF1R-monocyte	ncbi_116839585	MILR1	0.225594	0.0240437	3.23	5.13e-194	1.21e-189	MILR1
CSF1R-monocyte	ncbi_116821316	NUDT14	0.173302	0.0275733	2.65194	2.91e-193	6.87e-189	NUDT14
CSF1R-monocyte	ncbi_116815756	TMEM14C	2.71996	0.461141	2.5603	4e-193	9.45e-189	TMEM14C
CSF1R-monocyte	ncbi_116835632	SLC35F6	0.165581	0.0161437	3.35849	2.29e-192	5.41e-188	SLC35F6
CSF1R-monocyte	ncbi_116836771	NCOR2	1.50494	0.417709	1.84913	5.1e-192	1.21e-187	NCOR2
CSF1R-monocyte	ncbi_116816579	ZC4H2	0.220997	0.0411521	2.42499	5.39e-192	1.27e-187	ZC4H2
CSF1R-monocyte	ncbi_116830074	GSS	0.767273	0.236359	1.69876	7.59e-192	1.79e-187	GSS
CSF1R-monocyte	ncbi_116838665	PNPLA2	2.16043	0.411221	2.39333	3.64e-191	8.6e-187	PNPLA2
CSF1R-monocyte	ncbi_116832133	VRK2	0.476985	0.0953349	2.32287	4.73e-191	1.12e-186	VRK2
CSF1R-monocyte	ncbi_116834264	LOC116834264	4.80142	0.694941	2.7885	9.27e-190	2.19e-185	LOC116834264
CSF1R-monocyte	ncbi_116830914	CUNH15orf48	5.37461	0.687431	2.96687	1.16e-189	2.74e-185	CUNH15orf48
CSF1R-monocyte	ncbi_116826230	IFI30	1.69394	0.362079	2.226	1.66e-189	3.92e-185	IFI30
CSF1R-monocyte	ncbi_116838809	CCDC88B	0.324426	0.0373421	3.11901	5.26e-189	1.24e-184	CCDC88B
CSF1R-monocyte	ncbi_116814696	PACSIN2	1.60083	0.395069	2.01864	5.53e-189	1.31e-184	PACSIN2
CSF1R-monocyte	ncbi_116816095	BTG1	23.7758	1.6046	3.88921	6.33e-188	1.5e-183	BTG1
CSF1R-monocyte	ncbi_116828049	AIFM1	0.7045	0.174425	2.014	7.5e-188	1.77e-183	AIFM1
CSF1R-monocyte	ncbi_116839530	RARRES1	4.15205	0.586688	2.82316	1.29e-187	3.06e-183	RARRES1
CSF1R-monocyte	ncbi_116824391	RMI2	0.228177	0.0400933	2.50872	8.09e-187	1.91e-182	RMI2
CSF1R-monocyte	ncbi_116816786	HM13	2.49219	0.4362	2.51435	1.13e-186	2.67e-182	HM13
CSF1R-monocyte	ncbi_116838644	SLC2A13	0.400525	0.0632475	2.66281	1.86e-186	4.38e-182	SLC2A13
CSF1R-monocyte	ncbi_116839798	NRROS	0.184549	0.0132813	3.79653	1.95e-186	4.62e-182	NRROS
CSF1R-monocyte	ncbi_116825230	TNIP2	1.60159	0.336027	2.25285	6.68e-186	1.58e-181	TNIP2
CSF1R-monocyte	ncbi_116837196	LRRC72	0.205083	0.0268204	2.93481	2.89e-185	6.83e-181	LRRC72
CSF1R-monocyte	ncbi_116829924	AIF1	4.87498	0.704163	2.79141	4.68e-185	1.11e-180	AIF1
CSF1R-monocyte	ncbi_116833203	ITGB5	0.2858	0.065891	2.11685	5.64e-185	1.33e-180	ITGB5
CSF1R-monocyte	ncbi_116816388	LOC116816388	0.218695	0.0126	4.11742	6.19e-185	1.46e-180	LOC116816388
CSF1R-monocyte	ncbi_116815327	HSDL2	0.600563	0.159972	1.9085	9.67e-185	2.28e-180	HSDL2
CSF1R-monocyte	ncbi_116823194	TNFRSF21	0.696967	0.158548	2.13617	9.89e-185	2.34e-180	TNFRSF21
CSF1R-monocyte	ncbi_116831130	MPC1	1.3811	0.312382	2.14443	1.61e-184	3.81e-180	MPC1
CSF1R-monocyte	ncbi_116819437	PIK3CB	0.824412	0.223219	1.8849	4.2e-184	9.92e-180	PIK3CB
CSF1R-monocyte	ncbi_116815693	LOC116815693	8.36695	0.813351	3.36275	6.86e-184	1.62e-179	LOC116815693
CSF1R-monocyte	ncbi_116815624	GOT1	0.866951	0.251429	1.7858	1.6e-183	3.79e-179	GOT1
CSF1R-monocyte	ncbi_116827298	LOC116827298	0.299784	0.0698718	2.10114	3.48e-183	8.22e-179	LOC116827298
CSF1R-monocyte	ncbi_116824356	PINK1	1.46121	0.391562	1.89985	3.8e-183	8.97e-179	PINK1
CSF1R-monocyte	ncbi_116833034	ARPIN	0.667956	0.189803	1.81525	5.72e-183	1.35e-178	ARPIN
CSF1R-monocyte	ncbi_116821948	SPSB1	0.541498	0.164769	1.71651	7.98e-183	1.89e-178	SPSB1
CSF1R-monocyte	ncbi_116822531	IL13RA1	0.72745	0.20598	1.82035	9.55e-183	2.26e-178	IL13RA1
CSF1R-monocyte	ncbi_116827691	ELMO1	0.345288	0.0999431	1.78862	1.11e-182	2.63e-178	ELMO1
CSF1R-monocyte	ncbi_116830602	GADD45GIP1	0.698199	0.201175	1.79519	3.72e-182	8.79e-178	GADD45GIP1
CSF1R-monocyte	ncbi_116832189	METRNL	0.368448	0.150858	1.28827	3.75e-182	8.86e-178	METRNL
CSF1R-monocyte	ncbi_116835061	LOC116835061	0.868368	0.582847	0.57519	4.92e-182	1.16e-177	LOC116835061
CSF1R-monocyte	ncbi_116818082	CTSC	6.41723	0.84087	2.932	1.6e-181	3.77e-177	CTSC
CSF1R-monocyte	ncbi_116815180	LOC116815180	0.267463	0.0369494	2.85572	2.27e-180	5.36e-176	LOC116815180
CSF1R-monocyte	ncbi_116827099	TXNRD3	0.39521	0.108772	1.86131	2.99e-180	7.05e-176	TXNRD3
CSF1R-monocyte	ncbi_116827924	ALDH3A2	0.494611	0.133866	1.8855	2.94e-179	6.94e-175	ALDH3A2
CSF1R-monocyte	ncbi_116836224	BNIP3	0.280466	0.0640148	2.13135	6.18e-179	1.46e-174	BNIP3
CSF1R-monocyte	ncbi_116822906	MTCL1	0.213128	0.0284425	2.9056	7.54e-179	1.78e-174	MTCL1
CSF1R-monocyte	ncbi_116834177	REXO2	2.06408	0.406224	2.34515	6.35e-178	1.5e-173	REXO2
CSF1R-monocyte	ncbi_116839697	ALAS1	2.04106	0.40313	2.34	3.03e-177	7.16e-173	ALAS1
CSF1R-monocyte	ncbi_116828496	RARG	0.731341	0.203476	1.84569	4e-177	9.44e-173	RARG
CSF1R-monocyte	ncbi_116826474	DHRS7	4.14761	0.637615	2.70152	7.34e-177	1.73e-172	DHRS7
CSF1R-monocyte	ncbi_116827804	ACVR1B	1.44579	0.387384	1.90002	1.51e-176	3.56e-172	ACVR1B
CSF1R-monocyte	ncbi_116829509	GAB1	0.292226	0.0359234	3.02409	2.57e-176	6.07e-172	GAB1
CSF1R-monocyte	ncbi_116826154	CDC34	0.941858	0.261071	1.85107	3.34e-176	7.89e-172	CDC34
CSF1R-monocyte	ncbi_116825080	RAB11FIP2	1.75944	0.411151	2.09738	1.71e-175	4.04e-171	RAB11FIP2
CSF1R-monocyte	ncbi_116823998	NCLN	0.627131	0.17192	1.86703	1.54e-174	3.63e-170	NCLN
CSF1R-monocyte	ncbi_116825415	LOC116825415	0.312604	0.0684532	2.19115	3.41e-174	8.06e-170	LOC116825415
CSF1R-monocyte	ncbi_116838848	PPP1R14B	0.544823	0.184234	1.56425	6.79e-174	1.6e-169	PPP1R14B
CSF1R-monocyte	ncbi_116814911	TMEM123	0.492432	0.153652	1.68026	8.52e-174	2.01e-169	TMEM123
CSF1R-monocyte	ncbi_116834306	PEX19	1.44874	0.359482	2.0108	1.58e-173	3.74e-169	PEX19
CSF1R-monocyte	ncbi_116829169	ADSL	0.235858	0.0636477	1.88974	7.53e-173	1.78e-168	ADSL
CSF1R-monocyte	ncbi_116818586	UBAC2	0.451924	0.116848	1.95145	1.87e-172	4.41e-168	UBAC2
CSF1R-monocyte	ncbi_116829877	NEU1	0.729436	0.195334	1.90084	2.52e-172	5.96e-168	NEU1
CSF1R-monocyte	ncbi_116831204	PGM3	0.150867	0.0152443	3.30693	3.59e-172	8.48e-168	PGM3
CSF1R-monocyte	ncbi_116838735	BICD2	0.810203	0.238485	1.76438	4.15e-172	9.81e-168	BICD2
CSF1R-monocyte	ncbi_116824026	TMEM126A	0.818043	0.249835	1.7112	4.92e-172	1.16e-167	TMEM126A
CSF1R-monocyte	ncbi_116830218	HMGCL	1.14303	0.346307	1.72274	5.83e-172	1.38e-167	HMGCL
CSF1R-monocyte	ncbi_116837932	FGR	4.72027	0.793573	2.57243	6.4e-172	1.51e-167	FGR
CSF1R-monocyte	ncbi_116838540	ABCC5	1.47569	0.304029	2.27911	8.64e-172	2.04e-167	ABCC5
CSF1R-monocyte	ncbi_116833925	LOC116833925	0.293466	0.0517001	2.50495	1.67e-171	3.94e-167	LOC116833925
CSF1R-monocyte	ncbi_116818815	HS1BP3	0.59468	0.166922	1.83294	2.5e-171	5.91e-167	HS1BP3
CSF1R-monocyte	ncbi_116831458	PHOSPHO1	0.295922	0.0349252	3.08288	2.69e-171	6.37e-167	PHOSPHO1
CSF1R-monocyte	ncbi_116835168	AKNA	0.541589	0.151688	1.83609	5.31e-171	1.26e-166	AKNA
CSF1R-monocyte	ncbi_116825945	L3HYPDH	0.321749	0.0715052	2.16981	6.47e-171	1.53e-166	L3HYPDH
CSF1R-monocyte	ncbi_116836021	LOC116836021	0.234756	0.0277219	3.08206	8.05e-171	1.9e-166	LOC116836021
CSF1R-monocyte	ncbi_116819250	IPCEF1	0.186007	0.0113849	4.03016	5.79e-170	1.37e-165	IPCEF1
CSF1R-monocyte	ncbi_116833860	PLD3	0.513986	0.15057	1.7713	3.01e-169	7.11e-165	PLD3
CSF1R-monocyte	ncbi_116825539	LOC116825539	0.520768	0.189848	1.4558	4.26e-169	1.01e-164	LOC116825539
CSF1R-monocyte	ncbi_116840068	GYS1	0.372276	0.0980613	1.92462	4.76e-169	1.12e-164	GYS1
CSF1R-monocyte	ncbi_116828796	WASHC4	1.36788	0.335825	2.02616	5.23e-169	1.24e-164	WASHC4
CSF1R-monocyte	ncbi_116815259	PPIP5K2	0.666032	0.207164	1.68482	1.18e-168	2.79e-164	PPIP5K2
CSF1R-monocyte	ncbi_116822289	KLF13	1.26257	0.291163	2.11646	1.55e-168	3.66e-164	KLF13
CSF1R-monocyte	ncbi_116836617	IKZF1	0.42255	0.155499	1.44221	2.51e-168	5.92e-164	IKZF1
CSF1R-monocyte	ncbi_116820175	PTTG1IP	2.24964	0.509826	2.14162	5.95e-168	1.41e-163	PTTG1IP
CSF1R-monocyte	ncbi_116827415	VMP1	1.15085	0.341723	1.7518	1.22e-167	2.87e-163	VMP1
CSF1R-monocyte	ncbi_116826284	DOCK4	0.355355	0.0567516	2.64653	2.19e-167	5.16e-163	DOCK4
CSF1R-monocyte	ncbi_116817249	MTX1	0.578778	0.183557	1.65678	2.25e-167	5.32e-163	MTX1
CSF1R-monocyte	ncbi_116820366	NAGLU	0.489851	0.159467	1.61908	3.65e-167	8.62e-163	NAGLU
CSF1R-monocyte	ncbi_116823777	MYO5A	0.501268	0.108101	2.2132	4.99e-167	1.18e-162	MYO5A
CSF1R-monocyte	ncbi_116825105	NNT	0.361394	0.098472	1.87579	1.05e-166	2.49e-162	NNT
CSF1R-monocyte	ncbi_116819907	NDST1	0.205313	0.0485669	2.07978	1.76e-166	4.15e-162	NDST1
CSF1R-monocyte	ncbi_116840185	LOC116840185	1.09998	0.231221	2.25013	1.81e-165	4.27e-161	LOC116840185
CSF1R-monocyte	ncbi_116827792	FKBP11	0.882621	0.28346	1.63865	3.03e-165	7.15e-161	FKBP11
CSF1R-monocyte	ncbi_116831162	LOC116831162	0.249369	0.0244577	3.34992	3.62e-165	8.54e-161	LOC116831162
CSF1R-monocyte	ncbi_116817909	LOC116817909	0.31595	0.0778592	2.02076	7.43e-165	1.76e-160	LOC116817909
CSF1R-monocyte	ncbi_116827460	CFAP20	0.791298	0.238649	1.72933	7.75e-165	1.83e-160	CFAP20
CSF1R-monocyte	ncbi_116822635	LOC116822635	0.751085	0.196006	1.93808	1.23e-164	2.9e-160	LOC116822635
CSF1R-monocyte	ncbi_116818579	LOC116818579	0.589362	0.304326	0.953539	1.65e-164	3.89e-160	LOC116818579
CSF1R-monocyte	ncbi_116819218	LOC116819218	0.262667	0.0499698	2.39411	4.24e-164	1e-159	LOC116819218
CSF1R-monocyte	ncbi_116825727	DRAM1	0.370308	0.0777482	2.25184	6.69e-164	1.58e-159	DRAM1
CSF1R-monocyte	ncbi_116829688	LRPAP1	1.25888	0.398083	1.661	7.01e-164	1.66e-159	LRPAP1
CSF1R-monocyte	ncbi_116831470	SLC35B1	0.525611	0.188637	1.47838	8.01e-164	1.89e-159	SLC35B1
CSF1R-monocyte	ncbi_116815393	CAMTA1	0.343701	0.0637246	2.43123	1.69e-163	3.99e-159	CAMTA1
CSF1R-monocyte	ncbi_116823081	RIN3	1.1326	0.306988	1.88339	3.16e-163	7.46e-159	RIN3
CSF1R-monocyte	ncbi_116825695	DOK1	0.528895	0.138767	1.93032	4.12e-163	9.73e-159	DOK1
CSF1R-monocyte	ncbi_116816451	PNP	0.68125	0.179738	1.92229	4.86e-163	1.15e-158	PNP
CSF1R-monocyte	ncbi_116835059	LOC116835059	1.43735	0.837858	0.778633	9.48e-163	2.24e-158	LOC116835059
CSF1R-monocyte	ncbi_116821912	AGTRAP	0.542051	0.175295	1.62864	2.99e-162	7.07e-158	AGTRAP
CSF1R-monocyte	ncbi_116817658	CTSK	0.273792	0.0625889	2.1291	5.48e-162	1.3e-157	CTSK
CSF1R-monocyte	ncbi_116815292	CTSB	1.07067	0.285154	1.90869	5.77e-162	1.36e-157	CTSB
CSF1R-monocyte	ncbi_116830609	KCNK5	0.294103	0.0508014	2.53338	7.72e-162	1.82e-157	KCNK5
CSF1R-monocyte	ncbi_116816056	TIMM17A	0.207934	0.0468563	2.14981	3.93e-161	9.28e-157	TIMM17A
CSF1R-monocyte	ncbi_116821969	PGD	4.25382	0.758611	2.48733	5.18e-161	1.22e-156	PGD
CSF1R-monocyte	ncbi_116839407	ATIC	0.351285	0.0763021	2.20285	7.99e-161	1.89e-156	ATIC
CSF1R-monocyte	ncbi_116819743	ATOX1	3.73783	0.687993	2.44173	2.25e-160	5.31e-156	ATOX1
CSF1R-monocyte	ncbi_116836468	CEBPD	6.35952	0.985739	2.68964	2.32e-160	5.49e-156	CEBPD
CSF1R-monocyte	ncbi_116837811	PLCB2	0.481208	0.114565	2.07049	7.86e-160	1.86e-155	PLCB2
CSF1R-monocyte	ncbi_116839387	PARP8	0.31091	0.0532637	2.54527	2.11e-158	4.98e-154	PARP8
CSF1R-monocyte	ncbi_116819293	LOC116819293	0.228022	0.0521893	2.12735	2.8e-158	6.62e-154	LOC116819293
CSF1R-monocyte	ncbi_116838752	TALDO1	8.33277	1.18417	2.81492	4.91e-158	1.16e-153	TALDO1
CSF1R-monocyte	ncbi_116831202	UBE2C	0.515776	0.0646904	2.99512	5.62e-158	1.33e-153	UBE2C
CSF1R-monocyte	ncbi_116822034	BAG3	0.255862	0.0553321	2.20918	6.53e-158	1.54e-153	BAG3
CSF1R-monocyte	ncbi_116826980	ABR	0.988941	0.308825	1.6791	9.7e-158	2.29e-153	ABR
CSF1R-monocyte	ncbi_116837084	SLC66A2	0.648568	0.20801	1.6406	1.57e-157	3.72e-153	SLC66A2
CSF1R-monocyte	ncbi_116835472	LDHB	13.7817	1.30773	3.39762	3.25e-157	7.69e-153	LDHB
CSF1R-monocyte	ncbi_116815144	LOC116815144	20.8248	1.86482	3.48119	8.71e-156	2.06e-151	LOC116815144
CSF1R-monocyte	ncbi_116832724	SLC39A1	0.602928	0.203654	1.56586	2.16e-155	5.1e-151	SLC39A1
CSF1R-monocyte	ncbi_116833607	SRGN	16.4305	6.3204	1.37829	4.57e-155	1.08e-150	SRGN
CSF1R-monocyte	ncbi_116825533	TRAP1	0.164696	0.0345341	2.25371	5.34e-155	1.26e-150	TRAP1
CSF1R-monocyte	ncbi_116825971	LOC116825971	0.328619	0.0455864	2.84974	1.75e-154	4.12e-150	LOC116825971
CSF1R-monocyte	ncbi_116819036	VDAC3	0.571587	0.208474	1.45511	2.96e-154	7e-150	VDAC3
CSF1R-monocyte	ncbi_116828482	MYG1	0.352679	0.125852	1.48663	5.54e-154	1.31e-149	MYG1
CSF1R-monocyte	ncbi_116823783	MAPK6	1.93663	0.504559	1.94046	8.58e-154	2.03e-149	MAPK6
CSF1R-monocyte	ncbi_116839948	SIAH2	0.21632	0.0587982	1.87932	8.84e-154	2.09e-149	SIAH2
CSF1R-monocyte	ncbi_116827013	TCAIM	0.280325	0.0831421	1.75345	9.95e-154	2.35e-149	TCAIM
CSF1R-monocyte	ncbi_116830926	GATM	0.160114	0.032471	2.30188	2.3e-153	5.42e-149	GATM
CSF1R-monocyte	ncbi_116824878	LOC116824878	0.67747	0.290871	1.21978	3.59e-153	8.49e-149	LOC116824878
CSF1R-monocyte	ncbi_116839052	PCK2	0.732827	0.205269	1.83596	2.14e-152	5.07e-148	PCK2
CSF1R-monocyte	ncbi_116829872	CDC6	0.212989	0.0232465	3.19569	2.57e-152	6.07e-148	CDC6
CSF1R-monocyte	ncbi_116817480	PIGY	0.40576	0.118173	1.77972	3.59e-152	8.49e-148	PIGY
CSF1R-monocyte	ncbi_116815177	UGP2	1.82381	0.463064	1.97767	1.53e-151	3.6e-147	UGP2
CSF1R-monocyte	ncbi_116820744	LOC116820744	0.661725	0.252429	1.39035	2.46e-151	5.82e-147	LOC116820744
CSF1R-monocyte	ncbi_116827108	CCDC88A	0.520697	0.146784	1.82675	3.08e-151	7.27e-147	CCDC88A
CSF1R-monocyte	ncbi_116834714	CYSLTR1	0.204233	0.040034	2.35092	3.89e-151	9.19e-147	CYSLTR1
CSF1R-monocyte	ncbi_116835796	NAV3	0.321388	0.058832	2.44964	8.59e-150	2.03e-145	NAV3
CSF1R-monocyte	ncbi_116820166	DNAJB11	0.799514	0.289396	1.46608	9.52e-150	2.25e-145	DNAJB11
CSF1R-monocyte	ncbi_116820429	PFKFB4	0.15981	0.0433829	1.88116	4.51e-149	1.07e-144	PFKFB4
CSF1R-monocyte	ncbi_116833305	PHACTR2	0.390429	0.109594	1.83289	6.51e-149	1.54e-144	PHACTR2
CSF1R-monocyte	ncbi_116833245	GARS1	0.787201	0.266161	1.56444	7.25e-149	1.71e-144	GARS1
CSF1R-monocyte	ncbi_116828925	GPX4	5.98009	1.11962	2.41716	1.54e-148	3.64e-144	GPX4
CSF1R-monocyte	ncbi_116819288	CUNH1orf53	0.425657	0.145787	1.54583	2.06e-148	4.87e-144	CUNH1orf53
CSF1R-monocyte	ncbi_116832549	PLK3	1.12291	0.3733	1.58884	2.57e-148	6.07e-144	PLK3
CSF1R-monocyte	ncbi_116818969	CPEB3	0.24097	0.0526493	2.19437	4.81e-148	1.14e-143	CPEB3
CSF1R-monocyte	ncbi_116838785	RNASEH2C	0.864133	0.279074	1.63061	6.21e-148	1.47e-143	RNASEH2C
CSF1R-monocyte	ncbi_116834642	BPNT2	0.664212	0.234459	1.50231	3.19e-147	7.53e-143	BPNT2
CSF1R-monocyte	ncbi_116837955	SYTL1	0.337618	0.117356	1.5245	5.83e-147	1.38e-142	SYTL1
CSF1R-monocyte	ncbi_116819566	PDF	0.685369	0.235951	1.53839	7.99e-147	1.89e-142	PDF
CSF1R-monocyte	ncbi_116821854	LOC116821854	0.487438	0.0463636	3.39416	8.08e-147	1.91e-142	LOC116821854
CSF1R-monocyte	ncbi_116819735	FBL	0.387323	0.13665	1.50306	1.27e-146	3.01e-142	FBL
CSF1R-monocyte	ncbi_116828924	ACO1	0.710573	0.274087	1.37435	2.67e-146	6.3e-142	ACO1
CSF1R-monocyte	ncbi_116836015	ABCA3	0.464678	0.166786	1.47824	4.84e-145	1.14e-140	ABCA3
CSF1R-monocyte	ncbi_116837009	CEP170	1.25264	0.390907	1.68008	1.61e-144	3.8e-140	CEP170
CSF1R-monocyte	ncbi_116837944	E2F2	0.382317	0.104195	1.87548	3.05e-144	7.2e-140	E2F2
CSF1R-monocyte	ncbi_116818965	BLNK	0.34834	0.223093	0.642853	4.04e-144	9.54e-140	BLNK
CSF1R-monocyte	ncbi_116828364	AUH	0.303613	0.0517155	2.55357	4.2e-144	9.92e-140	AUH
CSF1R-monocyte	ncbi_116827763	RNF41	0.907062	0.324356	1.48362	6.92e-144	1.64e-139	RNF41
CSF1R-monocyte	ncbi_116832675	ZDHHC6	1.04448	0.315746	1.72594	1.26e-143	2.99e-139	ZDHHC6
CSF1R-monocyte	ncbi_116837818	CHST14	0.564455	0.148776	1.92372	1.6e-143	3.79e-139	CHST14
CSF1R-monocyte	ncbi_116820873	ATP6V1A	0.884345	0.323215	1.45212	3.04e-143	7.18e-139	ATP6V1A
CSF1R-monocyte	ncbi_116823510	LOC116823510	0.189352	0.0494166	1.93801	6.11e-143	1.44e-138	LOC116823510
CSF1R-monocyte	ncbi_116821335	CRCP	0.74817	0.276096	1.4382	7.07e-143	1.67e-138	CRCP
CSF1R-monocyte	ncbi_116817875	SLC8B1	0.435299	0.140223	1.63429	8.43e-143	1.99e-138	SLC8B1
CSF1R-monocyte	ncbi_116822937	TMEM25	0.255318	0.0559617	2.18979	9.17e-143	2.17e-138	TMEM25
CSF1R-monocyte	ncbi_116823865	ENAH	0.343205	0.0669827	2.35721	1.79e-142	4.24e-138	ENAH
CSF1R-monocyte	ncbi_116825552	SEC63	1.53017	0.493421	1.6328	2.23e-142	5.26e-138	SEC63
CSF1R-monocyte	ncbi_116829311	LOC116829311	32.4836	3.10983	3.3848	3.17e-142	7.5e-138	LOC116829311
CSF1R-monocyte	ncbi_116814934	CYRIB	1.83276	0.501827	1.86876	3.88e-142	9.17e-138	CYRIB
CSF1R-monocyte	ncbi_116817336	PREX1	0.87824	0.300483	1.54733	3.92e-142	9.25e-138	PREX1
CSF1R-monocyte	ncbi_116839898	UCK2	0.322036	0.120414	1.41921	8.18e-142	1.93e-137	UCK2
CSF1R-monocyte	ncbi_116830354	GRPEL1	0.517833	0.197333	1.39185	1.3e-141	3.08e-137	GRPEL1
CSF1R-monocyte	ncbi_116837350	PIK3R5	0.215951	0.0423799	2.34925	1.31e-141	3.09e-137	PIK3R5
CSF1R-monocyte	ncbi_116836331	LOC116836331	1.08681	0.333582	1.70399	2.04e-141	4.83e-137	LOC116836331
CSF1R-monocyte	ncbi_116831448	ATP5MC1	3.00043	0.665052	2.17363	2.22e-141	5.24e-137	ATP5MC1
CSF1R-monocyte	ncbi_116829293	TIMM8B	1.22904	0.386095	1.6705	4.55e-141	1.07e-136	TIMM8B
CSF1R-monocyte	ncbi_116830221	LOC116830221	0.309011	0.1184	1.38399	4.85e-141	1.15e-136	LOC116830221
CSF1R-monocyte	ncbi_116824395	LITAF	1.54936	0.530351	1.54665	1.19e-140	2.8e-136	LITAF
CSF1R-monocyte	ncbi_116814992	LRCH1	0.2001	0.0326617	2.61505	1.32e-140	3.11e-136	LRCH1
CSF1R-monocyte	ncbi_116828530	CUNH10orf143	0.5421	0.192652	1.49256	1.68e-140	3.96e-136	CUNH10orf143
CSF1R-monocyte	ncbi_116824620	ATAD3A	0.406236	0.136204	1.57655	3.62e-140	8.55e-136	ATAD3A
CSF1R-monocyte	ncbi_116826107	ZNF831	0.303095	0.0701882	2.11047	5.97e-140	1.41e-135	ZNF831
CSF1R-monocyte	ncbi_116829154	MARCKSL1	0.473584	0.175891	1.42894	9.12e-140	2.15e-135	MARCKSL1
CSF1R-monocyte	ncbi_116826101	ATP5F1E	6.71125	1.2644	2.40813	1.85e-139	4.36e-135	ATP5F1E
CSF1R-monocyte	ncbi_116817062	LOC116817062	0.478628	0.17041	1.48989	1.92e-139	4.53e-135	LOC116817062
CSF1R-monocyte	ncbi_116816344	HDX	0.208096	0.0312451	2.73555	3.38e-139	7.98e-135	HDX
CSF1R-monocyte	ncbi_116820671	LOC116820671	0.200679	0.0228618	3.13388	6.37e-139	1.5e-134	LOC116820671
CSF1R-monocyte	ncbi_116826754	GPR160	0.864497	0.304719	1.50438	1.19e-138	2.81e-134	GPR160
CSF1R-monocyte	ncbi_116837847	SLC40A1	8.83249	1.45285	2.60393	2.22e-138	5.25e-134	SLC40A1
CSF1R-monocyte	ncbi_116822399	ZFP36	13.586	2.54912	2.41405	3.94e-138	9.31e-134	ZFP36
CSF1R-monocyte	ncbi_116828250	DYDC1	0.419779	0.179435	1.22617	7.76e-138	1.83e-133	DYDC1
CSF1R-monocyte	ncbi_116834678	NMT1	0.384738	0.145875	1.39914	8.14e-137	1.92e-132	NMT1
CSF1R-monocyte	ncbi_116823731	RPGR	0.247252	0.0365439	2.75828	9.19e-137	2.17e-132	RPGR
CSF1R-monocyte	ncbi_116818200	LOC116818200	0.75416	0.145986	2.36904	2.73e-136	6.45e-132	LOC116818200
CSF1R-monocyte	ncbi_116828320	CD68	0.612245	0.246738	1.31113	5.46e-136	1.29e-131	CD68
CSF1R-monocyte	ncbi_116829354	AMPD3	0.399184	0.133428	1.58099	1.28e-135	3.03e-131	AMPD3
CSF1R-monocyte	ncbi_116837972	RPS6KA1	0.410533	0.189842	1.1127	2.79e-135	6.59e-131	RPS6KA1
CSF1R-monocyte	ncbi_116831018	NTPCR	0.131832	0.0181968	2.85694	3.83e-135	9.04e-131	NTPCR
CSF1R-monocyte	ncbi_116830193	LDLRAP1	0.25527	0.102772	1.31257	4.33e-135	1.02e-130	LDLRAP1
CSF1R-monocyte	ncbi_116826543	MYC	0.576893	0.223191	1.37003	4.65e-135	1.1e-130	MYC
CSF1R-monocyte	ncbi_116825748	LOC116825748	25.7175	3.48103	2.88516	1.21e-134	2.86e-130	LOC116825748
CSF1R-monocyte	ncbi_116820997	OSBPL3	0.424292	0.106741	1.99095	1.3e-134	3.06e-130	OSBPL3
CSF1R-monocyte	ncbi_116823011	TFRC	0.669346	0.23707	1.49744	1.32e-134	3.12e-130	TFRC
CSF1R-monocyte	ncbi_116818026	TXNDC5	0.306846	0.115365	1.41131	1.38e-134	3.27e-130	TXNDC5
CSF1R-monocyte	ncbi_116840049	ALDH16A1	0.93956	0.308592	1.60629	2.14e-134	5.06e-130	ALDH16A1
CSF1R-monocyte	ncbi_116820918	POP5	0.243392	0.0889325	1.4525	2.6e-134	6.14e-130	POP5
CSF1R-monocyte	ncbi_116837161	FLNB	1.41488	0.414996	1.76951	2.81e-134	6.64e-130	FLNB
CSF1R-monocyte	ncbi_116825795	PLA2R1	0.294798	0.0479073	2.62141	3.38e-134	7.98e-130	PLA2R1
CSF1R-monocyte	ncbi_116832081	DYRK3	0.359822	0.054662	2.71867	5.32e-134	1.26e-129	DYRK3
CSF1R-monocyte	ncbi_116836769	ERP29	0.950902	0.334716	1.50636	7.83e-134	1.85e-129	ERP29
CSF1R-monocyte	ncbi_116825485	PGAM1	3.23838	0.716712	2.17581	2.39e-133	5.64e-129	PGAM1
CSF1R-monocyte	ncbi_116837830	NARS1	1.08436	0.400695	1.43627	3.7e-133	8.75e-129	NARS1
CSF1R-monocyte	ncbi_116817183	SLC25A5	9.62042	1.78614	2.42926	7.32e-133	1.73e-128	SLC25A5
CSF1R-monocyte	ncbi_116829673	WDR76	0.943338	0.378852	1.31614	1.18e-132	2.78e-128	WDR76
CSF1R-monocyte	ncbi_116827312	CCT5	1.24575	0.467177	1.41497	1.31e-132	3.08e-128	CCT5
CSF1R-monocyte	ncbi_116819898	GADD45A	0.253744	0.149706	0.761241	1.53e-132	3.6e-128	GADD45A
CSF1R-monocyte	ncbi_116835899	CUNH11orf98	0.36012	0.131425	1.45423	3.99e-132	9.44e-128	CUNH11orf98
CSF1R-monocyte	ncbi_116836311	LOC116836311	10.0597	1.681	2.5812	4.01e-132	9.48e-128	LOC116836311
CSF1R-monocyte	ncbi_116817426	FAM13A	0.325673	0.088004	1.88778	4.19e-132	9.89e-128	FAM13A
CSF1R-monocyte	ncbi_116817506	TMEM250	0.541165	0.224606	1.26867	4.97e-132	1.17e-127	TMEM250
CSF1R-monocyte	ncbi_116825457	STARD9	0.768033	0.189402	2.01972	5.18e-132	1.22e-127	STARD9
CSF1R-monocyte	ncbi_116815206	GLS	4.58488	0.888948	2.36671	8.79e-132	2.08e-127	GLS
CSF1R-monocyte	ncbi_116822681	LOC116822681	0.318258	0.0329054	3.2738	1.05e-131	2.47e-127	LOC116822681
CSF1R-monocyte	ncbi_116827331	TMEM70	0.63626	0.287636	1.14537	1.29e-131	3.04e-127	TMEM70
CSF1R-monocyte	ncbi_116818627	POLR3B	0.189798	0.0422577	2.16718	1.3e-131	3.08e-127	POLR3B
CSF1R-monocyte	ncbi_116838080	MRPS26	1.1594	0.381608	1.60322	1.32e-131	3.12e-127	MRPS26
CSF1R-monocyte	ncbi_116827293	RGS1	0.520443	0.277222	0.908697	3.55e-131	8.38e-127	RGS1
CSF1R-monocyte	ncbi_116816527	ALCAM	0.636818	0.241048	1.40156	4.75e-131	1.12e-126	ALCAM
CSF1R-monocyte	ncbi_116821778	SUCLG1	1.94587	0.53143	1.87246	5.09e-131	1.2e-126	SUCLG1
CSF1R-monocyte	ncbi_116832902	DBI	3.3194	0.752985	2.14023	5.1e-131	1.2e-126	DBI
CSF1R-monocyte	ncbi_116833007	PDIA3	0.762953	0.298109	1.35575	1.46e-130	3.45e-126	PDIA3
CSF1R-monocyte	ncbi_116820004	LOC116820004	0.258756	0.0838025	1.62653	1.96e-130	4.63e-126	LOC116820004
CSF1R-monocyte	ncbi_116837865	SMAP2	11.4649	2.33767	2.29409	2.38e-130	5.62e-126	SMAP2
CSF1R-monocyte	ncbi_116815047	ETFA	0.906197	0.359056	1.33561	4.79e-130	1.13e-125	ETFA
CSF1R-monocyte	ncbi_116826502	VAV1	0.722174	0.268148	1.42932	8.4e-130	1.98e-125	VAV1
CSF1R-monocyte	ncbi_116815168	COMMD1	0.576418	0.232425	1.31035	8.94e-130	2.11e-125	COMMD1
CSF1R-monocyte	ncbi_116838419	FARSB	0.429113	0.175677	1.28843	9.27e-130	2.19e-125	FARSB
CSF1R-monocyte	ncbi_116835187	ATP6V1G1	11.3422	2.22596	2.3492	1.01e-129	2.38e-125	ATP6V1G1
CSF1R-monocyte	ncbi_116834175	CADM1	0.292011	0.0833542	1.8087	4.28e-129	1.01e-124	CADM1
CSF1R-monocyte	ncbi_116816670	SNAPC5	0.836492	0.321098	1.38134	4.59e-129	1.08e-124	SNAPC5
CSF1R-monocyte	ncbi_116820644	ABCA1	0.314787	0.057147	2.46163	5.83e-129	1.38e-124	ABCA1
CSF1R-monocyte	ncbi_116815634	MAP3K8	0.443099	0.105235	2.07402	7.32e-129	1.73e-124	MAP3K8
CSF1R-monocyte	ncbi_116829563	MCF2L	0.421852	0.0689864	2.61235	1.05e-128	2.49e-124	MCF2L
CSF1R-monocyte	ncbi_116836269	RCN2	0.183938	0.0402036	2.19382	1.99e-128	4.69e-124	RCN2
CSF1R-monocyte	ncbi_116815576	CTPS1	0.18645	0.0613336	1.60404	2.01e-128	4.75e-124	CTPS1
CSF1R-monocyte	ncbi_116820050	RNF130	2.75136	0.70479	1.96488	2.34e-128	5.53e-124	RNF130
CSF1R-monocyte	ncbi_116823099	ZDHHC20	0.955164	0.372073	1.36016	2.53e-128	5.97e-124	ZDHHC20
CSF1R-monocyte	ncbi_116816494	GPX1	37.6236	6.78179	2.4719	3.53e-128	8.35e-124	GPX1
CSF1R-monocyte	ncbi_116831269	TEX264	0.812783	0.308893	1.39576	4.56e-128	1.08e-123	TEX264
CSF1R-monocyte	ncbi_116822916	SLC7A3	0.840804	0.261992	1.68225	4.86e-128	1.15e-123	SLC7A3
CSF1R-monocyte	ncbi_116838046	ZNF467	0.518077	0.200084	1.37256	6.06e-128	1.43e-123	ZNF467
CSF1R-monocyte	ncbi_116837801	PPM1J	0.19652	0.0315414	2.63936	7.1e-128	1.68e-123	PPM1J
CSF1R-monocyte	ncbi_116830112	THOC3	0.354508	0.135066	1.39215	7.51e-128	1.77e-123	THOC3
CSF1R-monocyte	ncbi_116831532	CITED1	0.192213	0.0487493	1.97925	1.34e-127	3.18e-123	CITED1
CSF1R-monocyte	ncbi_116838733	TKT	7.32375	1.64985	2.15025	2.02e-127	4.78e-123	TKT
CSF1R-monocyte	ncbi_116823691	TRAF7	0.418207	0.18864	1.14858	4.36e-127	1.03e-122	TRAF7
CSF1R-monocyte	ncbi_116824880	ARHGAP15	0.221982	0.0750915	1.56372	4.71e-127	1.11e-122	ARHGAP15
CSF1R-monocyte	ncbi_116835782	NDUFS4	0.830254	0.327738	1.34101	6.02e-127	1.42e-122	NDUFS4
CSF1R-monocyte	ncbi_116824140	NRP2	1.47749	0.441517	1.74261	6.39e-127	1.51e-122	NRP2
CSF1R-monocyte	ncbi_116825634	IMPDH2	1.35346	0.46167	1.55172	1.32e-126	3.12e-122	IMPDH2
CSF1R-monocyte	ncbi_116834065	LOC116834065	68.2764	5.05755	3.75488	1.61e-126	3.8e-122	LOC116834065
CSF1R-monocyte	ncbi_116831040	UGDH	0.804842	0.333171	1.27244	2.26e-126	5.34e-122	UGDH
CSF1R-monocyte	ncbi_116816653	DENND4A	2.45988	0.581565	2.08058	2.28e-126	5.39e-122	DENND4A
CSF1R-monocyte	ncbi_116836040	NME4	0.287994	0.121791	1.24163	4.11e-126	9.71e-122	NME4
CSF1R-monocyte	ncbi_116826030	TMEM165	1.34398	0.434235	1.62997	4.34e-126	1.02e-121	TMEM165
CSF1R-monocyte	ncbi_116831822	LAMTOR2	1.6704	0.538065	1.63434	6.86e-126	1.62e-121	LAMTOR2
CSF1R-monocyte	ncbi_116827605	FTSJ3	0.337303	0.114468	1.55911	9.88e-126	2.33e-121	FTSJ3
CSF1R-monocyte	ncbi_116817735	LOC116817735	0.490678	0.242492	1.01684	1.36e-125	3.2e-121	LOC116817735
CSF1R-monocyte	ncbi_116821979	PYGL	1.83692	0.575038	1.67556	4.33e-125	1.02e-120	PYGL
CSF1R-monocyte	ncbi_116836011	IFRD2	0.241355	0.0574938	2.06968	5.44e-125	1.29e-120	IFRD2
CSF1R-monocyte	ncbi_116822129	SUCLG2	1.38189	0.49785	1.47286	8.86e-125	2.09e-120	SUCLG2
CSF1R-monocyte	ncbi_116829317	LOC116829317	0.425619	0.1634	1.38115	1.1e-124	2.6e-120	LOC116829317
CSF1R-monocyte	ncbi_116821657	LOC116821657	0.785853	0.431318	0.865509	1.38e-124	3.26e-120	LOC116821657
CSF1R-monocyte	ncbi_116818777	STT3A	1.20012	0.403854	1.57127	2.29e-124	5.41e-120	STT3A
CSF1R-monocyte	ncbi_116821914	MAD2L2	0.696908	0.302225	1.20534	2.86e-124	6.76e-120	MAD2L2
CSF1R-monocyte	ncbi_116822125	SLC25A26	0.24303	0.0994285	1.2894	3.3e-124	7.79e-120	SLC25A26
CSF1R-monocyte	ncbi_116832708	S100A6	271.817	22.2137	3.61311	7.86e-124	1.86e-119	S100A6
CSF1R-monocyte	ncbi_116814734	SEC24D	0.212527	0.0506931	2.06779	1.09e-123	2.57e-119	SEC24D
CSF1R-monocyte	ncbi_116821397	AP3M2	0.283364	0.121358	1.22338	1.21e-123	2.87e-119	AP3M2
CSF1R-monocyte	ncbi_116836017	CAPN15	0.480746	0.0679272	2.82321	1.25e-123	2.96e-119	CAPN15
CSF1R-monocyte	ncbi_116837553	RUNX2	0.446279	0.151491	1.55871	1.55e-123	3.67e-119	RUNX2
CSF1R-monocyte	ncbi_116837496	JDP2	0.208026	0.0721367	1.52796	2.12e-123	5e-119	JDP2
CSF1R-monocyte	ncbi_116832243	ACOX1	0.650728	0.254745	1.353	2.3e-123	5.44e-119	ACOX1
CSF1R-monocyte	ncbi_116837304	KIF21B	0.272437	0.0740344	1.87966	4.9e-123	1.16e-118	KIF21B
CSF1R-monocyte	ncbi_116830705	MRPS24	0.729389	0.293531	1.31318	6.33e-123	1.5e-118	MRPS24
CSF1R-monocyte	ncbi_116835271	SLC1A5	0.783893	0.308708	1.34441	1.29e-122	3.06e-118	SLC1A5
CSF1R-monocyte	ncbi_116830073	ACSS2	1.69898	0.51924	1.7102	2.56e-122	6.05e-118	ACSS2
CSF1R-monocyte	ncbi_116821490	VTI1B	0.493747	0.212034	1.21948	3.58e-122	8.45e-118	VTI1B
CSF1R-monocyte	ncbi_116822939	IFT46	0.240464	0.0862149	1.47981	3.97e-122	9.38e-118	IFT46
CSF1R-monocyte	ncbi_116824421	SIL1	0.53912	0.235725	1.1935	4.37e-122	1.03e-117	SIL1
CSF1R-monocyte	ncbi_116830764	LOC116830764	0.456267	0.165394	1.46397	6.57e-122	1.55e-117	LOC116830764
CSF1R-monocyte	ncbi_116817237	FDPS	0.529708	0.235784	1.16773	8.01e-122	1.89e-117	FDPS
CSF1R-monocyte	ncbi_116821463	ATP6V1H	0.786326	0.361709	1.1203	8.18e-122	1.93e-117	ATP6V1H
CSF1R-monocyte	ncbi_116818702	PITPNB	0.538789	0.231235	1.22036	8.49e-122	2.01e-117	PITPNB
CSF1R-monocyte	ncbi_116823932	GNL3L	0.456444	0.163507	1.48108	1.37e-121	3.24e-117	GNL3L
CSF1R-monocyte	ncbi_116838405	PSMD14	0.744195	0.342131	1.12113	1.45e-121	3.42e-117	PSMD14
CSF1R-monocyte	ncbi_116830135	ADAM15	0.322688	0.105839	1.60827	1.97e-121	4.65e-117	ADAM15
CSF1R-monocyte	ncbi_116839954	RNF13	1.0216	0.385621	1.40557	2.26e-121	5.34e-117	RNF13
CSF1R-monocyte	ncbi_116824047	GPCPD1	0.469464	0.218794	1.10144	2.39e-121	5.64e-117	GPCPD1
CSF1R-monocyte	ncbi_116815125	TARS1	1.62155	0.496338	1.70798	4.12e-121	9.74e-117	TARS1
CSF1R-monocyte	ncbi_116836739	TRAFD1	0.79542	0.270266	1.55734	4.56e-121	1.08e-116	TRAFD1
CSF1R-monocyte	ncbi_116839533	TMEM131	1.13761	0.440808	1.36779	5.49e-121	1.3e-116	TMEM131
CSF1R-monocyte	ncbi_116819943	GLRX5	0.39042	0.155478	1.32832	7.75e-121	1.83e-116	GLRX5
CSF1R-monocyte	ncbi_116836030	ATP6V0C	5.42145	1.24046	2.12781	9.11e-121	2.15e-116	ATP6V0C
CSF1R-monocyte	ncbi_116834582	AKIP1	0.615622	0.299291	1.0405	9.97e-121	2.36e-116	AKIP1
CSF1R-monocyte	ncbi_116839398	ANXA1	49.0475	9.23042	2.40971	1.15e-120	2.72e-116	ANXA1
CSF1R-monocyte	ncbi_116822408	LOC116822408	0.734751	0.337805	1.12107	1.42e-120	3.36e-116	LOC116822408
CSF1R-monocyte	ncbi_116819577	NIP7	0.547506	0.236372	1.21181	1.89e-120	4.47e-116	NIP7
CSF1R-monocyte	ncbi_116839140	MAPK14	0.820793	0.351368	1.22404	2.16e-120	5.11e-116	MAPK14
CSF1R-monocyte	ncbi_116838340	RAPGEF2	0.239096	0.0412453	2.53529	3.75e-120	8.85e-116	RAPGEF2
CSF1R-monocyte	ncbi_116825553	OSTM1	1.95653	0.617128	1.66466	5.12e-120	1.21e-115	OSTM1
CSF1R-monocyte	ncbi_116822217	NDUFS8	2.96692	0.781899	1.92391	5.46e-120	1.29e-115	NDUFS8
CSF1R-monocyte	ncbi_116835138	LOC116835138	0.575089	0.186649	1.62345	1.03e-119	2.44e-115	LOC116835138
CSF1R-monocyte	ncbi_116815212	TPD52	1.11921	0.446486	1.32579	1.36e-119	3.21e-115	TPD52
CSF1R-monocyte	ncbi_116825182	ZFHX3	0.446473	0.192559	1.21327	1.81e-119	4.29e-115	ZFHX3
CSF1R-monocyte	ncbi_116832710	LOC116832710	29.6712	4.48075	2.72725	1.88e-119	4.43e-115	LOC116832710
CSF1R-monocyte	ncbi_116819353	GORASP2	0.895644	0.374576	1.25767	2.19e-119	5.18e-115	GORASP2
CSF1R-monocyte	ncbi_116821333	ASL	6.08195	1.39265	2.1267	8.42e-119	1.99e-114	ASL
CSF1R-monocyte	ncbi_116830884	TRIM35	0.161724	0.0350901	2.2044	1.43e-118	3.38e-114	TRIM35
CSF1R-monocyte	ncbi_116825173	AHCYL2	0.266798	0.0932111	1.51717	2.46e-118	5.82e-114	AHCYL2
CSF1R-monocyte	ncbi_116829508	SMARCA5	1.1521	0.414209	1.47583	2.84e-118	6.72e-114	SMARCA5
CSF1R-monocyte	ncbi_116827444	SMIM11A	0.518745	0.272594	0.928272	2.86e-118	6.77e-114	SMIM11A
CSF1R-monocyte	ncbi_116824562	LOC116824562	47.7493	11.8386	2.01198	3.69e-118	8.73e-114	LOC116824562
CSF1R-monocyte	ncbi_116819521	ATP6V1C1	1.18648	0.466657	1.34626	4.13e-118	9.75e-114	ATP6V1C1
CSF1R-monocyte	ncbi_116816916	MRPL16	0.466882	0.177047	1.39893	5.5e-118	1.3e-113	MRPL16
CSF1R-monocyte	ncbi_116831462	PHB	0.577562	0.25358	1.18753	5.62e-118	1.33e-113	PHB
CSF1R-monocyte	ncbi_116819199	SLC35B2	0.247423	0.117131	1.07886	6.94e-118	1.64e-113	SLC35B2
CSF1R-monocyte	ncbi_116820113	SLC25A32	0.259476	0.114773	1.17682	1e-117	2.37e-113	SLC25A32
CSF1R-monocyte	ncbi_116832775	EMC8	0.716662	0.309984	1.2091	1.05e-117	2.49e-113	EMC8
CSF1R-monocyte	ncbi_116833299	NHP2	0.587359	0.252677	1.21695	1.18e-117	2.78e-113	NHP2
CSF1R-monocyte	ncbi_116819481	NDUFA10	0.884316	0.372945	1.2456	2.19e-117	5.18e-113	NDUFA10
CSF1R-monocyte	ncbi_116839929	EIF2A	0.439171	0.188665	1.21896	3.23e-117	7.64e-113	EIF2A
CSF1R-monocyte	ncbi_116830728	LOC116830728	0.342875	0.140094	1.29129	1.15e-116	2.72e-112	LOC116830728
CSF1R-monocyte	ncbi_116830626	MRPL33	2.04769	0.585518	1.80622	2e-116	4.73e-112	MRPL33
CSF1R-monocyte	ncbi_116838140	LOC116838140	1.01258	0.406928	1.31518	3.24e-116	7.66e-112	LOC116838140
CSF1R-monocyte	ncbi_116817631	CERS2	0.798375	0.3533	1.17617	4.7e-116	1.11e-111	CERS2
CSF1R-monocyte	ncbi_116817206	PCGF3	0.301616	0.0595983	2.33937	5.62e-116	1.33e-111	PCGF3
CSF1R-monocyte	ncbi_116824818	GTF2F1	0.870033	0.392767	1.1474	6.19e-116	1.46e-111	GTF2F1
CSF1R-monocyte	ncbi_116832132	TAF11	0.820906	0.421092	0.96308	6.32e-116	1.49e-111	TAF11
CSF1R-monocyte	ncbi_116818311	SLC35B4	0.224864	0.0830329	1.4373	8.99e-116	2.12e-111	SLC35B4
CSF1R-monocyte	ncbi_116830818	CALR	9.27174	1.85991	2.31761	1.02e-115	2.41e-111	CALR
CSF1R-monocyte	ncbi_116827606	SMARCD2	2.51644	0.704622	1.83646	1.06e-115	2.51e-111	SMARCD2
CSF1R-monocyte	ncbi_116816833	LOC116816833	0.220429	0.0798317	1.46528	1.86e-115	4.41e-111	LOC116816833
CSF1R-monocyte	ncbi_116838352	ARHGAP18	0.318838	0.0728242	2.13034	1.94e-115	4.58e-111	ARHGAP18
CSF1R-monocyte	ncbi_116837582	TPI1	1.84996	0.594251	1.63835	2.28e-115	5.38e-111	TPI1
CSF1R-monocyte	ncbi_116824705	DDX10	0.616091	0.242594	1.3446	2.37e-115	5.6e-111	DDX10
CSF1R-monocyte	ncbi_116826663	AGA	0.282334	0.100703	1.4873	2.82e-115	6.65e-111	AGA
CSF1R-monocyte	ncbi_116816761	ERN2	0.160997	0.0558864	1.52646	3.39e-115	8e-111	ERN2
CSF1R-monocyte	ncbi_116818070	CHCHD1	0.825129	0.384316	1.10233	4.09e-115	9.67e-111	CHCHD1
CSF1R-monocyte	ncbi_116828883	PHF5A	0.615338	0.31757	0.954304	4.45e-115	1.05e-110	PHF5A
CSF1R-monocyte	ncbi_116826972	HEATR3	0.358749	0.125309	1.51749	5.94e-115	1.4e-110	HEATR3
CSF1R-monocyte	ncbi_116822177	CHURC1	0.631102	0.364629	0.791442	8.76e-115	2.07e-110	CHURC1
CSF1R-monocyte	ncbi_116818401	LOC116818401	4.68701	1.2676	1.88657	1.12e-114	2.64e-110	LOC116818401
CSF1R-monocyte	ncbi_116817705	STBD1	0.61927	0.246287	1.33023	1.16e-114	2.74e-110	STBD1
CSF1R-monocyte	ncbi_116823741	ZNRF1	0.320329	0.136446	1.23122	1.31e-114	3.1e-110	ZNRF1
CSF1R-monocyte	ncbi_116835544	SPTSSA	0.633373	0.305355	1.05257	1.59e-114	3.76e-110	SPTSSA
CSF1R-monocyte	ncbi_116836465	PRKDC	0.434565	0.163824	1.40742	1.63e-114	3.84e-110	PRKDC
CSF1R-monocyte	ncbi_116819140	CCDC12	0.45886	0.232936	0.978122	1.85e-114	4.37e-110	CCDC12
CSF1R-monocyte	ncbi_116828340	LOC116828340	0.944987	0.376636	1.32713	2.38e-114	5.62e-110	LOC116828340
CSF1R-monocyte	ncbi_116817471	SURF4	0.436178	0.204263	1.09449	4.49e-114	1.06e-109	SURF4
CSF1R-monocyte	ncbi_116838960	ZSWIM5	0.484725	0.185788	1.38351	4.8e-114	1.14e-109	ZSWIM5
CSF1R-monocyte	ncbi_116829312	AVPI1	0.187273	0.0706238	1.40692	4.86e-114	1.15e-109	AVPI1
CSF1R-monocyte	ncbi_116839524	TIPARP	0.890248	0.227153	1.97054	7.89e-114	1.86e-109	TIPARP
CSF1R-monocyte	ncbi_116822820	SIRT5	0.411469	0.180159	1.19151	9.95e-114	2.35e-109	SIRT5
CSF1R-monocyte	ncbi_116828798	MRPS5	0.776301	0.367796	1.07771	1.01e-113	2.38e-109	MRPS5
CSF1R-monocyte	ncbi_116829289	NKAPD1	0.351256	0.186168	0.915921	1.09e-113	2.57e-109	NKAPD1
CSF1R-monocyte	ncbi_116818394	PBX3	0.394355	0.14867	1.40738	1.94e-113	4.58e-109	PBX3
CSF1R-monocyte	ncbi_116821872	LOC116821872	0.506357	0.253262	0.999526	1.94e-113	4.59e-109	LOC116821872
CSF1R-monocyte	ncbi_116839098	NUP50	0.805867	0.327565	1.29876	2.35e-113	5.55e-109	NUP50
CSF1R-monocyte	ncbi_116824782	CUNH19orf53	1.21727	0.484268	1.32977	2.85e-113	6.73e-109	CUNH19orf53
CSF1R-monocyte	ncbi_116838846	BAD	0.767101	0.377012	1.0248	5.18e-113	1.22e-108	BAD
CSF1R-monocyte	ncbi_116824624	LOC116824624	0.558391	0.218374	1.35447	5.24e-113	1.24e-108	LOC116824624
CSF1R-monocyte	ncbi_116823509	ANXA3	0.44433	0.215538	1.04369	5.58e-113	1.32e-108	ANXA3
CSF1R-monocyte	ncbi_116827105	RP2	1.63063	0.596701	1.45035	7.73e-113	1.83e-108	RP2
CSF1R-monocyte	ncbi_116817998	LOC116817998	0.452114	0.249564	0.857276	1.19e-112	2.82e-108	LOC116817998
CSF1R-monocyte	ncbi_116837538	USP5	0.371821	0.188029	0.983652	1.62e-112	3.83e-108	USP5
CSF1R-monocyte	ncbi_116834164	PCSK7	0.609198	0.263184	1.21084	2.28e-112	5.39e-108	PCSK7
CSF1R-monocyte	ncbi_116824948	NLRX1	0.421248	0.16769	1.32887	2.91e-112	6.87e-108	NLRX1
CSF1R-monocyte	ncbi_116829626	LTA4H	0.564028	0.272753	1.04817	2.98e-112	7.04e-108	LTA4H
CSF1R-monocyte	ncbi_116830761	HSD17B12	0.345149	0.156033	1.14537	4.8e-112	1.13e-107	HSD17B12
CSF1R-monocyte	ncbi_116820563	ATG7	0.842301	0.329741	1.353	5.51e-112	1.3e-107	ATG7
CSF1R-monocyte	ncbi_116822499	ZMPSTE24	0.493049	0.286382	0.78379	6.6e-112	1.56e-107	ZMPSTE24
CSF1R-monocyte	ncbi_116823301	LOC116823301	0.23891	0.0963054	1.31078	7.52e-112	1.78e-107	LOC116823301
CSF1R-monocyte	ncbi_116823861	LOC116823861	0.821957	0.345603	1.24995	9.62e-112	2.27e-107	LOC116823861
CSF1R-monocyte	ncbi_116815537	ZYX	2.94189	0.866478	1.76351	1.63e-111	3.85e-107	ZYX
CSF1R-monocyte	ncbi_116821659	LOC116821659	1.29692	1.00216	0.371974	1.81e-111	4.28e-107	LOC116821659
CSF1R-monocyte	ncbi_116825917	LOC116825917	0.980879	0.416775	1.23481	1.97e-111	4.65e-107	LOC116825917
CSF1R-monocyte	ncbi_116816476	GCNT4	0.742033	0.327359	1.18061	2.1e-111	4.95e-107	GCNT4
CSF1R-monocyte	ncbi_116840029	FAM89A	0.153639	0.0438001	1.81053	2.15e-111	5.08e-107	FAM89A
CSF1R-monocyte	ncbi_116836850	QDPR	0.297445	0.126221	1.23667	3.91e-111	9.25e-107	QDPR
CSF1R-monocyte	ncbi_116827408	RNFT1	0.436739	0.193382	1.17532	4.4e-111	1.04e-106	RNFT1
CSF1R-monocyte	ncbi_116820356	LOC116820356	4.81746	1.30385	1.8855	4.71e-111	1.11e-106	LOC116820356
CSF1R-monocyte	ncbi_116819484	RPS6KC1	0.50276	0.224409	1.16374	5.32e-111	1.26e-106	RPS6KC1
CSF1R-monocyte	ncbi_116828609	ZZEF1	0.70426	0.292717	1.2666	9.66e-111	2.28e-106	ZZEF1
CSF1R-monocyte	ncbi_116819223	C5AR1	1.44689	0.485555	1.57525	1.04e-110	2.47e-106	C5AR1
CSF1R-monocyte	ncbi_116835435	MAP4K2	0.257085	0.114829	1.16276	2.37e-110	5.61e-106	MAP4K2
CSF1R-monocyte	ncbi_116835582	VPS13C	0.594499	0.261013	1.18755	4.04e-110	9.54e-106	VPS13C
CSF1R-monocyte	ncbi_116825416	DDX39A	1.25972	0.467753	1.42929	4.85e-110	1.15e-105	DDX39A
CSF1R-monocyte	ncbi_116832206	LOC116832206	1.23408	0.516954	1.25533	5.43e-110	1.28e-105	LOC116832206
CSF1R-monocyte	ncbi_116824813	CLPP	0.402492	0.143923	1.48367	6.56e-110	1.55e-105	CLPP
CSF1R-monocyte	ncbi_116836496	LOC116836496	0.416813	0.173035	1.26834	6.65e-110	1.57e-105	LOC116836496
CSF1R-monocyte	ncbi_116814592	CDKL2	0.260017	0.0644178	2.01307	8.55e-110	2.02e-105	CDKL2
CSF1R-monocyte	ncbi_116837603	RAC1	1.44074	0.531827	1.43778	9.29e-110	2.2e-105	RAC1
CSF1R-monocyte	ncbi_116832764	KLHDC4	0.143343	0.0309814	2.21	9.47e-110	2.24e-105	KLHDC4
CSF1R-monocyte	ncbi_116829196	LOC116829196	0.315338	0.105295	1.58246	1.08e-109	2.56e-105	LOC116829196
CSF1R-monocyte	ncbi_116825447	RNASET2	0.781988	0.364687	1.10049	1.68e-109	3.98e-105	RNASET2
CSF1R-monocyte	ncbi_116835455	CAMK1D	0.675069	0.340032	0.989365	2.69e-109	6.36e-105	CAMK1D
CSF1R-monocyte	ncbi_116818471	MAPK11	0.518968	0.263448	0.978125	3.56e-109	8.41e-105	MAPK11
CSF1R-monocyte	ncbi_116820119	HIGD1A	6.38783	1.59947	1.99773	3.67e-109	8.67e-105	HIGD1A
CSF1R-monocyte	ncbi_116834217	SOAT1	0.785365	0.331649	1.24371	8.66e-109	2.05e-104	SOAT1
CSF1R-monocyte	ncbi_116820680	ATP5F1C	2.11694	0.62767	1.7539	1.34e-108	3.16e-104	ATP5F1C
CSF1R-monocyte	ncbi_116830477	HTRA2	0.539505	0.262601	1.03877	1.44e-108	3.41e-104	HTRA2
CSF1R-monocyte	ncbi_116825625	QARS1	0.435712	0.19075	1.19169	1.86e-108	4.4e-104	QARS1
CSF1R-monocyte	ncbi_116821331	CHCHD2	4.35594	1.16257	1.90566	2.28e-108	5.38e-104	CHCHD2
CSF1R-monocyte	ncbi_116815166	MDH1	1.33347	0.567466	1.23258	2.8e-108	6.61e-104	MDH1
CSF1R-monocyte	ncbi_116814777	ECE1	0.282171	0.0883011	1.67606	3.26e-108	7.7e-104	ECE1
CSF1R-monocyte	ncbi_116824257	IFT20	0.367799	0.173242	1.08613	4.23e-108	9.99e-104	IFT20
CSF1R-monocyte	ncbi_116839428	ADPGK	0.313112	0.106366	1.55764	4.72e-108	1.11e-103	ADPGK
CSF1R-monocyte	ncbi_116831294	PPIB	7.59492	1.98962	1.93254	5.37e-108	1.27e-103	PPIB
CSF1R-monocyte	ncbi_116837089	RBFA	0.648018	0.354977	0.868307	5.44e-108	1.29e-103	RBFA
CSF1R-monocyte	ncbi_116833193	TP53	0.981264	0.412861	1.24898	7.23e-108	1.71e-103	TP53
CSF1R-monocyte	ncbi_116828620	C1QBP	1.08913	0.458873	1.247	7.78e-108	1.84e-103	C1QBP
CSF1R-monocyte	ncbi_116824555	RPS19BP1	1.88266	0.700321	1.42669	8.99e-108	2.12e-103	RPS19BP1
CSF1R-monocyte	ncbi_116820824	LOC116820824	0.443522	0.188089	1.23759	9.02e-108	2.13e-103	LOC116820824
CSF1R-monocyte	ncbi_116828501	LOC116828501	0.472098	0.242665	0.960123	1.51e-107	3.57e-103	LOC116828501
CSF1R-monocyte	ncbi_116833684	TMEM147	0.605071	0.304483	0.990743	1.99e-107	4.69e-103	TMEM147
CSF1R-monocyte	ncbi_116816602	GNPNAT1	0.158553	0.0546551	1.53654	1.99e-107	4.7e-103	GNPNAT1
CSF1R-monocyte	ncbi_116838968	AKR1A1	0.501278	0.210803	1.24971	2.57e-107	6.07e-103	AKR1A1
CSF1R-monocyte	ncbi_116826406	MNS1	0.21047	0.0873021	1.26952	2.69e-107	6.36e-103	MNS1
CSF1R-monocyte	ncbi_116832742	LOC116832742	0.88127	0.392761	1.16593	7.61e-107	1.8e-102	LOC116832742
CSF1R-monocyte	ncbi_116822942	ATP5MG	12.5867	3.48391	1.85313	8.03e-107	1.9e-102	ATP5MG
CSF1R-monocyte	ncbi_116823481	TMEM260	0.434284	0.142347	1.60923	1.08e-106	2.55e-102	TMEM260
CSF1R-monocyte	ncbi_116830172	GNPTG	0.413707	0.228876	0.85404	1.1e-106	2.6e-102	GNPTG
CSF1R-monocyte	ncbi_116826491	LOC116826491	1.10268	0.469865	1.2307	1.35e-106	3.18e-102	LOC116826491
CSF1R-monocyte	ncbi_116820953	TMEM199	0.207396	0.0807588	1.3607	1.39e-106	3.29e-102	TMEM199
CSF1R-monocyte	ncbi_116820150	PDK3	0.298589	0.147229	1.0201	1.57e-106	3.7e-102	PDK3
CSF1R-monocyte	ncbi_116834221	LOC116834221	0.737902	0.380092	0.957079	1.75e-106	4.12e-102	LOC116834221
CSF1R-monocyte	ncbi_116821587	MRPL42	0.380457	0.215465	0.820279	3.66e-106	8.64e-102	MRPL42
CSF1R-monocyte	ncbi_116826549	ATP6V1C2	0.283362	0.043731	2.69592	4.33e-106	1.02e-101	ATP6V1C2
CSF1R-monocyte	ncbi_116832872	VIM	44.1565	11.698	1.91637	4.53e-106	1.07e-101	VIM
CSF1R-monocyte	ncbi_116816901	ROMO1	2.58604	0.774878	1.7387	4.8e-106	1.13e-101	ROMO1
CSF1R-monocyte	ncbi_116819103	APMAP	0.47914	0.186064	1.36465	6e-106	1.42e-101	APMAP
CSF1R-monocyte	ncbi_116835144	PPP2R5B	0.651094	0.300602	1.11501	6.81e-106	1.61e-101	PPP2R5B
CSF1R-monocyte	ncbi_116829968	CYTIP	0.429215	0.293387	0.548899	9.38e-106	2.22e-101	CYTIP
CSF1R-monocyte	ncbi_116826073	LOC116826073	0.269646	0.0840899	1.68106	1.2e-105	2.84e-101	LOC116826073
CSF1R-monocyte	ncbi_116814685	ENY2	0.792892	0.402121	0.979493	1.58e-105	3.74e-101	ENY2
CSF1R-monocyte	ncbi_116834453	SLC35E3	0.645858	0.336746	0.939559	2.23e-105	5.27e-101	SLC35E3
CSF1R-monocyte	ncbi_116819541	MRPL15	0.686305	0.303258	1.1783	3.06e-105	7.24e-101	MRPL15
CSF1R-monocyte	ncbi_116829589	ATP6V0D1	0.480029	0.264765	0.858407	4.4e-105	1.04e-100	ATP6V0D1
CSF1R-monocyte	ncbi_116819113	ABHD12	0.341175	0.166104	1.03843	5.03e-105	1.19e-100	ABHD12
CSF1R-monocyte	ncbi_116826548	PDIA6	1.55241	0.535523	1.53549	1.2e-104	2.83e-100	PDIA6
CSF1R-monocyte	ncbi_116822810	PI4K2A	0.25069	0.117254	1.09626	2.29e-104	5.42e-100	PI4K2A
CSF1R-monocyte	ncbi_116831838	CCT3	0.954478	0.44054	1.11544	2.48e-104	5.86e-100	CCT3
CSF1R-monocyte	ncbi_116816403	ATP6V0B	6.74114	2.04785	1.71889	3.86e-104	9.11e-100	ATP6V0B
CSF1R-monocyte	ncbi_116826776	ACTR3	6.18925	1.89335	1.70883	4.81e-104	1.14e-99	ACTR3
CSF1R-monocyte	ncbi_116815033	GALK2	0.415282	0.198801	1.06277	5.03e-104	1.19e-99	GALK2
CSF1R-monocyte	ncbi_116832776	LOC116832776	9.36238	2.95287	1.66476	6.27e-104	1.48e-99	LOC116832776
CSF1R-monocyte	ncbi_116825481	EXOSC1	0.297322	0.146182	1.02426	6.55e-104	1.55e-99	EXOSC1
CSF1R-monocyte	ncbi_116835381	ASAH1	0.766537	0.38313	1.00052	7.26e-104	1.71e-99	ASAH1
CSF1R-monocyte	ncbi_116815753	PAK1IP1	0.5488	0.304586	0.849428	7.63e-104	1.8e-99	PAK1IP1
CSF1R-monocyte	ncbi_116837901	RUVBL1	0.370412	0.222397	0.735989	7.84e-104	1.85e-99	RUVBL1
CSF1R-monocyte	ncbi_116836615	GRB10	0.14577	0.0421246	1.79096	1.07e-103	2.52e-99	GRB10
CSF1R-monocyte	ncbi_116825761	LOC116825761	0.402315	0.13801	1.54356	1.32e-103	3.11e-99	LOC116825761
CSF1R-monocyte	ncbi_116821042	LPCAT3	0.481866	0.254314	0.922022	1.57e-103	3.7e-99	LPCAT3
CSF1R-monocyte	ncbi_116835691	PWP1	0.202063	0.0655344	1.62448	2.63e-103	6.2e-99	PWP1
CSF1R-monocyte	ncbi_116828263	BMS1	1.3096	0.560079	1.22543	2.7e-103	6.37e-99	BMS1
CSF1R-monocyte	ncbi_116837590	METTL9	0.285707	0.149634	0.9331	2.99e-103	7.06e-99	METTL9
CSF1R-monocyte	ncbi_116838864	PACS1	0.419591	0.186342	1.17103	3.37e-103	7.96e-99	PACS1
CSF1R-monocyte	ncbi_116818574	MRPS27	0.430548	0.242569	0.827778	3.49e-103	8.25e-99	MRPS27
CSF1R-monocyte	ncbi_116836971	GATD3A	0.494025	0.219536	1.17012	3.87e-103	9.15e-99	GATD3A
CSF1R-monocyte	ncbi_116820346	LOC116820346	0.764748	0.369766	1.04837	4.01e-103	9.47e-99	LOC116820346
CSF1R-monocyte	ncbi_116822568	RNASEK	2.57381	0.771874	1.73747	6.74e-103	1.59e-98	RNASEK
CSF1R-monocyte	ncbi_116829514	HSD17B8	0.563815	0.268436	1.07064	7.49e-103	1.77e-98	HSD17B8
CSF1R-monocyte	ncbi_116820300	ZADH2	0.310376	0.173549	0.838673	8.39e-103	1.98e-98	ZADH2
CSF1R-monocyte	ncbi_116836502	MKKS	0.617957	0.291494	1.08404	1.28e-102	3.04e-98	MKKS
CSF1R-monocyte	ncbi_116833318	RAB24	0.291728	0.134122	1.12108	1.39e-102	3.29e-98	RAB24
CSF1R-monocyte	ncbi_116817752	MAN2B1	0.439793	0.192822	1.18955	1.48e-102	3.5e-98	MAN2B1
CSF1R-monocyte	ncbi_116815938	PLEKHB2	0.583415	0.333953	0.804876	1.87e-102	4.41e-98	PLEKHB2
CSF1R-monocyte	ncbi_116822801	LOC116822801	1.07114	0.444915	1.26754	1.97e-102	4.65e-98	LOC116822801
CSF1R-monocyte	ncbi_116831991	USP14	0.561583	0.306468	0.873765	2.23e-102	5.26e-98	USP14
CSF1R-monocyte	ncbi_116817860	FOXP4	0.501702	0.176271	1.50904	2.65e-102	6.26e-98	FOXP4
CSF1R-monocyte	ncbi_116826879	PLCL2	0.512763	0.203045	1.33649	2.69e-102	6.35e-98	PLCL2
CSF1R-monocyte	ncbi_116834467	GSR	1.19029	0.50687	1.23163	2.92e-102	6.9e-98	GSR
CSF1R-monocyte	ncbi_116834056	DTD1	0.492756	0.275491	0.838866	3.25e-102	7.68e-98	DTD1
CSF1R-monocyte	ncbi_116815610	ARRDC3	1.61261	0.414907	1.95854	3.95e-102	9.34e-98	ARRDC3
CSF1R-monocyte	ncbi_116826017	SLC25A37	0.513938	0.196637	1.38606	5.18e-102	1.22e-97	SLC25A37
CSF1R-monocyte	ncbi_116834295	ZC3H12A	0.214166	0.0430331	2.31521	5.23e-102	1.24e-97	ZC3H12A
CSF1R-monocyte	ncbi_116823928	FAM185A	0.185837	0.0457398	2.02251	5.96e-102	1.41e-97	FAM185A
CSF1R-monocyte	ncbi_116831153	NME7	0.218622	0.0593837	1.8803	6.78e-102	1.6e-97	NME7
CSF1R-monocyte	ncbi_116821952	ENO1	10.6222	3.12821	1.76368	6.82e-102	1.61e-97	ENO1
CSF1R-monocyte	ncbi_116837716	SORL1	1.58492	0.532575	1.57335	1.36e-101	3.21e-97	SORL1
CSF1R-monocyte	ncbi_116829948	MICAL1	0.220932	0.0556175	1.98999	2.07e-101	4.89e-97	MICAL1
CSF1R-monocyte	ncbi_116831778	LOC116831778	23.7959	7.08044	1.74881	2.59e-101	6.13e-97	LOC116831778
CSF1R-monocyte	ncbi_116836768	NAA25	0.366966	0.168001	1.12718	3.05e-101	7.21e-97	NAA25
CSF1R-monocyte	ncbi_116824636	LOC116824636	0.227091	0.10339	1.13517	3.06e-101	7.24e-97	LOC116824636
CSF1R-monocyte	ncbi_116837917	LOC116837917	1.75136	0.616375	1.5066	3.89e-101	9.18e-97	LOC116837917
CSF1R-monocyte	ncbi_116828606	MYBBP1A	0.16866	0.0447344	1.91466	6.09e-101	1.44e-96	MYBBP1A
CSF1R-monocyte	ncbi_116837645	PTER	0.297661	0.13099	1.18421	7.06e-101	1.67e-96	PTER
CSF1R-monocyte	ncbi_116836951	LOC116836951	0.329817	0.122169	1.43279	7.74e-101	1.83e-96	LOC116836951
CSF1R-monocyte	ncbi_116817242	HCN3	0.243783	0.0821191	1.56981	1.14e-100	2.7e-96	HCN3
CSF1R-monocyte	ncbi_116838341	MRPL55	0.682145	0.366629	0.895758	1.86e-100	4.38e-96	MRPL55
CSF1R-monocyte	ncbi_116817036	OSCP1	0.305042	0.0897994	1.76423	4.22e-100	9.96e-96	OSCP1
CSF1R-monocyte	ncbi_116827359	ITGAL	0.358318	0.203276	0.817801	4.69e-100	1.11e-95	ITGAL
CSF1R-monocyte	ncbi_116833181	EIF5A	0.70838	0.313399	1.17652	5.25e-100	1.24e-95	EIF5A
CSF1R-monocyte	ncbi_116833847	EXOSC5	1.59268	0.581251	1.45423	5.58e-100	1.32e-95	EXOSC5
CSF1R-monocyte	ncbi_116833375	MED6	0.399545	0.241328	0.727363	9.05e-100	2.14e-95	MED6
CSF1R-monocyte	ncbi_116822218	LOC116822218	0.543151	0.299068	0.860878	1.06e-99	2.51e-95	LOC116822218
CSF1R-monocyte	ncbi_116820430	PRKCD	0.797861	0.382746	1.05975	1.08e-99	2.56e-95	PRKCD
CSF1R-monocyte	ncbi_116839567	ERN1	0.474614	0.271266	0.807047	2.27e-99	5.37e-95	ERN1
CSF1R-monocyte	ncbi_116833768	FAM136A	0.239625	0.096039	1.31908	2.84e-99	6.7e-95	FAM136A
CSF1R-monocyte	ncbi_116821901	LOC116821901	0.518666	0.28647	0.856421	2.88e-99	6.8e-95	LOC116821901
[truncated: 5,223 more rows]

## Sheet: Trachemys scripta elegans
Target_Cluster	Gene ID	Gene Name	Target_Cluster_mean	Other_Cluster_mean	Log2FC	Pvalue	Qvalue	Symbol
ACKR4-cell	ncbi_117883957	SYNM	17.3255	0.300187	5.85089	0	0	SYNM
ACKR4-cell	ncbi_117878868	SELENOP	42.5288	1.31198	5.01863	0	0	SELENOP
ACKR4-cell	ncbi_117883569	LOC117883569	63.1206	2.72461	4.53399	0	0	LOC117883569
ACKR4-cell	ncbi_117875239	LOC117875239	16.476	0.8521	4.2732	0	0	LOC117875239
ACKR4-cell	ncbi_117873627	LOC117873627	50.7773	3.27096	3.9564	0	0	LOC117873627
ACKR4-cell	ncbi_117869164	SLC4A1	32.1413	3.71404	3.11337	0	0	SLC4A1
ACKR4-cell	ncbi_117889214	FTL	163.101	23.1703	2.81541	0	0	FTL
ACKR4-cell	ncbi_117868154	EPB41	30.3486	2.65381	3.51549	5.58e-297	1.17e-292	EPB41
ACKR4-cell	ncbi_117871380	LOC117871380	327.816	181.354	0.854078	5.84e-277	1.23e-272	LOC117871380
ACKR4-cell	ncbi_117871975	AQP1	10.2201	0.307532	5.05453	9.67e-268	2.03e-263	AQP1
ACKR4-cell	ncbi_117884343	LOC117884343	287.732	140.773	1.03136	9.46e-265	1.99e-260	LOC117884343
ACKR4-cell	ncbi_117884332	LOC117884332	393.56	136.854	1.52395	6.07e-261	1.28e-256	LOC117884332
ACKR4-cell	ncbi_117872459	ACKR4	5.58487	0.0711768	6.29397	8.52e-241	1.79e-236	ACKR4
ACKR4-cell	ncbi_117878079	LOC117878079	11.5465	1.05712	3.44925	3.8e-194	7.98e-190	LOC117878079
ACKR4-cell	ncbi_117877419	FTH1	95.2986	38.2993	1.31514	3.04e-187	6.4e-183	FTH1
ACKR4-cell	ncbi_117888959	ALAS2	8.27414	1.30332	2.66641	1.14e-157	2.4e-153	ALAS2
ACKR4-cell	ncbi_117888342	CREG1	8.55871	0.466492	4.19747	1.74e-157	3.65e-153	CREG1
ACKR4-cell	ncbi_117876168	EIF5	23.3937	6.17499	1.92161	1.07e-147	2.25e-143	EIF5
ACKR4-cell	ncbi_117870950	TPT1	110.54	56.4731	0.968935	1.3e-145	2.73e-141	TPT1
ACKR4-cell	ncbi_117877230	SOX6	4.26274	0.0993692	5.42284	2.85e-145	6e-141	SOX6
ACKR4-cell	ncbi_117884786	GYPC	7.55699	0.679529	3.4752	1.11e-139	2.33e-135	GYPC
ACKR4-cell	ncbi_117885329	KEL	6.58187	0.444907	3.88692	5.99e-139	1.26e-134	KEL
ACKR4-cell	ncbi_117873047	ANK1	5.99464	0.816639	2.8759	8.19e-127	1.72e-122	ANK1
ACKR4-cell	ncbi_117885705	RBM38	13.6216	1.67414	3.0244	1.57e-125	3.31e-121	RBM38
ACKR4-cell	ncbi_117879435	HEMGN	10.0681	2.26631	2.15138	1.14e-103	2.4e-99	HEMGN
ACKR4-cell	ncbi_117873857	LOC117873857	17.4138	2.33261	2.90021	3.75e-101	7.89e-97	LOC117873857
ACKR4-cell	ncbi_117883264	MBNL1	36.2204	17.2217	1.07257	1.96e-91	4.12e-87	MBNL1
ACKR4-cell	ncbi_117873912	NRBP2	4.88296	0.326034	3.90466	3.66e-91	7.69e-87	NRBP2
ACKR4-cell	ncbi_117870486	SPACA4	5.4424	0.378219	3.84695	3.21e-76	6.75e-72	SPACA4
ACKR4-cell	ncbi_117886196	TUBB1	8.12829	2.0995	1.95291	1.56e-69	3.27e-65	TUBB1
ACKR4-cell	ncbi_117875384	RHAG	9.62842	2.90035	1.73107	1.23e-68	2.59e-64	RHAG
ACKR4-cell	ncbi_117872954	SLC25A37	4.07658	0.480186	3.08569	1.31e-64	2.76e-60	SLC25A37
ACKR4-cell	ncbi_117875927	LOC117875927	30.3254	15.9177	0.929896	4.94e-64	1.04e-59	LOC117875927
ACKR4-cell	ncbi_117884158	B2M	87.3808	57.8527	0.594932	4e-62	8.41e-58	B2M
ACKR4-cell	ncbi_117889215	PCBP2	28.115	16.7205	0.74972	9.95e-62	2.09e-57	PCBP2
ACKR4-cell	ncbi_117874893	HEBP2	4.18639	0.478689	3.12855	5.12e-61	1.08e-56	HEBP2
ACKR4-cell	ncbi_117877023	FBXO3	6.20289	0.631577	3.29591	6.78e-61	1.43e-56	FBXO3
ACKR4-cell	ncbi_117879824	SLC6A6	15.1758	3.86615	1.97281	2.83e-55	5.96e-51	SLC6A6
ACKR4-cell	ncbi_117868203	MACF1	14.8832	5.92646	1.32845	5.87e-55	1.23e-50	MACF1
ACKR4-cell	ncbi_117868175	LOC117868175	7.60317	0.86409	3.13735	2.84e-53	5.97e-49	LOC117868175
ACKR4-cell	ncbi_117882902	BPGM	3.9386	0.294783	3.73996	4.57e-50	9.62e-46	BPGM
ACKR4-cell	ncbi_117885086	LOC117885086	5.06159	0.919059	2.46136	7.34e-48	1.54e-43	LOC117885086
ACKR4-cell	ncbi_117871803	FAM8A1	4.90276	0.701411	2.80526	7.66e-44	1.61e-39	FAM8A1
ACKR4-cell	ncbi_117875743	LOC117875743	4.86414	0.469381	3.37335	1.34e-43	2.82e-39	LOC117875743
ACKR4-cell	ncbi_117884657	ITGAV	8.29687	1.54301	2.42682	1.04e-42	2.2e-38	ITGAV
ACKR4-cell	ncbi_117870966	ITM2B	16.182	7.87773	1.03854	3.09e-36	6.49e-32	ITM2B
ACKR4-cell	ncbi_117874583	TMEM63B	4.32728	0.67525	2.67997	2.17e-35	4.56e-31	TMEM63B
ACKR4-cell	ncbi_117872073	NRP1	8.87388	2.48449	1.83662	7.76e-35	1.63e-30	NRP1
ACKR4-cell	ncbi_117883640	CCPG1	9.36177	2.54184	1.88091	3.14e-33	6.6e-29	CCPG1
ACKR4-cell	ncbi_117869527	ANP32E	11.5776	3.24867	1.83341	3.64e-33	7.66e-29	ANP32E
ACKR4-cell	ncbi_117873901	LOC117873901	4.55212	0.583052	2.96484	5.32e-30	1.12e-25	LOC117873901
ACKR4-cell	ncbi_117870381	LOC117870381	7.57654	2.03754	1.89471	5.51e-29	1.16e-24	LOC117870381
ACKR4-cell	ncbi_117880778	GSTO1	6.92825	1.44656	2.25987	2.07e-28	4.35e-24	GSTO1
ACKR4-cell	ncbi_117881967	NFIA	5.67345	0.768776	2.88359	2.66e-28	5.59e-24	NFIA
ACKR4-cell	ncbi_117887251	MRPL12	0.904733	0.668578	0.436397	9e-27	1.89e-22	MRPL12
ACKR4-cell	ncbi_117877723	JADE1	5.50589	1.06637	2.36827	1.21e-26	2.55e-22	JADE1
ACKR4-cell	ncbi_117883896	SNAPC5	1.56437	1.18865	0.396258	4.18e-26	8.79e-22	SNAPC5
ACKR4-cell	ncbi_117882566	TFRC	6.77216	1.82084	1.89501	1.05e-25	2.21e-21	TFRC
ACKR4-cell	ncbi_117881210	UBE2D2	1.46401	1.11214	0.396581	2.05e-25	4.3e-21	UBE2D2
ACKR4-cell	ncbi_117882751	NKAP	1.52581	1.18179	0.368605	3.11e-25	6.55e-21	NKAP
ACKR4-cell	ncbi_117874106	EIF4A3	1.70936	1.3131	0.380478	4.63e-25	9.73e-21	EIF4A3
ACKR4-cell	ncbi_117887260	ATP5PD	1.34634	1.02631	0.391581	1.08e-23	2.26e-19	ATP5PD
ACKR4-cell	ncbi_117877242	C4H11orf58	1.3117	0.872742	0.587808	2.01e-23	4.22e-19	C4H11orf58
ACKR4-cell	ncbi_117872959	LOC117872959	4.44865	0.740693	2.58642	2.06e-23	4.34e-19	LOC117872959
ACKR4-cell	ncbi_117873422	OSBPL1A	3.63374	0.556091	2.70806	5.47e-23	1.15e-18	OSBPL1A
ACKR4-cell	ncbi_117879953	LOC117879953	1.62431	1.14558	0.503749	5.92e-23	1.25e-18	LOC117879953
ACKR4-cell	ncbi_117874436	LOC117874436	1.04193	0.786694	0.405378	8.93e-23	1.88e-18	LOC117874436
ACKR4-cell	ncbi_117888185	XBP1	1.92088	1.32589	0.534814	1.34e-22	2.82e-18	XBP1
ACKR4-cell	ncbi_117887435	TOMM70	1.35652	0.953473	0.508644	1.8e-22	3.78e-18	TOMM70
ACKR4-cell	ncbi_117870427	ABCF1	1.22023	0.865742	0.495144	1.92e-22	4.04e-18	ABCF1
ACKR4-cell	ncbi_117883651	UBE2I	1.14556	0.842229	0.44377	2.38e-22	5e-18	UBE2I
ACKR4-cell	ncbi_117884882	LOC117884882	1.4261	1.09121	0.386152	3.13e-22	6.57e-18	LOC117884882
ACKR4-cell	ncbi_117868789	MRPL34	1.16144	0.795116	0.546676	4.64e-22	9.76e-18	MRPL34
ACKR4-cell	ncbi_117880705	LOC117880705	1.45883	1.10588	0.399617	5.73e-22	1.21e-17	LOC117880705
ACKR4-cell	ncbi_117880076	RBX1	1.64015	1.15815	0.502	1.09e-21	2.29e-17	RBX1
ACKR4-cell	ncbi_117886429	BRD7	1.75421	1.27366	0.461841	1.13e-21	2.38e-17	BRD7
ACKR4-cell	ncbi_117881264	LOC117881264	4.35248	0.751011	2.53493	2.51e-21	5.27e-17	LOC117881264
ACKR4-cell	ncbi_117889420	SURF2	1.29202	0.894696	0.530157	3.9e-21	8.2e-17	SURF2
ACKR4-cell	ncbi_117885865	FKBP1A	1.79123	1.34185	0.41673	4.34e-21	9.12e-17	FKBP1A
ACKR4-cell	ncbi_117881452	LOC117881452	1.19465	0.873482	0.451736	4.7e-21	9.88e-17	LOC117881452
ACKR4-cell	ncbi_117886835	COG8	1.06063	0.67104	0.660454	4.99e-21	1.05e-16	COG8
ACKR4-cell	ncbi_117871115	MRPL57	1.67736	1.14209	0.55452	5.92e-21	1.24e-16	MRPL57
ACKR4-cell	ncbi_117889144	AP2S1	0.934908	0.684257	0.450286	6.84e-21	1.44e-16	AP2S1
ACKR4-cell	ncbi_117880686	SF3B2	1.05793	0.804339	0.395367	7.25e-21	1.52e-16	SF3B2
ACKR4-cell	ncbi_117887661	RPL24	38.9918	29.3253	0.411025	9.25e-21	1.94e-16	RPL24
ACKR4-cell	ncbi_117876485	PSMA6	1.72263	1.2675	0.442633	9.38e-21	1.97e-16	PSMA6
ACKR4-cell	ncbi_117879544	LOC117879544	1.29254	0.901746	0.519416	1.04e-20	2.18e-16	LOC117879544
ACKR4-cell	ncbi_117870070	LOC117870070	1.48091	1.0488	0.497741	1.18e-20	2.49e-16	LOC117870070
ACKR4-cell	ncbi_117882651	EIF4G1	1.01537	0.731079	0.47391	1.25e-20	2.64e-16	EIF4G1
ACKR4-cell	ncbi_117878666	METAP2	2.34498	1.77178	0.404376	1.97e-20	4.14e-16	METAP2
ACKR4-cell	ncbi_117874625	STRN	1.14068	0.859144	0.408927	2.09e-20	4.4e-16	STRN
ACKR4-cell	ncbi_117889319	SETX	1.51439	1.16333	0.380477	2.13e-20	4.49e-16	SETX
ACKR4-cell	ncbi_117868262	SNIP1	2.08629	1.46683	0.508236	2.31e-20	4.86e-16	SNIP1
ACKR4-cell	ncbi_117873682	LOC117873682	2.05464	1.46986	0.483209	2.54e-20	5.35e-16	LOC117873682
ACKR4-cell	ncbi_117875023	TMEM60	1.58936	1.09526	0.537171	2.56e-20	5.39e-16	TMEM60
ACKR4-cell	ncbi_117867305	POLR2J	1.04752	0.796539	0.395167	2.71e-20	5.7e-16	POLR2J
ACKR4-cell	ncbi_117889382	BACH1	5.15505	0.823237	2.64661	2.98e-20	6.27e-16	BACH1
ACKR4-cell	ncbi_117872530	PDCD6IP	1.10593	0.85838	0.365574	3.28e-20	6.89e-16	PDCD6IP
ACKR4-cell	ncbi_117889391	AKAP8L	1.22132	0.921773	0.405955	3.63e-20	7.63e-16	AKAP8L
ACKR4-cell	ncbi_117872737	NDUFS6	1.1068	0.709681	0.641145	4.73e-20	9.95e-16	NDUFS6
ACKR4-cell	ncbi_117880322	LOC117880322	1.61197	1.12185	0.522944	6.44e-20	1.35e-15	LOC117880322
ACKR4-cell	ncbi_117877225	COPB1	1.04947	0.740062	0.503943	7.16e-20	1.51e-15	COPB1
ACKR4-cell	ncbi_117886570	CIAO2B	1.42095	1.02035	0.477786	9.26e-20	1.95e-15	CIAO2B
ACKR4-cell	ncbi_117887493	TFG	1.03569	0.756556	0.453079	1.47e-19	3.1e-15	TFG
ACKR4-cell	ncbi_117881390	SQSTM1	12.2468	4.34269	1.49574	1.86e-19	3.91e-15	SQSTM1
ACKR4-cell	ncbi_117883770	SNRPA1	1.1728	0.864244	0.440447	1.87e-19	3.93e-15	SNRPA1
ACKR4-cell	ncbi_117881802	GORAB	1.37269	0.943838	0.540392	2.67e-19	5.62e-15	GORAB
ACKR4-cell	ncbi_117873708	POLR2K	2.03062	1.38157	0.555605	2.88e-19	6.06e-15	POLR2K
ACKR4-cell	ncbi_117869017	AP3D1	1.41971	1.0952	0.374411	3.04e-19	6.39e-15	AP3D1
ACKR4-cell	ncbi_117879903	TIAL1	1.70922	1.19033	0.521968	3.16e-19	6.64e-15	TIAL1
ACKR4-cell	ncbi_117873049	KAT6A	1.84211	1.40517	0.390618	3.31e-19	6.97e-15	KAT6A
ACKR4-cell	ncbi_117881746	PRPF38A	1.23221	0.82861	0.572481	4.31e-19	9.07e-15	PRPF38A
ACKR4-cell	ncbi_117884471	COPS2	1.21631	0.820965	0.567114	4.75e-19	9.98e-15	COPS2
ACKR4-cell	ncbi_117888449	SP1	1.52914	1.10256	0.471861	5.33e-19	1.12e-14	SP1
ACKR4-cell	ncbi_117881990	MAGOH	2.51564	1.80771	0.476764	5.62e-19	1.18e-14	MAGOH
ACKR4-cell	ncbi_117882251	IVNS1ABP	1.38258	1.06704	0.373753	8.77e-19	1.84e-14	IVNS1ABP
ACKR4-cell	ncbi_117885800	TOP1	2.0266	1.41961	0.51357	8.97e-19	1.89e-14	TOP1
ACKR4-cell	ncbi_117876727	FKBP3	2.25836	1.43487	0.654352	1.03e-18	2.18e-14	FKBP3
ACKR4-cell	ncbi_117884950	PHC1	1.47984	1.02476	0.530162	1.19e-18	2.5e-14	PHC1
ACKR4-cell	ncbi_117882571	FMR1	1.45217	1.05607	0.459505	1.55e-18	3.25e-14	FMR1
ACKR4-cell	ncbi_117884936	CIR1	2.62334	1.74023	0.592125	2.03e-18	4.26e-14	CIR1
ACKR4-cell	ncbi_117884609	LOC117884609	1.81347	1.28276	0.499504	2.54e-18	5.34e-14	LOC117884609
ACKR4-cell	ncbi_117869250	LSM12	1.03163	0.642363	0.683472	2.98e-18	6.26e-14	LSM12
ACKR4-cell	ncbi_117872540	GOLGA4	3.03243	2.25958	0.424418	3.53e-18	7.41e-14	GOLGA4
ACKR4-cell	ncbi_117880462	FKBP2	1.32569	0.874801	0.599714	3.8e-18	7.98e-14	FKBP2
ACKR4-cell	ncbi_117879205	LOC117879205	2.11265	1.49917	0.49489	4.54e-18	9.54e-14	LOC117879205
ACKR4-cell	ncbi_117869161	DDX42	1.57816	1.13559	0.474806	4.7e-18	9.87e-14	DDX42
ACKR4-cell	ncbi_117879925	HNRNPH3	7.63747	1.87859	2.02345	4.84e-18	1.02e-13	HNRNPH3
ACKR4-cell	ncbi_117872611	MRPL32	2.24203	1.46747	0.611478	5.25e-18	1.1e-13	MRPL32
ACKR4-cell	ncbi_117868232	ZNF593	2.81176	1.84952	0.604322	7.57e-18	1.59e-13	ZNF593
ACKR4-cell	ncbi_117884379	PAM16	1.46466	0.89539	0.709977	7.95e-18	1.67e-13	PAM16
ACKR4-cell	ncbi_117877628	CTBP1	2.87941	2.20845	0.382741	8.05e-18	1.69e-13	CTBP1
ACKR4-cell	ncbi_117887452	PSMD12	2.31011	1.54745	0.578071	1.2e-17	2.53e-13	PSMD12
ACKR4-cell	ncbi_117877151	KLHDC2	1.05998	0.796407	0.41246	1.22e-17	2.56e-13	KLHDC2
ACKR4-cell	ncbi_117889333	ENTR1	1.08727	0.772742	0.492654	1.35e-17	2.83e-13	ENTR1
ACKR4-cell	ncbi_117882804	PPP1R2	2.83376	1.9851	0.513506	1.5e-17	3.16e-13	PPP1R2
ACKR4-cell	ncbi_117883515	ZNF280D	1.63273	1.22155	0.418567	1.53e-17	3.22e-13	ZNF280D
ACKR4-cell	ncbi_117869396	KPNB1	1.84704	1.14376	0.691428	1.6e-17	3.36e-13	KPNB1
ACKR4-cell	ncbi_117876341	SNW1	1.18037	0.851822	0.470622	1.73e-17	3.65e-13	SNW1
ACKR4-cell	ncbi_117883808	COPS3	1.63583	1.12702	0.537514	1.84e-17	3.87e-13	COPS3
ACKR4-cell	ncbi_117884614	ZNF148	2.27232	1.6227	0.485766	1.84e-17	3.87e-13	ZNF148
ACKR4-cell	ncbi_117875445	CCDC25	1.15314	0.81372	0.502965	2.31e-17	4.85e-13	CCDC25
ACKR4-cell	ncbi_117887125	CSNK1D	1.08648	0.74349	0.547283	2.86e-17	6.01e-13	CSNK1D
ACKR4-cell	ncbi_117885849	DIDO1	1.40401	0.964638	0.541496	3.29e-17	6.91e-13	DIDO1
ACKR4-cell	ncbi_117882905	LOC117882905	2.39806	1.70387	0.493055	3.33e-17	6.99e-13	LOC117882905
ACKR4-cell	ncbi_117873328	PTPN2	1.56205	1.08546	0.525127	4.17e-17	8.76e-13	PTPN2
ACKR4-cell	ncbi_117879533	AP3S1	1.24615	0.850507	0.551085	4.73e-17	9.94e-13	AP3S1
ACKR4-cell	ncbi_117877487	HIPK1	8.5832	2.97164	1.53025	4.87e-17	1.02e-12	HIPK1
ACKR4-cell	ncbi_117887855	CD47	2.83635	2.15263	0.397931	5e-17	1.05e-12	CD47
ACKR4-cell	ncbi_117877842	RELL1	1.40147	0.988837	0.503138	6.04e-17	1.27e-12	RELL1
ACKR4-cell	ncbi_117880129	CCDC6	1.77749	1.2055	0.560208	6.41e-17	1.35e-12	CCDC6
ACKR4-cell	ncbi_117884960	ZC3H15	1.31695	0.694508	0.923142	7.5e-17	1.58e-12	ZC3H15
ACKR4-cell	ncbi_117875099	MAP3K7	1.59335	1.02648	0.634362	8.45e-17	1.78e-12	MAP3K7
ACKR4-cell	ncbi_117877699	MDM2	5.1848	1.01087	2.35869	9.91e-17	2.08e-12	MDM2
ACKR4-cell	ncbi_117874787	IGF2R	1.52571	0.968796	0.655217	1.01e-16	2.13e-12	IGF2R
ACKR4-cell	ncbi_117877284	NAP1L4	2.51372	1.60564	0.646678	1.18e-16	2.48e-12	NAP1L4
ACKR4-cell	ncbi_117888801	LOC117888801	2.39663	1.72676	0.472936	1.28e-16	2.69e-12	LOC117888801
ACKR4-cell	ncbi_117887261	LUC7L3	2.68829	1.87336	0.521066	1.31e-16	2.74e-12	LUC7L3
ACKR4-cell	ncbi_117880339	FAM204A	1.55617	0.943778	0.721478	1.48e-16	3.12e-12	FAM204A
ACKR4-cell	ncbi_117880464	CHCHD1	1.28197	0.738983	0.794749	1.69e-16	3.56e-12	CHCHD1
ACKR4-cell	ncbi_117884926	PRPF40A	2.66419	1.9763	0.430891	2.12e-16	4.46e-12	PRPF40A
ACKR4-cell	ncbi_117875353	SF3B6	2.47522	1.76544	0.487533	2.28e-16	4.79e-12	SF3B6
ACKR4-cell	ncbi_117881754	SELENOF	2.61783	1.90963	0.455075	2.41e-16	5.07e-12	SELENOF
ACKR4-cell	ncbi_117887114	UBE2M	1.43209	0.901595	0.667576	3.18e-16	6.69e-12	UBE2M
ACKR4-cell	ncbi_117869788	PFDN2	1.31924	0.856449	0.623271	3.66e-16	7.69e-12	PFDN2
ACKR4-cell	ncbi_117884725	UBXN4	2.24599	1.29559	0.793735	3.8e-16	7.98e-12	UBXN4
ACKR4-cell	ncbi_117883628	UBE2Q2	1.92316	1.29099	0.574994	4.06e-16	8.53e-12	UBE2Q2
ACKR4-cell	ncbi_117880141	SMNDC1	1.50384	1.11266	0.434634	4.34e-16	9.11e-12	SMNDC1
ACKR4-cell	ncbi_117881627	LOC117881627	5.41846	1.47312	1.87901	4.7e-16	9.87e-12	LOC117881627
ACKR4-cell	ncbi_117868742	HNRNPM	2.0077	1.4237	0.495901	4.8e-16	1.01e-11	HNRNPM
ACKR4-cell	ncbi_117881216	NSD1	1.82722	1.28809	0.504423	5.06e-16	1.06e-11	NSD1
ACKR4-cell	ncbi_117884805	YBEY	1.5718	0.883506	0.831107	5.12e-16	1.08e-11	YBEY
ACKR4-cell	ncbi_117881153	AFF4	1.19495	0.859919	0.474678	5.33e-16	1.12e-11	AFF4
ACKR4-cell	ncbi_117884057	NUDT16L1	1.11633	0.717553	0.637613	5.67e-16	1.19e-11	NUDT16L1
ACKR4-cell	ncbi_117877940	FAM241A	2.40822	1.76504	0.448267	6.85e-16	1.44e-11	FAM241A
ACKR4-cell	ncbi_117875197	KMT2E	2.44299	1.84534	0.404762	7.38e-16	1.55e-11	KMT2E
ACKR4-cell	ncbi_117872547	LSM5	1.23674	0.764811	0.693373	7.46e-16	1.57e-11	LSM5
ACKR4-cell	ncbi_117868894	CCDC124	1.68704	0.999111	0.755781	7.84e-16	1.65e-11	CCDC124
ACKR4-cell	ncbi_117868363	SYF2	4.38726	2.92999	0.582421	8.61e-16	1.81e-11	SYF2
ACKR4-cell	ncbi_117869495	SMG5	1.27896	0.95137	0.426889	9.46e-16	1.99e-11	SMG5
ACKR4-cell	ncbi_117874269	AFTPH	1.89401	1.2654	0.581852	9.87e-16	2.08e-11	AFTPH
ACKR4-cell	ncbi_117882645	UBE2G2	1.46129	0.836005	0.805662	1.07e-15	2.24e-11	UBE2G2
ACKR4-cell	ncbi_117881707	PRPF38B	1.61727	1.08762	0.572381	1.17e-15	2.46e-11	PRPF38B
ACKR4-cell	ncbi_117874332	FBXO11	1.22859	0.90543	0.44033	1.62e-15	3.4e-11	FBXO11
ACKR4-cell	ncbi_117868972	RAB8A	1.70336	1.07354	0.666009	1.91e-15	4.01e-11	RAB8A
ACKR4-cell	ncbi_117889105	LARP4	1.45276	0.875069	0.731325	2.06e-15	4.32e-11	LARP4
ACKR4-cell	ncbi_117882222	RPL5	29.0231	19.8955	0.544764	2.06e-15	4.33e-11	RPL5
ACKR4-cell	ncbi_117879891	WBP1L	1.37033	1.04681	0.388526	2.14e-15	4.5e-11	WBP1L
ACKR4-cell	ncbi_117869176	MED1	1.56768	0.987499	0.666781	2.86e-15	6.02e-11	MED1
ACKR4-cell	ncbi_117873346	VAPA	2.71879	1.89701	0.519241	2.88e-15	6.05e-11	VAPA
ACKR4-cell	ncbi_117879937	SART1	1.15953	0.847318	0.452566	3e-15	6.3e-11	SART1
ACKR4-cell	ncbi_117881860	RC3H1	1.47846	0.893918	0.725877	3.26e-15	6.85e-11	RC3H1
ACKR4-cell	ncbi_117876868	LOC117876868	2.96869	2.21139	0.424875	3.34e-15	7.02e-11	LOC117876868
ACKR4-cell	ncbi_117874905	BCLAF1	1.57306	0.989832	0.668319	3.88e-15	8.16e-11	BCLAF1
ACKR4-cell	ncbi_117868385	LOC117868385	1.60186	0.961194	0.736846	3.95e-15	8.31e-11	LOC117868385
ACKR4-cell	ncbi_117874553	SLC4A1AP	1.64878	1.09782	0.586757	4.02e-15	8.44e-11	SLC4A1AP
ACKR4-cell	ncbi_117882173	TUT4	1.49618	1.002	0.578402	4.3e-15	9.04e-11	TUT4
ACKR4-cell	ncbi_117872217	LOC117872217	1.32118	0.841902	0.650107	4.5e-15	9.47e-11	LOC117872217
ACKR4-cell	ncbi_117877398	PSMD13	1.5459	1.01812	0.602544	4.63e-15	9.74e-11	PSMD13
ACKR4-cell	ncbi_117881962	PWWP2A	2.56063	1.90993	0.422981	5.21e-15	1.1e-10	PWWP2A
ACKR4-cell	ncbi_117880199	GHITM	1.19166	0.796721	0.58083	5.32e-15	1.12e-10	GHITM
ACKR4-cell	ncbi_117884890	DTX3L	1.48729	1.00754	0.561854	5.92e-15	1.24e-10	DTX3L
ACKR4-cell	ncbi_117876186	NDUFB1	1.71988	1.13173	0.603776	6.26e-15	1.32e-10	NDUFB1
ACKR4-cell	ncbi_117867405	NSRP1	2.30942	1.41773	0.703946	8.63e-15	1.82e-10	NSRP1
ACKR4-cell	ncbi_117869504	RPRD2	2.11965	1.49752	0.50125	8.98e-15	1.89e-10	RPRD2
ACKR4-cell	ncbi_117886571	PSMD7	1.81351	0.953694	0.927189	9.06e-15	1.9e-10	PSMD7
ACKR4-cell	ncbi_117887728	SUZ12	1.47271	0.940807	0.646499	1.11e-14	2.32e-10	SUZ12
ACKR4-cell	ncbi_117867429	TAF15	1.17175	0.651737	0.846303	1.28e-14	2.68e-10	TAF15
ACKR4-cell	ncbi_117887403	ALYREF	2.71943	2.07411	0.390812	1.32e-14	2.76e-10	ALYREF
ACKR4-cell	ncbi_117873265	C2H6orf62	3.19173	2.3188	0.460963	1.39e-14	2.92e-10	C2H6orf62
ACKR4-cell	ncbi_117882242	CANX	2.23336	1.36524	0.710061	1.52e-14	3.19e-10	CANX
ACKR4-cell	ncbi_117884623	RAD51AP1	2.92701	1.7842	0.714148	1.56e-14	3.29e-10	RAD51AP1
ACKR4-cell	ncbi_117882653	SEC62	2.77833	1.8643	0.575581	1.66e-14	3.49e-10	SEC62
ACKR4-cell	ncbi_117871200	CWC15	1.71948	1.09921	0.645513	1.76e-14	3.7e-10	CWC15
ACKR4-cell	ncbi_117878706	CWC27	1.57443	1.00955	0.641121	2.09e-14	4.39e-10	CWC27
ACKR4-cell	ncbi_117869758	COPA	1.30292	0.816877	0.673553	2.4e-14	5.05e-10	COPA
ACKR4-cell	ncbi_117869442	KLHL11	1.27647	0.849683	0.587167	2.72e-14	5.72e-10	KLHL11
ACKR4-cell	ncbi_117879867	PRKAR2A	1.80529	1.29076	0.484004	2.91e-14	6.11e-10	PRKAR2A
ACKR4-cell	ncbi_117879433	TBCA	2.78399	1.85783	0.583534	3.03e-14	6.37e-10	TBCA
ACKR4-cell	ncbi_117889525	TUBB4B	2.03005	1.51784	0.419491	3.41e-14	7.18e-10	TUBB4B
ACKR4-cell	ncbi_117880791	PSMD6	2.11867	1.3074	0.696455	3.43e-14	7.21e-10	PSMD6
ACKR4-cell	ncbi_117868522	DYNLT3	1.7718	1.02263	0.792929	4.38e-14	9.21e-10	DYNLT3
ACKR4-cell	ncbi_117884447	MEF2A	1.41125	1.05113	0.425029	4.85e-14	1.02e-09	MEF2A
ACKR4-cell	ncbi_117876161	PAPOLA	2.34653	1.67423	0.487034	5.88e-14	1.24e-09	PAPOLA
ACKR4-cell	ncbi_117870705	EIF5B	3.27397	1.98799	0.719731	7.32e-14	1.54e-09	EIF5B
ACKR4-cell	ncbi_117874432	RCOR3	1.53363	0.865875	0.824717	8.27e-14	1.74e-09	RCOR3
ACKR4-cell	ncbi_117889548	RABGAP1	1.86858	1.4014	0.415074	8.41e-14	1.77e-09	RABGAP1
ACKR4-cell	ncbi_117870984	SPRYD7	1.93962	1.23845	0.647243	1.14e-13	2.4e-09	SPRYD7
ACKR4-cell	ncbi_117878397	HTRA2	1.15177	0.656296	0.811431	1.22e-13	2.57e-09	HTRA2
ACKR4-cell	ncbi_117873234	NOL7	1.61644	0.966264	0.742331	1.24e-13	2.61e-09	NOL7
ACKR4-cell	ncbi_117881748	PRDX6	4.38905	0.7535	2.54223	1.27e-13	2.66e-09	PRDX6
ACKR4-cell	ncbi_117872077	EPC1	1.29707	0.978214	0.40703	1.34e-13	2.81e-09	EPC1
ACKR4-cell	ncbi_117867386	ATP5PO	2.03622	1.31847	0.627033	1.36e-13	2.85e-09	ATP5PO
ACKR4-cell	ncbi_117881914	PRRC2C	2.3766	1.45938	0.703544	1.53e-13	3.22e-09	PRRC2C
ACKR4-cell	ncbi_117878776	IL6ST	1.42525	0.870187	0.711816	1.57e-13	3.3e-09	IL6ST
ACKR4-cell	ncbi_117868279	DNAJC8	1.77778	1.08574	0.711396	1.68e-13	3.53e-09	DNAJC8
ACKR4-cell	ncbi_117881633	CSNK1A1	2.11099	1.28446	0.716761	1.85e-13	3.88e-09	CSNK1A1
ACKR4-cell	ncbi_117873763	RAD21	1.81768	1.09807	0.727128	2.01e-13	4.22e-09	RAD21
ACKR4-cell	ncbi_117879045	VCP	1.83539	1.16344	0.657695	2.03e-13	4.28e-09	VCP
ACKR4-cell	ncbi_117883038	LOC117883038	1.34569	0.911546	0.561963	2.12e-13	4.46e-09	LOC117883038
ACKR4-cell	ncbi_117874655	OPTN	2.07845	1.40078	0.569283	2.41e-13	5.07e-09	OPTN
ACKR4-cell	ncbi_117873491	MRPL15	1.73133	0.896332	0.949779	3.03e-13	6.37e-09	MRPL15
ACKR4-cell	ncbi_117883143	AEBP2	1.66029	1.08654	0.611696	3.32e-13	6.98e-09	AEBP2
ACKR4-cell	ncbi_117868673	ARCN1	2.06428	1.20953	0.77119	3.33e-13	7.01e-09	ARCN1
ACKR4-cell	ncbi_117883256	STAG2	3.04437	2.06631	0.559085	3.43e-13	7.21e-09	STAG2
ACKR4-cell	ncbi_117870743	UXS1	1.91132	1.17568	0.701071	4.07e-13	8.56e-09	UXS1
ACKR4-cell	ncbi_117885686	YTHDF1	2.15951	1.3204	0.709726	4.27e-13	8.97e-09	YTHDF1
ACKR4-cell	ncbi_117870685	UBE3A	1.72924	1.03915	0.73474	4.37e-13	9.18e-09	UBE3A
ACKR4-cell	ncbi_117885039	TSN	1.45823	0.796411	0.872636	5.1e-13	1.07e-08	TSN
ACKR4-cell	ncbi_117877764	UBE2D3	10.7772	5.80806	0.891851	9.75e-13	2.05e-08	UBE2D3
ACKR4-cell	ncbi_117874849	LATS1	1.65658	1.23058	0.428875	1e-12	2.1e-08	LATS1
ACKR4-cell	ncbi_117880714	SPCS1	3.03054	2.22086	0.448456	1.4e-12	2.95e-08	SPCS1
ACKR4-cell	ncbi_117887931	MED15	1.48355	1.09403	0.439406	1.76e-12	3.7e-08	MED15
ACKR4-cell	ncbi_117876028	RTRAF	3.29274	2.41313	0.448381	2.02e-12	4.25e-08	RTRAF
ACKR4-cell	ncbi_117887602	PCNP	2.27931	1.44595	0.65658	2.05e-12	4.32e-08	PCNP
ACKR4-cell	ncbi_117872602	CDK13	1.87143	1.06124	0.818383	2.13e-12	4.47e-08	CDK13
ACKR4-cell	ncbi_117873322	RNMT	1.92761	1.16676	0.724309	2.17e-12	4.55e-08	RNMT
ACKR4-cell	ncbi_117886418	GABARAPL2	2.88121	1.92739	0.580028	2.21e-12	4.65e-08	GABARAPL2
ACKR4-cell	ncbi_117870811	ARGLU1	2.61442	1.7065	0.615452	2.76e-12	5.81e-08	ARGLU1
ACKR4-cell	ncbi_117876864	ERH	2.69246	1.83684	0.551699	2.81e-12	5.92e-08	ERH
ACKR4-cell	ncbi_117867736	ULK2	1.59491	1.06702	0.579897	2.88e-12	6.06e-08	ULK2
ACKR4-cell	ncbi_117878192	CCDC59	1.78979	0.834448	1.1009	2.98e-12	6.26e-08	CCDC59
ACKR4-cell	ncbi_117885212	CLK1	1.85367	1.19327	0.635463	3.02e-12	6.35e-08	CLK1
ACKR4-cell	ncbi_117881522	RNF130	2.34292	1.31358	0.834803	3.21e-12	6.74e-08	RNF130
ACKR4-cell	ncbi_117889025	ELOF1	2.31544	1.3527	0.775447	3.36e-12	7.07e-08	ELOF1
ACKR4-cell	ncbi_117887889	DGCR8	2.40457	1.28967	0.898773	3.43e-12	7.21e-08	DGCR8
ACKR4-cell	ncbi_117888957	HUWE1	1.42757	0.82343	0.793847	3.54e-12	7.45e-08	HUWE1
ACKR4-cell	ncbi_117879737	LOC117879737	1.49087	0.790131	0.915992	3.68e-12	7.73e-08	LOC117879737
ACKR4-cell	ncbi_117881416	HSP90B1	1.99873	1.34125	0.575506	3.81e-12	8.01e-08	HSP90B1
ACKR4-cell	ncbi_117883262	SSR3	2.12808	1.08754	0.968484	3.91e-12	8.21e-08	SSR3
ACKR4-cell	ncbi_117877576	AFF1	4.01913	0.879264	2.19251	4.96e-12	1.04e-07	AFF1
ACKR4-cell	ncbi_117882887	LOC117882887	1.74622	1.03612	0.75304	5.24e-12	1.1e-07	LOC117882887
ACKR4-cell	ncbi_117882494	SERP1	1.81173	1.09642	0.724562	5.28e-12	1.11e-07	SERP1
ACKR4-cell	ncbi_117887824	BPTF	2.89556	1.82633	0.664893	8.44e-12	1.77e-07	BPTF
ACKR4-cell	ncbi_117869508	USF2	1.49153	0.848697	0.813475	9.58e-12	2.01e-07	USF2
ACKR4-cell	ncbi_117871744	BRD9	1.58194	0.884938	0.838048	9.64e-12	2.03e-07	BRD9
ACKR4-cell	ncbi_117889278	ATF5	3.61525	2.6207	0.464146	1e-11	2.1e-07	ATF5
ACKR4-cell	ncbi_117888440	UBAP2L	1.38074	0.872215	0.662687	1.14e-11	2.41e-07	UBAP2L
ACKR4-cell	ncbi_117873212	LOC117873212	2.50722	1.85332	0.435979	1.14e-11	2.41e-07	LOC117873212
ACKR4-cell	ncbi_117874127	ZC3H6	2.36605	1.5833	0.579548	1.36e-11	2.85e-07	ZC3H6
ACKR4-cell	ncbi_117879820	SF1	1.73117	1.14644	0.594588	1.37e-11	2.87e-07	SF1
ACKR4-cell	ncbi_117867477	NF1	1.54303	0.978436	0.657212	1.46e-11	3.07e-07	NF1
ACKR4-cell	ncbi_117879487	HABP4	1.93712	1.02527	0.917913	1.5e-11	3.16e-07	HABP4
ACKR4-cell	ncbi_117874690	ARID4B	1.77698	0.96727	0.877436	1.57e-11	3.3e-07	ARID4B
ACKR4-cell	ncbi_117886892	SPAG9	1.62933	0.883089	0.883644	1.69e-11	3.55e-07	SPAG9
ACKR4-cell	ncbi_117885668	PCIF1	2.41944	1.51166	0.678534	1.77e-11	3.72e-07	PCIF1
ACKR4-cell	ncbi_117877877	ZFC3H1	1.6507	0.958241	0.78462	1.83e-11	3.85e-07	ZFC3H1
ACKR4-cell	ncbi_117889065	COPZ1	2.12114	1.20212	0.819253	1.88e-11	3.95e-07	COPZ1
ACKR4-cell	ncbi_117881212	FUBP1	1.72163	1.06346	0.695011	2.21e-11	4.65e-07	FUBP1
ACKR4-cell	ncbi_117881888	USP24	1.53506	1.04757	0.55125	2.36e-11	4.95e-07	USP24
ACKR4-cell	ncbi_117867939	RPL22	24.5736	18.6187	0.400358	2.59e-11	5.44e-07	RPL22
ACKR4-cell	ncbi_117878774	JAK2	7.13437	2.64629	1.43082	2.7e-11	5.67e-07	JAK2
ACKR4-cell	ncbi_117877237	PSMA3	2.41666	1.30843	0.885183	2.7e-11	5.67e-07	PSMA3
ACKR4-cell	ncbi_117872787	OTULIN	1.80895	1.08208	0.741345	2.8e-11	5.88e-07	OTULIN
ACKR4-cell	ncbi_117877587	MANBA	2.05996	1.24589	0.725437	3.8e-11	7.99e-07	MANBA
ACKR4-cell	ncbi_117878278	OSTC	3.01717	1.92696	0.646868	4.82e-11	1.01e-06	OSTC
ACKR4-cell	ncbi_117885812	HNRNPC	1.35905	0.849367	0.678142	4.9e-11	1.03e-06	HNRNPC
ACKR4-cell	ncbi_117869536	PRCC	1.39357	0.653081	1.09345	5.31e-11	1.12e-06	PRCC
ACKR4-cell	ncbi_117868845	SAT1	1.58785	0.825446	0.943832	5.72e-11	1.2e-06	SAT1
ACKR4-cell	ncbi_117870778	LAMP1	1.71807	1.06198	0.694035	5.82e-11	1.22e-06	LAMP1
ACKR4-cell	ncbi_117869152	NBR1	1.57621	0.835291	0.916106	6.96e-11	1.46e-06	NBR1
ACKR4-cell	ncbi_117869509	HDGF	7.79738	2.84635	1.45387	7.17e-11	1.51e-06	HDGF
ACKR4-cell	ncbi_117870983	KPNA3	1.62258	0.976192	0.733056	7.22e-11	1.52e-06	KPNA3
ACKR4-cell	ncbi_117877751	LETM1	2.06411	1.42861	0.5309	8.51e-11	1.79e-06	LETM1
ACKR4-cell	ncbi_117867388	NCBP3	1.79673	1.07232	0.744632	8.83e-11	1.86e-06	NCBP3
ACKR4-cell	ncbi_117882215	LOC117882215	2.27326	1.24027	0.874108	9.22e-11	1.94e-06	LOC117882215
ACKR4-cell	ncbi_117874794	WTAP	1.3914	0.83673	0.733704	9.72e-11	2.04e-06	WTAP
ACKR4-cell	ncbi_117877656	LOC117877656	2.18773	1.19918	0.867389	9.84e-11	2.07e-06	LOC117877656
ACKR4-cell	ncbi_117883676	C10H16orf72	2.16751	1.2871	0.751913	1.13e-10	2.37e-06	C10H16orf72
ACKR4-cell	ncbi_117867728	HMGN1	2.45365	1.58826	0.62748	1.29e-10	2.71e-06	HMGN1
ACKR4-cell	ncbi_117883804	CLPX	1.60201	0.789841	1.02025	1.56e-10	3.27e-06	CLPX
ACKR4-cell	ncbi_117869033	UPF1	2.76153	1.68285	0.71456	1.64e-10	3.45e-06	UPF1
ACKR4-cell	ncbi_117869936	NAA38	2.88939	1.72966	0.740274	1.75e-10	3.68e-06	NAA38
ACKR4-cell	ncbi_117869358	HEXIM1	1.76749	1.00101	0.82025	1.83e-10	3.85e-06	HEXIM1
ACKR4-cell	ncbi_117869008	SUGP2	1.9279	1.10054	0.808819	2.04e-10	4.3e-06	SUGP2
ACKR4-cell	ncbi_117878592	KIAA0232	1.96853	1.11145	0.824669	2.08e-10	4.37e-06	KIAA0232
ACKR4-cell	ncbi_117877028	LOC117877028	3.28853	2.24982	0.547632	2.13e-10	4.47e-06	LOC117877028
ACKR4-cell	ncbi_117870870	RBM26	1.96784	1.13009	0.800174	2.4e-10	5.05e-06	RBM26
ACKR4-cell	ncbi_117873725	UBR5	1.49156	0.82673	0.851336	2.46e-10	5.17e-06	UBR5
ACKR4-cell	ncbi_117882929	SELENOT	2.64193	1.49464	0.8218	2.69e-10	5.65e-06	SELENOT
ACKR4-cell	ncbi_117877026	LOC117877026	1.74178	1.23597	0.494921	2.72e-10	5.72e-06	LOC117877026
ACKR4-cell	ncbi_117876180	TMEM251	1.35044	0.70847	0.930648	2.84e-10	5.98e-06	TMEM251
ACKR4-cell	ncbi_117867249	HSPA5	3.56505	2.22656	0.679109	3.51e-10	7.38e-06	HSPA5
ACKR4-cell	ncbi_117883073	IWS1	1.61981	0.82387	0.975334	3.61e-10	7.58e-06	IWS1
ACKR4-cell	ncbi_117872535	TRANK1	2.33872	1.12351	1.0577	3.71e-10	7.81e-06	TRANK1
ACKR4-cell	ncbi_117868801	LOC117868801	2.52179	1.3842	0.865394	4.03e-10	8.48e-06	LOC117868801
ACKR4-cell	ncbi_117882243	HNRNPH1	11.5677	6.93431	0.738281	4.6e-10	9.67e-06	HNRNPH1
ACKR4-cell	ncbi_117879773	SAR1A	1.56928	0.897591	0.805969	4.77e-10	1e-05	SAR1A
ACKR4-cell	ncbi_117875240	TMEM14A	2.84583	1.77042	0.684761	5.1e-10	1.07e-05	TMEM14A
ACKR4-cell	ncbi_117882381	KDM5A	1.38523	0.86058	0.686748	6.02e-10	1.26e-05	KDM5A
ACKR4-cell	ncbi_117877770	LOC117877770	2.34995	1.32852	0.822807	7.81e-10	1.64e-05	LOC117877770
ACKR4-cell	ncbi_117883752	GOLM2	2.16265	1.17323	0.88232	8.09e-10	1.7e-05	GOLM2
ACKR4-cell	ncbi_117880417	DDX17	4.51105	3.38128	0.415893	1.04e-09	2.18e-05	DDX17
ACKR4-cell	ncbi_117884059	HYPK	2.80954	1.55828	0.850376	1.06e-09	2.23e-05	HYPK
ACKR4-cell	ncbi_117878042	FIP1L1	2.08052	1.07935	0.946776	1.1e-09	2.31e-05	FIP1L1
ACKR4-cell	ncbi_117875117	AKIRIN2	3.77683	2.78909	0.437379	1.25e-09	2.63e-05	AKIRIN2
ACKR4-cell	ncbi_117889360	AKAP8	3.83693	2.62969	0.545057	1.26e-09	2.65e-05	AKAP8
ACKR4-cell	ncbi_117885326	ADNP	1.69344	0.953082	0.829288	1.4e-09	2.95e-05	ADNP
ACKR4-cell	ncbi_117880251	PPIF	1.74903	1.09945	0.669769	1.51e-09	3.18e-05	PPIF
ACKR4-cell	ncbi_117881241	JADE2	2.78354	1.98043	0.491106	1.63e-09	3.42e-05	JADE2
ACKR4-cell	ncbi_117867600	DYRK1A	2.16507	1.3436	0.68831	1.7e-09	3.58e-05	DYRK1A
ACKR4-cell	ncbi_117888511	NDUFB7	4.04901	2.80484	0.529652	1.81e-09	3.81e-05	NDUFB7
ACKR4-cell	ncbi_117867474	TMEM248	1.51156	0.806143	0.906936	1.93e-09	4.05e-05	TMEM248
ACKR4-cell	ncbi_117875982	CPSF7	1.61616	0.817357	0.983529	2.11e-09	4.43e-05	CPSF7
ACKR4-cell	ncbi_117880566	POLR2F	1.51703	0.667473	1.18447	2.24e-09	4.71e-05	POLR2F
ACKR4-cell	ncbi_117868124	SRSF10	1.6879	0.921567	0.873073	2.58e-09	5.42e-05	SRSF10
ACKR4-cell	ncbi_117887926	RSRC2	1.8286	0.919414	0.991955	2.76e-09	5.81e-05	RSRC2
ACKR4-cell	ncbi_117883944	VPS13C	1.92028	1.36502	0.492395	3.08e-09	6.48e-05	VPS13C
ACKR4-cell	ncbi_117868344	SFPQ	1.83007	0.906618	1.01334	4.57e-09	9.61e-05	SFPQ
ACKR4-cell	ncbi_117878856	GKAP1	1.92593	1.20818	0.672713	4.62e-09	9.71e-05	GKAP1
ACKR4-cell	ncbi_117872495	KIAA1143	1.5666	0.837092	0.904181	4.64e-09	9.76e-05	KIAA1143
ACKR4-cell	ncbi_117881369	HSPA9	1.83523	0.916704	1.00143	4.66e-09	9.8e-05	HSPA9
ACKR4-cell	ncbi_117874481	MIA3	2.66223	1.60962	0.725912	5.48e-09	0.000115259	MIA3
ACKR4-cell	ncbi_117878575	NDUFA12	2.55709	1.54141	0.730252	6.03e-09	0.000126871	NDUFA12
ACKR4-cell	ncbi_117884683	MRPS16	2.16687	1.03554	1.06522	6.41e-09	0.000134685	MRPS16
ACKR4-cell	ncbi_117873351	ANKRD12	4.5215	2.52924	0.838099	6.74e-09	0.000141627	ANKRD12
ACKR4-cell	ncbi_117868533	TIMM8B	1.7352	0.689677	1.33111	6.77e-09	0.000142388	TIMM8B
ACKR4-cell	ncbi_117877676	HNRNPD	2.69516	1.55415	0.794246	7.27e-09	0.000152878	HNRNPD
ACKR4-cell	ncbi_117867691	BRWD1	2.63657	1.25425	1.07183	9.93e-09	0.000208817	BRWD1
ACKR4-cell	ncbi_117873904	MAF1	1.94488	1.09664	0.826593	9.94e-09	0.00020905	MAF1
ACKR4-cell	ncbi_117868850	ARRDC2	3.77123	0.861109	2.13077	1.04e-08	0.000217991	ARRDC2
ACKR4-cell	ncbi_117881362	SSBP3	1.80275	1.01852	0.823721	1.06e-08	0.000222392	SSBP3
ACKR4-cell	ncbi_117868212	MACO1	1.7691	0.810163	1.12674	1.15e-08	0.0002421	MACO1
ACKR4-cell	ncbi_117872198	AKAP9	2.59558	1.18755	1.12807	1.29e-08	0.000271353	AKAP9
ACKR4-cell	ncbi_117872037	LOC117872037	1.75978	0.954663	0.882332	1.58e-08	0.000331125	LOC117872037
ACKR4-cell	ncbi_117885790	CSTF1	1.52366	0.797492	0.933997	1.59e-08	0.00033359	CSTF1
ACKR4-cell	ncbi_117872405	AZI2	2.04089	1.07276	0.927874	1.92e-08	0.000404483	AZI2
ACKR4-cell	ncbi_117882850	LOC117882850	3.14498	2.06795	0.604849	2.34e-08	0.000492904	LOC117882850
ACKR4-cell	ncbi_117867648	CHCHD2	2.70131	1.5014	0.847348	2.78e-08	0.00058528	CHCHD2
ACKR4-cell	ncbi_117884225	CREBL2	2.80604	1.54815	0.857984	5.38e-08	0.00113058	CREBL2
ACKR4-cell	ncbi_117884077	ATP6V0C	3.02001	1.94917	0.631697	6.03e-08	0.00126803	ATP6V0C
ACKR4-cell	ncbi_117876202	FOXN3	3.37071	2.06249	0.708668	6.06e-08	0.00127304	FOXN3
ACKR4-cell	ncbi_117874319	PPP4R3B	2.78086	1.72186	0.69156	7.15e-08	0.00150326	PPP4R3B
ACKR4-cell	ncbi_117878725	ZFR	2.16892	1.1941	0.861052	7.68e-08	0.00161522	ZFR
ACKR4-cell	ncbi_117882568	HTATSF1	5.24077	1.1345	2.20773	8e-08	0.00168085	HTATSF1
ACKR4-cell	ncbi_117878918	CHD1	1.79142	0.918102	0.964377	8.52e-08	0.00179108	CHD1
ACKR4-cell	ncbi_117889432	SOD1	5.16706	1.50476	1.77981	1.09e-07	0.00229989	SOD1
ACKR4-cell	ncbi_117871085	POLR1D	2.07532	0.984232	1.07626	1.11e-07	0.00233275	POLR1D
ACKR4-cell	ncbi_117868377	USP9X	2.6944	1.46843	0.875686	1.58e-07	0.00332175	USP9X
ACKR4-cell	ncbi_117869109	DAZAP1	1.7699	0.879073	1.00961	1.66e-07	0.00348868	DAZAP1
ACKR4-cell	ncbi_117881771	LOC117881771	2.7219	1.30843	1.05678	2.15e-07	0.004515	LOC117881771
ACKR4-cell	ncbi_117877275	SPTY2D1	2.02598	0.854799	1.24496	2.18e-07	0.0045834	SPTY2D1
ACKR4-cell	ncbi_117878010	YTHDC1	2.79646	1.44059	0.956941	2.27e-07	0.00477679	YTHDC1
ACKR4-cell	ncbi_117882298	MATR3	3.96281	2.38336	0.733526	2.58e-07	0.00541519	MATR3
ACKR4-cell	ncbi_117884133	CREBBP	3.00123	1.70672	0.814328	2.58e-07	0.0054197	CREBBP
ACKR4-cell	ncbi_117886461	LSM14A	2.74855	1.41177	0.961164	2.69e-07	0.00566212	LSM14A
ACKR4-cell	ncbi_117871271	NDUFC2	2.89396	1.63171	0.826658	2.82e-07	0.00593518	NDUFC2
ACKR4-cell	ncbi_117883695	ARFGAP3	2.01203	0.878153	1.19611	3.77e-07	0.00792516	ARFGAP3
ACKR4-cell	ncbi_117873344	NAPG	1.90627	0.981516	0.957672	3.94e-07	0.00827954	NAPG
ACKR4-cell	ncbi_117886462	LOC117886462	3.42574	1.08759	1.65528	3.94e-07	0.00829019	LOC117886462
ACKR4-cell	ncbi_117877236	ARID4A	3.25319	2.19526	0.567464	4.81e-07	0.0101027	ARID4A
ACKR4-cell	ncbi_117878130	ATRN	1.84447	0.8998	1.03553	5.31e-07	0.0111605	ATRN
ACKR4-cell	ncbi_117884610	LOC117884610	2.97815	1.35077	1.14063	6.1e-07	0.0128238	LOC117884610
ACKR4-cell	ncbi_117872466	CDV3	3.5929	2.00153	0.844047	6.33e-07	0.0132985	CDV3
ACKR4-cell	ncbi_117883543	WIPI2	1.94967	0.92136	1.08139	8.09e-07	0.0170035	WIPI2
ACKR4-cell	ncbi_117877954	FRYL	4.84271	1.31329	1.88263	8.38e-07	0.0176171	FRYL
ACKR4-cell	ncbi_117875815	SNRPE	4.20333	2.74803	0.613131	1.05e-06	0.0220003	SNRPE
ACKR4-cell	ncbi_117872505	EIF1B	1.83563	0.84347	1.12187	1.06e-06	0.0222656	EIF1B
ACKR4-cell	ncbi_117869003	GPX4	4.70657	1.14463	2.0398	1.13e-06	0.0237847	GPX4
ACKR4-cell	ncbi_117878517	MRPS26	1.67539	0.608489	1.46119	1.24e-06	0.0261481	MRPS26
ACKR4-cell	ncbi_117881807	SERBP1	4.68509	3.39264	0.465665	1.3e-06	0.0273485	SERBP1
ACKR4-cell	ncbi_117876416	PNN	2.62018	1.27072	1.04402	1.44e-06	0.0302717	PNN
ACKR4-cell	ncbi_117874451	TAF3	3.67551	1.91861	0.937884	1.49e-06	0.0312275	TAF3
ACKR4-cell	ncbi_117878457	NDUFC1	3.24502	1.62788	0.995227	1.57e-06	0.032931	NDUFC1
ACKR4-cell	ncbi_117887399	LOC117887399	4.21203	1.25236	1.74987	1.77e-06	0.0371796	LOC117887399
ACKR4-cell	ncbi_117880775	NCOA4	2.10758	1.03712	1.02301	1.96e-06	0.0412852	NCOA4
ACKR4-cell	ncbi_117869494	LOC117869494	2.37058	1.48471	0.675055	2.12e-06	0.0445672	LOC117869494
ACKR4-cell	ncbi_117882643	ATRX	6.10777	4.0679	0.586361	2.4e-06	0.050363	ATRX
ACKR4-cell	ncbi_117875166	SENP6	2.19485	0.974666	1.17114	2.72e-06	0.0571143	SENP6
ACKR4-cell	ncbi_117871258	PCF11	4.04152	0.933978	2.11344	3.01e-06	0.0633146	PCF11
ACKR4-cell	ncbi_117875817	ZC3H11A	3.10582	1.67251	0.892958	3.19e-06	0.0671212	ZC3H11A
ACKR4-cell	ncbi_117868137	TMEM50A	3.12876	1.76973	0.822068	3.36e-06	0.0705942	TMEM50A
ACKR4-cell	ncbi_117871949	NKTR	2.56133	1.22409	1.06518	3.44e-06	0.0723898	NKTR
ACKR4-cell	ncbi_117886655	CFAP20	1.79136	0.706904	1.34147	3.47e-06	0.0729041	CFAP20
ACKR4-cell	ncbi_117880444	TFAM	2.28323	1.03981	1.13475	3.61e-06	0.0758382	TFAM
ACKR4-cell	ncbi_117868199	PSMB2	3.6715	2.06461	0.830505	3.69e-06	0.0776251	PSMB2
ACKR4-cell	ncbi_117883653	ALKBH5	4.25088	0.992652	2.0984	3.83e-06	0.0804353	ALKBH5
ACKR4-cell	ncbi_117886709	CNOT1	2.33981	1.13311	1.0461	3.83e-06	0.0805145	CNOT1
ACKR4-cell	ncbi_117875795	BRD1	3.11413	1.55501	1.0019	4.14e-06	0.0869708	BRD1
ACKR4-cell	ncbi_117872235	SEM1	3.09435	1.51972	1.02583	4.15e-06	0.0873378	SEM1
ACKR4-cell	ncbi_117867638	PRKRIP1	2.01868	0.655984	1.62168	4.38e-06	0.0920656	PRKRIP1
ACKR4-cell	ncbi_117875081	PNISR	4.6705	2.87186	0.701591	5.2e-06	0.109406	PNISR
ACKR4-cell	ncbi_117868422	ATP5IF1	4.47311	2.97982	0.58605	6.42e-06	0.135072	ATP5IF1
ACKR4-cell	ncbi_117884048	EIF3J	3.90225	1.73164	1.17216	6.92e-06	0.145556	EIF3J
ACKR4-cell	ncbi_117874698	TOMM20	3.34471	1.80269	0.891732	1.11e-05	0.232773	TOMM20
ACKR4-cell	ncbi_117878999	KCMF1	1.79883	0.788114	1.19058	1.19e-05	0.250671	KCMF1
ACKR4-cell	ncbi_117873688	MTDH	4.24803	2.82028	0.590951	1.28e-05	0.269939	MTDH
ACKR4-cell	ncbi_117887292	TNRC6C	4.23784	2.36333	0.842512	1.43e-05	0.30073	TNRC6C
ACKR4-cell	ncbi_117871919	SETD2	2.96607	1.37956	1.10435	1.66e-05	0.348213	SETD2
ACKR4-cell	ncbi_117868940	ABHD17A	3.73143	1.01363	1.8802	2.31e-05	0.485868	ABHD17A
ACKR4-cell	ncbi_117879439	ATF7IP	2.19914	1.22773	0.840947	2.63e-05	0.553256	ATF7IP
ACKR4-cell	ncbi_117876222	CNIH1	4.37427	2.91396	0.586064	2.68e-05	0.563143	CNIH1
ACKR4-cell	ncbi_117881019	RBM5	2.45404	1.27852	0.940688	2.83e-05	0.595155	RBM5
ACKR4-cell	ncbi_117868800	LOC117868800	1.94914	0.840566	1.2134	3.54e-05	0.744122	LOC117868800
ACKR4-cell	ncbi_117885634	CPNE1	1.80239	0.770211	1.22659	3.95e-05	0.830253	CPNE1
ACKR4-cell	ncbi_117884978	UBR3	3.4618	0.825751	2.06774	4.15e-05	0.873041	UBR3
ACKR4-cell	ncbi_117874604	ZNF318	2.71774	1.27905	1.08733	4.16e-05	0.873749	ZNF318
ACKR4-cell	ncbi_117879936	BANF1	2.91669	1.33847	1.12375	4.19e-05	0.880611	BANF1
ACKR4-cell	ncbi_117868808	REXO1	3.19216	1.43319	1.15531	4.38e-05	0.919967	REXO1
ACKR4-cell	ncbi_117868163	RLF	2.46059	1.1379	1.11263	4.38e-05	0.920213	RLF
ACKR4-cell	ncbi_117875034	RSBN1L	2.41689	1.27903	0.918109	4.5e-05	0.946452	RSBN1L
ACKR4-cell	ncbi_117875049	SNX3	1.95601	0.784214	1.3186	4.64e-05	0.975406	SNX3
ACKR4-cell	ncbi_117878905	TXNL1	2.79648	1.25627	1.15446	4.7e-05	0.988678	TXNL1
ACKR4-cell	ncbi_117876820	RBM25	2.79789	1.21459	1.20387	5.03e-05	1	RBM25
ACKR4-cell	ncbi_117878053	ZNF638	8.53505	3.77836	1.17564	5.29e-05	1	ZNF638
ACKR4-cell	ncbi_117884682	LOC117884682	4.57046	0.984164	2.21537	7.13e-05	1	LOC117884682
ACKR4-cell	ncbi_117882496	TRIP12	1.98209	0.88249	1.16737	7.25e-05	1	TRIP12
ACKR4-cell	ncbi_117874050	UBE2H	3.01715	1.44812	1.059	8.04e-05	1	UBE2H
ACKR4-cell	ncbi_117873113	MAX	2.50551	1.14655	1.1278	8.2e-05	1	MAX
ACKR4-cell	ncbi_117880405	ARF4	3.01197	1.18697	1.34342	8.9e-05	1	ARF4
ACKR4-cell	ncbi_117874370	CRIPT	2.33376	1.00012	1.22249	0.000103377	1	CRIPT
ACKR4-cell	ncbi_117881547	SAP30L	1.88733	0.849269	1.15205	0.000116792	1	SAP30L
ACKR4-cell	ncbi_117867465	SRSF1	3.73982	1.90532	0.972933	0.000140133	1	SRSF1
ACKR4-cell	ncbi_117867436	RPS6KB1	2.33657	0.901163	1.37453	0.000144522	1	RPS6KB1
ACKR4-cell	ncbi_117869787	DEDD	2.0118	0.82888	1.27925	0.00016317	1	DEDD
ACKR4-cell	ncbi_117872321	CBX3	2.92646	1.15097	1.3463	0.00017719	1	CBX3
ACKR4-cell	ncbi_117867585	GGNBP2	2.2452	1.08206	1.05307	0.000203247	1	GGNBP2
ACKR4-cell	ncbi_117870956	ZC3H13	4.8531	2.47942	0.968904	0.00022787	1	ZC3H13
ACKR4-cell	ncbi_117886198	ATP5F1E	8.81251	4.81273	0.872697	0.000235475	1	ATP5F1E
ACKR4-cell	ncbi_117879524	NIPBL	4.13627	2.23785	0.886218	0.000239528	1	NIPBL
ACKR4-cell	ncbi_117885899	RNF114	2.02614	0.760824	1.4131	0.000267211	1	RNF114
ACKR4-cell	ncbi_117873164	PRPF4B	4.5056	2.39696	0.910517	0.000272408	1	PRPF4B
ACKR4-cell	ncbi_117875807	PPP1R15B	3.26966	1.61048	1.02165	0.000280932	1	PPP1R15B
ACKR4-cell	ncbi_117884612	SP3	2.09586	0.974075	1.10544	0.000285008	1	SP3
ACKR4-cell	ncbi_117876094	PPM1A	2.35685	1.0797	1.12622	0.00029995	1	PPM1A
ACKR4-cell	ncbi_117884619	STAT1	2.64151	1.04668	1.33554	0.000446718	1	STAT1
ACKR4-cell	ncbi_117875877	ILRUN	2.30546	0.86577	1.413	0.000452401	1	ILRUN
ACKR4-cell	ncbi_117883303	PER2	2.54188	1.29915	0.968324	0.00047005	1	PER2
ACKR4-cell	ncbi_117868877	COPE	2.60284	1.03406	1.33177	0.000602988	1	COPE
ACKR4-cell	ncbi_117887923	LOC117887923	4.17118	2.41035	0.791211	0.000606129	1	LOC117887923
ACKR4-cell	ncbi_117872320	HNRNPA2B1	3.85557	2.03007	0.925418	0.00066915	1	HNRNPA2B1
ACKR4-cell	ncbi_117871133	MPHOSPH8	2.27644	1.13157	1.00845	0.000687907	1	MPHOSPH8
ACKR4-cell	ncbi_117874814	SCAF8	2.15403	0.979325	1.13718	0.000752319	1	SCAF8
ACKR4-cell	ncbi_117879471	LOC117879471	4.56712	2.89458	0.657934	0.000777396	1	LOC117879471
ACKR4-cell	ncbi_117872774	DAP	3.6618	1.78269	1.0385	0.00102021	1	DAP
ACKR4-cell	ncbi_117886437	CBFA2T3	4.45055	1.92281	1.21077	0.00116337	1	CBFA2T3
ACKR4-cell	ncbi_117887983	SBNO1	2.54843	1.10178	1.20977	0.0012716	1	SBNO1
ACKR4-cell	ncbi_117878688	SRP19	2.744	1.05143	1.38393	0.00127603	1	SRP19
ACKR4-cell	ncbi_117867348	BAZ1B	2.59395	1.08109	1.26267	0.00127635	1	BAZ1B
ACKR4-cell	ncbi_117872747	ICE1	3.39383	1.40715	1.27014	0.00130801	1	ICE1
ACKR4-cell	ncbi_117874579	SLC29A1	3.41392	1.03296	1.72465	0.00143629	1	SLC29A1
ACKR4-cell	ncbi_117882555	STK26	6.18552	4.37789	0.498661	0.00172642	1	STK26
ACKR4-cell	ncbi_117868841	CIRBP	5.08765	3.37264	0.593123	0.00187481	1	CIRBP
ACKR4-cell	ncbi_117874614	YIPF4	3.08605	1.28109	1.26839	0.00190708	1	YIPF4
ACKR4-cell	ncbi_117884113	ARHGAP17	2.39703	0.968369	1.30762	0.00198339	1	ARHGAP17
ACKR4-cell	ncbi_117882670	UPF3B	6.22971	1.70267	1.87137	0.00238854	1	UPF3B
ACKR4-cell	ncbi_117868815	TCF3	3.16588	1.2988	1.28543	0.00246951	1	TCF3
ACKR4-cell	ncbi_117884306	NDUFAB1	2.96989	1.13462	1.3882	0.00260995	1	NDUFAB1
ACKR4-cell	ncbi_117881549	ZC3HAV1	2.69058	1.1822	1.18644	0.00268778	1	ZC3HAV1
ACKR4-cell	ncbi_117872204	GATAD1	5.43819	3.55057	0.615073	0.00273789	1	GATAD1
ACKR4-cell	ncbi_117880750	HNRNPUL2	5.84604	3.87693	0.592544	0.00286158	1	HNRNPUL2
ACKR4-cell	ncbi_117886014	PHF20	3.14689	1.47868	1.08962	0.00312956	1	PHF20
ACKR4-cell	ncbi_117874980	SERINC1	3.24577	1.71032	0.924299	0.00353329	1	SERINC1
ACKR4-cell	ncbi_117867459	NLK	3.19711	1.57693	1.01965	0.00430849	1	NLK
ACKR4-cell	ncbi_117874580	UPF2	2.93985	1.18741	1.30793	0.00464784	1	UPF2
ACKR4-cell	ncbi_117870658	RP2	2.41257	1.37966	0.806259	0.00466189	1	RP2
ACKR4-cell	ncbi_117878917	RAD23B	3.48754	1.59299	1.13048	0.00466693	1	RAD23B
ACKR4-cell	ncbi_117889400	BRD4	4.24392	2.22184	0.933643	0.00471575	1	BRD4
ACKR4-cell	ncbi_117872033	RBM33	2.32715	1.02266	1.18624	0.0053487	1	RBM33
ACKR4-cell	ncbi_117882791	RNF7	3.21749	1.15165	1.48223	0.00598318	1	RNF7
ACKR4-cell	ncbi_117869558	TXNIP	21.0049	14.3205	0.552639	0.00620645	1	TXNIP
ACKR4-cell	ncbi_117885723	PTPN1	3.32998	1.40697	1.24293	0.00642168	1	PTPN1
ACKR4-cell	ncbi_117878932	ZFAND5	3.81421	1.76792	1.10933	0.00673607	1	ZFAND5
ACKR4-cell	ncbi_117873483	RB1CC1	4.97543	1.60503	1.63222	0.00723341	1	RB1CC1
ACKR4-cell	ncbi_117881511	GPBP1L1	3.11173	1.4222	1.12959	0.00785035	1	GPBP1L1
ACKR4-cell	ncbi_117887783	LOC117887783	5.06168	1.32077	1.93824	0.00795903	1	LOC117887783
ACKR4-cell	ncbi_117874912	HBS1L	2.40144	1.03457	1.21488	0.00810215	1	HBS1L
ACKR4-cell	ncbi_117885045	PPIG	6.20677	3.1107	0.996602	0.00869275	1	PPIG
CD4-Tcell	ncbi_117870832	LOC117870832	3.30076	0.0111378	8.21118	0	0	LOC117870832
CD4-Tcell	ncbi_117885267	LOC117885267	1.61107	0.006373	7.98183	0	0	LOC117885267
CD4-Tcell	ncbi_117875997	CD5	2.91904	0.0262153	6.79894	0	0	CD5
CD4-Tcell	ncbi_117887934	LOC117887934	1.1176	0.010647	6.71381	0	0	LOC117887934
CD4-Tcell	ncbi_117882270	TCF7	14.8638	0.142885	6.7008	0	0	TCF7
CD4-Tcell	ncbi_117885244	CD28	1.41693	0.0173478	6.35187	0	0	CD28
CD4-Tcell	ncbi_117876008	MS4A1	1.34512	0.0167212	6.32991	0	0	MS4A1
CD4-Tcell	ncbi_117869430	SKAP1	0.968931	0.0156069	5.95613	0	0	SKAP1
CD4-Tcell	ncbi_117868367	LCK	1.83329	0.0297803	5.94393	0	0	LCK
CD4-Tcell	ncbi_117872371	SATB1	3.88656	0.0652396	5.8966	0	0	SATB1
CD4-Tcell	ncbi_117876486	BCL11B	10.8919	0.198752	5.77614	0	0	BCL11B
CD4-Tcell	ncbi_117883785	RORA	1.49101	0.027454	5.76313	0	0	RORA
CD4-Tcell	ncbi_117867935	UBASH3A	1.31618	0.0244557	5.75004	0	0	UBASH3A
CD4-Tcell	ncbi_117873311	CD226	1.5866	0.0307961	5.68704	0	0	CD226
CD4-Tcell	ncbi_117874899	IL20RA	1.53495	0.0330354	5.53803	0	0	IL20RA
CD4-Tcell	ncbi_117883353	CD40LG	2.67742	0.066207	5.33772	0	0	CD40LG
CD4-Tcell	ncbi_117870636	SIT1	1.16706	0.0413423	4.81912	0	0	SIT1
CD4-Tcell	ncbi_117868714	CD3E	5.07807	0.188404	4.75238	0	0	CD3E
CD4-Tcell	ncbi_117879238	IL7R	1.34393	0.0509176	4.72215	0	0	IL7R
CD4-Tcell	ncbi_117869392	CCR7	2.07665	0.0800282	4.6976	0	0	CCR7
CD4-Tcell	ncbi_117868715	LOC117868715	5.37344	0.211249	4.66883	0	0	LOC117868715
CD4-Tcell	ncbi_117888456	CD2	1.83027	0.101444	4.1733	0	0	CD2
CD4-Tcell	ncbi_117885813	CD4	1.91057	0.13456	3.82768	0	0	CD4
CD4-Tcell	ncbi_117868507	ETS1	6.98815	0.898693	2.95901	0	0	ETS1
CD4-Tcell	ncbi_117878013	MMRN1	8.02225	2.42797	1.72425	1.06e-306	2.22e-302	MMRN1
CD4-Tcell	ncbi_117879662	LOC117879662	1.12074	0.0742533	3.91586	3.08e-301	6.48e-297	LOC117879662
CD4-Tcell	ncbi_117882910	LOC117882910	1.21146	0.114373	3.40493	1.26e-286	2.66e-282	LOC117882910
CD4-Tcell	ncbi_117871761	LOC117871761	0.898612	0.033196	4.75862	5.69e-285	1.2e-280	LOC117871761
CD4-Tcell	ncbi_117868896	LOC117868896	0.603324	0.0159007	5.24577	9.7e-263	2.04e-258	LOC117868896
CD4-Tcell	ncbi_117888350	CD247	0.941827	0.100763	3.22449	1.14e-256	2.39e-252	CD247
CD4-Tcell	ncbi_117868225	LDLRAP1	2.60074	0.325367	2.99878	5.33e-254	1.12e-249	LDLRAP1
CD4-Tcell	ncbi_117887964	CD96	0.936374	0.0503977	4.21566	3.33e-253	7e-249	CD96
CD4-Tcell	ncbi_117889129	LOC117889129	1.70602	0.271166	2.65339	3.32e-251	6.97e-247	LOC117889129
CD4-Tcell	ncbi_117875100	FGL2	20.9791	4.14955	2.33793	2.85e-248	5.99e-244	FGL2
CD4-Tcell	ncbi_117882559	SEPTIN6	3.62552	0.814454	2.15428	3.35e-246	7.05e-242	SEPTIN6
CD4-Tcell	ncbi_117884033	RPS15A	103.922	40.4597	1.36094	8.55e-241	1.8e-236	RPS15A
CD4-Tcell	ncbi_117885880	PPDPF	34.3744	8.1396	2.0783	3.12e-237	6.57e-233	PPDPF
CD4-Tcell	ncbi_117875883	RPL10A	60.7654	19.6238	1.63065	8.44e-235	1.78e-230	RPL10A
CD4-Tcell	ncbi_117886652	RPL13	71.2771	26.8109	1.41062	1.36e-230	2.85e-226	RPL13
CD4-Tcell	ncbi_117870473	LOC117870473	2.00485	0.418658	2.25965	1.38e-222	2.9e-218	LOC117870473
CD4-Tcell	ncbi_117868994	RPS15	79.2551	31.9188	1.3121	1.51e-220	3.18e-216	RPS15
CD4-Tcell	ncbi_117876682	TNFAIP2	0.726816	0.0247943	4.87351	1.91e-215	4.02e-211	TNFAIP2
CD4-Tcell	ncbi_117878914	RPS6	63.7329	26.0775	1.28923	9.97e-215	2.1e-210	RPS6
CD4-Tcell	ncbi_117869373	RPL19	69.2668	27.0159	1.35836	1.35e-214	2.84e-210	RPL19
CD4-Tcell	ncbi_117887353	ACSF2	1.2243	0.17264	2.82612	6.88e-211	1.45e-206	ACSF2
CD4-Tcell	ncbi_117873580	RPL7	57.3328	24.8856	1.20405	1.24e-209	2.61e-205	RPL7
CD4-Tcell	ncbi_117868963	LOC117868963	1.80605	0.282366	2.6772	2.89e-209	6.07e-205	LOC117868963
CD4-Tcell	ncbi_117885789	RPS21	78.9846	37.0266	1.09301	3.4e-208	7.15e-204	RPS21
CD4-Tcell	ncbi_117888434	RPL13A	63.5143	26.1473	1.28042	4.12e-207	8.66e-203	RPL13A
CD4-Tcell	ncbi_117878140	RPS16	65.3355	30.6654	1.09126	7.17e-205	1.51e-200	RPS16
CD4-Tcell	ncbi_117879188	RPL17	86.2218	33.5488	1.36179	2.89e-204	6.07e-200	RPL17
CD4-Tcell	ncbi_117888090	BTLA	1.18807	0.126038	3.23668	2.14e-203	4.5e-199	BTLA
CD4-Tcell	ncbi_117880808	RPL32	130.547	58.4817	1.15851	4.42e-203	9.29e-199	RPL32
CD4-Tcell	ncbi_117887605	RPL38	104.422	48.0086	1.12106	1.3e-199	2.73e-195	RPL38
CD4-Tcell	ncbi_117870718	MAP4K4	0.813069	0.0746098	3.44594	9.91e-198	2.08e-193	MAP4K4
CD4-Tcell	ncbi_117882222	RPL5	43.2158	18.6528	1.21216	2.65e-197	5.56e-193	RPL5
CD4-Tcell	ncbi_117874456	GATA3	1.04099	0.211526	2.29905	7.06e-197	1.48e-192	GATA3
CD4-Tcell	ncbi_117887406	TTYH2	0.929968	0.0319925	4.86138	8.7e-196	1.83e-191	TTYH2
CD4-Tcell	ncbi_117887246	RPL18	64.8971	29.3035	1.14708	3.15e-195	6.62e-191	RPL18
CD4-Tcell	ncbi_117868498	RPS25	71.7866	35.49	1.0163	3.27e-195	6.88e-191	RPS25
CD4-Tcell	ncbi_117869801	RPS19	117.798	53.029	1.15146	1.57e-194	3.3e-190	RPS19
CD4-Tcell	ncbi_117869004	KLF2	7.97714	2.41892	1.72151	1.11e-193	2.33e-189	KLF2
CD4-Tcell	ncbi_117873202	NEDD9	1.19077	0.186703	2.67307	2.47e-192	5.2e-188	NEDD9
CD4-Tcell	ncbi_117878280	RPS3A	65.2801	29.1517	1.16306	3.51e-192	7.38e-188	RPS3A
CD4-Tcell	ncbi_117886282	LOC117886282	3.68409	1.27526	1.53052	4.82e-191	1.01e-186	LOC117886282
CD4-Tcell	ncbi_117887010	RPS5	51.6441	20.1035	1.36115	5.92e-191	1.24e-186	RPS5
CD4-Tcell	ncbi_117868976	LOC117868976	50.4979	22.0371	1.19629	1.66e-190	3.48e-186	LOC117868976
CD4-Tcell	ncbi_117868368	RPL8	40.3472	18.2728	1.14278	1.94e-189	4.07e-185	RPL8
CD4-Tcell	ncbi_117887661	RPL24	61.74	27.1765	1.18385	2.75e-189	5.78e-185	RPL24
CD4-Tcell	ncbi_117876870	ZFP36L1	5.51793	1.68529	1.71113	8.84e-189	1.86e-184	ZFP36L1
CD4-Tcell	ncbi_117880316	RPS24	71.1598	32.291	1.13993	2.23e-188	4.68e-184	RPS24
CD4-Tcell	ncbi_117871312	RPS3	54.7316	24.5411	1.15718	1.69e-187	3.54e-183	RPS3
CD4-Tcell	ncbi_117880278	DDX21	18.4726	6.50334	1.50613	7.94e-187	1.67e-182	DDX21
CD4-Tcell	ncbi_117871089	RPL21	69.4304	34.7265	0.99953	3.6e-186	7.58e-182	RPL21
CD4-Tcell	ncbi_117872389	RPL15	60.0501	28.7306	1.06358	1.54e-184	3.24e-180	RPL15
CD4-Tcell	ncbi_117873499	RPS20	93.9127	43.9826	1.09439	4.71e-184	9.91e-180	RPS20
CD4-Tcell	ncbi_117873846	RPLP1	119.637	61.2972	0.964768	2.66e-183	5.6e-179	RPLP1
CD4-Tcell	ncbi_117875175	EEF1A1	94.8891	47.2232	1.00675	7.76e-183	1.63e-178	EEF1A1
CD4-Tcell	ncbi_117885128	RPL37A	50.4699	23.293	1.11553	8.16e-182	1.72e-177	RPL37A
CD4-Tcell	ncbi_117868195	RPL11	63.6586	30.3828	1.0671	7.26e-180	1.53e-175	RPL11
CD4-Tcell	ncbi_117889533	RPL35	112.616	57.3553	0.973413	5.04e-178	1.06e-173	RPL35
CD4-Tcell	ncbi_117884442	LOC117884442	91.1518	43.7427	1.05923	8.72e-178	1.83e-173	LOC117884442
CD4-Tcell	ncbi_117883091	RPS4X	41.8322	19.9523	1.06806	9.35e-175	1.96e-170	RPS4X
CD4-Tcell	ncbi_117883296	RPL39	61.6636	28.1756	1.12997	4.98e-174	1.05e-169	RPL39
CD4-Tcell	ncbi_117876190	CCDC88C	1.10751	0.176737	2.64764	7.06e-173	1.48e-168	CCDC88C
CD4-Tcell	ncbi_117880945	LOC117880945	84.2717	39.4291	1.09579	1.48e-172	3.11e-168	LOC117880945
CD4-Tcell	ncbi_117868944	UBA52	67.3751	33.193	1.02134	1.73e-171	3.65e-167	UBA52
CD4-Tcell	ncbi_117886992	RACK1	38.496	18.9281	1.02418	4.04e-171	8.5e-167	RACK1
CD4-Tcell	ncbi_117870713	RPL31	41.4818	20.2617	1.03372	1.97e-170	4.14e-166	RPL31
CD4-Tcell	ncbi_117874328	RPS27A	53.9087	27.1478	0.989684	3.43e-170	7.22e-166	RPS27A
CD4-Tcell	ncbi_117882803	RPL35A	85.6072	44.9104	0.930683	4.32e-168	9.08e-164	RPL35A
CD4-Tcell	ncbi_117889341	RPL12	27.8189	11.4703	1.27816	4.48e-167	9.41e-163	RPL12
CD4-Tcell	ncbi_117877210	LOC117877210	35.9585	16.0239	1.16611	5.41e-166	1.14e-161	LOC117877210
CD4-Tcell	ncbi_117881935	RPS14	64.6089	35.5875	0.860364	8.29e-165	1.74e-160	RPS14
CD4-Tcell	ncbi_117877365	LOC117877365	55.3204	28.4716	0.958286	2.2e-164	4.64e-160	LOC117877365
CD4-Tcell	ncbi_117880008	LOC117880008	0.798397	0.102704	2.95861	6.04e-164	1.27e-159	LOC117880008
CD4-Tcell	ncbi_117883500	KNOP1	2.1181	0.366731	2.52998	1.45e-163	3.06e-159	KNOP1
CD4-Tcell	ncbi_117879386	RPL37	68.8263	34.5195	0.995551	8.14e-163	1.71e-158	RPL37
CD4-Tcell	ncbi_117873694	RPL30	53.6094	28.3052	0.921421	5.03e-161	1.06e-156	RPL30
CD4-Tcell	ncbi_117880257	RPL3	24.1612	10.4632	1.20736	1.99e-160	4.18e-156	RPL3
CD4-Tcell	ncbi_117880669	EEF1G	23.5852	10.1611	1.21483	7.98e-160	1.68e-155	EEF1G
CD4-Tcell	ncbi_117878212	ADAM33	1.14498	0.111973	3.35411	2.38e-157	5.01e-153	ADAM33
CD4-Tcell	ncbi_117872434	LOC117872434	40.4943	20.1992	1.00342	1.21e-156	2.54e-152	LOC117872434
CD4-Tcell	ncbi_117885088	CDCA7	1.06093	0.18055	2.55486	3.77e-155	7.92e-151	CDCA7
CD4-Tcell	ncbi_117873814	MYC	1.24399	0.161734	2.94328	9.12e-154	1.92e-149	MYC
CD4-Tcell	ncbi_117876148	EVL	0.959973	0.140723	2.77014	1.51e-153	3.18e-149	EVL
CD4-Tcell	ncbi_117885614	PREX1	2.50598	0.626076	2.00096	1.89e-153	3.97e-149	PREX1
CD4-Tcell	ncbi_117889161	RPS9	38.0678	18.7847	1.01901	2.44e-153	5.13e-149	RPS9
CD4-Tcell	ncbi_117872367	RFTN1	2.40035	0.615643	1.96308	5.86e-153	1.23e-148	RFTN1
CD4-Tcell	ncbi_117867712	LOC117867712	4.0136	1.42174	1.49724	9.38e-152	1.97e-147	LOC117867712
CD4-Tcell	ncbi_117872860	DUSP2	0.640437	0.0687109	3.22045	1.04e-149	2.18e-145	DUSP2
CD4-Tcell	ncbi_117873863	EEF1D	18.4012	8.10181	1.18349	6.84e-149	1.44e-144	EEF1D
CD4-Tcell	ncbi_117877245	RPS13	64.3133	34.488	0.899022	8.81e-149	1.85e-144	RPS13
CD4-Tcell	ncbi_117883334	RPL36A	41.5121	22.4808	0.884838	2.55e-148	5.35e-144	RPL36A
CD4-Tcell	ncbi_117875270	RPS7	51.0833	26.1904	0.963814	5.86e-148	1.23e-143	RPS7
CD4-Tcell	ncbi_117869388	RPL23	25.7407	12.0789	1.09156	6.98e-147	1.47e-142	RPL23
CD4-Tcell	ncbi_117877796	KLF3	1.49124	0.29863	2.32008	1.16e-145	2.45e-141	KLF3
CD4-Tcell	ncbi_117888348	FBRSL1	1.90297	0.394934	2.26857	2.03e-145	4.26e-141	FBRSL1
CD4-Tcell	ncbi_117873081	BCL2	0.807097	0.133619	2.59462	2.17e-145	4.56e-141	BCL2
CD4-Tcell	ncbi_117878207	RPL34	68.9079	38.4519	0.841614	7.14e-145	1.5e-140	RPL34
CD4-Tcell	ncbi_117877405	LOC117877405	0.857399	0.114598	2.90339	2.14e-144	4.5e-140	LOC117877405
CD4-Tcell	ncbi_117867939	RPL22	33.6195	17.831	0.914906	7.57e-144	1.59e-139	RPL22
CD4-Tcell	ncbi_117884280	RPS2	42.6924	21.0993	1.01678	6.07e-143	1.28e-138	RPS2
CD4-Tcell	ncbi_117881425	S1PR1	1.47687	0.40055	1.88249	6.2e-143	1.3e-138	S1PR1
CD4-Tcell	ncbi_117867483	RPS28	9.99763	4.10554	1.28402	2.32e-141	4.89e-137	RPS28
CD4-Tcell	ncbi_117878928	LOC117878928	37.9727	20.1988	0.910691	4.6e-141	9.68e-137	LOC117878928
CD4-Tcell	ncbi_117870690	INPP4A	1.50182	0.390928	1.94173	8.3e-141	1.74e-136	INPP4A
CD4-Tcell	ncbi_117875837	TOMM6	3.3212	1.02904	1.6904	1.99e-138	4.19e-134	TOMM6
CD4-Tcell	ncbi_117875875	RPS10	75.6671	42.612	0.828407	1e-137	2.11e-133	RPS10
CD4-Tcell	ncbi_117888252	RPLP0	52.1639	29.1311	0.840494	1.07e-137	2.25e-133	RPLP0
CD4-Tcell	ncbi_117867857	IFFO2	1.61109	0.377202	2.09463	1.91e-137	4.01e-133	IFFO2
CD4-Tcell	ncbi_117888798	NOP53	10.654	4.45973	1.25637	2.04e-136	4.28e-132	NOP53
CD4-Tcell	ncbi_117873715	PABPC1	38.5574	21.3193	0.854848	1.29e-135	2.71e-131	PABPC1
CD4-Tcell	ncbi_117884274	IL16	3.79931	1.75387	1.1152	7.28e-134	1.53e-129	IL16
CD4-Tcell	ncbi_117869053	RPL36	54.9656	30.8988	0.830977	1.16e-132	2.44e-128	RPL36
CD4-Tcell	ncbi_117877710	RPL9	26.686	13.2989	1.00477	2.64e-132	5.55e-128	RPL9
CD4-Tcell	ncbi_117877427	RPL18A	50.5018	29.2723	0.786801	4.11e-131	8.64e-127	RPL18A
CD4-Tcell	ncbi_117877909	LOC117877909	4.39966	1.54796	1.50702	1.94e-129	4.07e-125	LOC117877909
CD4-Tcell	ncbi_117867629	RPL23A	72.3156	43.6615	0.727944	4.98e-128	1.05e-123	RPL23A
CD4-Tcell	ncbi_117880687	SUSD3	1.48565	0.316626	2.23024	2.74e-127	5.77e-123	SUSD3
CD4-Tcell	ncbi_117881197	BEND5	1.45269	0.411631	1.81931	3.09e-127	6.5e-123	BEND5
CD4-Tcell	ncbi_117870950	TPT1	96.3028	59.7213	0.689332	9.53e-127	2e-122	TPT1
CD4-Tcell	ncbi_117877349	LOC117877349	2.82007	0.420785	2.74458	1.51e-126	3.18e-122	LOC117877349
CD4-Tcell	ncbi_117874797	TAGAP	1.18497	0.446561	1.40792	2.5e-126	5.27e-122	TAGAP
CD4-Tcell	ncbi_117877614	LOC117877614	4.59756	1.73894	1.40266	2.9e-126	6.09e-122	LOC117877614
CD4-Tcell	ncbi_117888271	LOC117888271	3.34133	1.1484	1.5408	1.44e-124	3.04e-120	LOC117888271
CD4-Tcell	ncbi_117879975	LOC117879975	16.258	8.16766	0.993155	9.14e-124	1.92e-119	LOC117879975
CD4-Tcell	ncbi_117881816	CRIP1	10.9917	4.85876	1.17775	3.42e-123	7.2e-119	CRIP1
CD4-Tcell	ncbi_117874380	PRKCQ	0.871995	0.268902	1.69724	1.03e-122	2.17e-118	PRKCQ
CD4-Tcell	ncbi_117871926	ALS2CL	0.780391	0.0916303	3.0903	1.64e-122	3.45e-118	ALS2CL
CD4-Tcell	ncbi_117867137	RPL7A	34.8643	19.9221	0.807384	2.38e-122	5.01e-118	RPL7A
CD4-Tcell	ncbi_117887970	RPL6	55.9935	33.5549	0.738735	3.42e-121	7.2e-117	RPL6
CD4-Tcell	ncbi_117874827	SYNE1	3.07752	1.85204	0.732656	1.43e-118	3.01e-114	SYNE1
CD4-Tcell	ncbi_117869138	MLLT6	2.3548	0.885356	1.41127	8.31e-117	1.75e-112	MLLT6
CD4-Tcell	ncbi_117889143	LOC117889143	101.029	62.6686	0.68896	2.7e-115	5.67e-111	LOC117889143
CD4-Tcell	ncbi_117888718	RPS27	32.1494	18.0531	0.832545	4.1e-115	8.63e-111	RPS27
CD4-Tcell	ncbi_117881655	NPM1	10.2727	4.37653	1.23096	2.22e-114	4.66e-110	NPM1
CD4-Tcell	ncbi_117869318	FMNL1	2.38763	1.00549	1.24768	2.71e-113	5.7e-109	FMNL1
CD4-Tcell	ncbi_117867329	C1QBP	3.38715	1.25501	1.43238	6.57e-113	1.38e-108	C1QBP
CD4-Tcell	ncbi_117884018	LOC117884018	1.31562	0.334275	1.97663	4.59e-111	9.66e-107	LOC117884018
CD4-Tcell	ncbi_117871374	RPS11	43.0851	25.6899	0.745988	2.87e-108	6.04e-104	RPS11
CD4-Tcell	ncbi_117880346	FAU	66.5481	40.7901	0.706176	6.8e-108	1.43e-103	FAU
CD4-Tcell	ncbi_117883237	LOC117883237	2.10319	1.2159	0.790558	4.15e-107	8.72e-103	LOC117883237
CD4-Tcell	ncbi_117874540	WDR43	1.92615	0.728177	1.40336	8.08e-106	1.7e-101	WDR43
CD4-Tcell	ncbi_117880179	PDCD4	1.7697	0.667721	1.40619	1.27e-105	2.68e-101	PDCD4
CD4-Tcell	ncbi_117888589	LOC117888589	2.12016	0.59002	1.84534	1.8e-105	3.78e-101	LOC117888589
CD4-Tcell	ncbi_117880419	EIF3F	8.15312	3.7571	1.11773	1.1e-104	2.32e-100	EIF3F
CD4-Tcell	ncbi_117889313	FNBP1	2.57427	1.00938	1.3507	4.57e-104	9.61e-100	FNBP1
CD4-Tcell	ncbi_117886254	ZNF831	0.762957	0.151866	2.32881	6.25e-104	1.31e-99	ZNF831
CD4-Tcell	ncbi_117878179	NDST4	0.98012	0.354693	1.46639	1.07e-103	2.25e-99	NDST4
CD4-Tcell	ncbi_117878807	MAP3K1	1.83523	0.560027	1.71239	4.3e-103	9.04e-99	MAP3K1
CD4-Tcell	ncbi_117884741	EEF1B2	18.2883	9.91062	0.883873	3.56e-102	7.49e-98	EEF1B2
CD4-Tcell	ncbi_117878894	PTGER4	0.637645	0.0749371	3.089	4.1e-102	8.63e-98	PTGER4
CD4-Tcell	ncbi_117889455	STOM	3.26875	1.44543	1.17724	3.08e-101	6.48e-97	STOM
CD4-Tcell	ncbi_117889399	FAM102A	1.05087	0.289476	1.86007	7.04e-101	1.48e-96	FAM102A
CD4-Tcell	ncbi_117880619	ANAPC16	1.91603	0.708929	1.43441	1.09e-100	2.29e-96	ANAPC16
CD4-Tcell	ncbi_117879481	NSA2	11.2466	5.65507	0.991875	3.32e-100	6.97e-96	NSA2
CD4-Tcell	ncbi_117886220	LOC117886220	2.5712	1.03588	1.31159	4.52e-99	9.49e-95	LOC117886220
CD4-Tcell	ncbi_117884404	SOCS1	0.688672	0.0953324	2.85278	2.03e-98	4.26e-94	SOCS1
CD4-Tcell	ncbi_117884243	RPL4	25.302	15.4507	0.711575	4.06e-98	8.54e-94	RPL4
CD4-Tcell	ncbi_117874302	PUS10	0.718495	0.138642	2.37362	7.83e-98	1.65e-93	PUS10
CD4-Tcell	ncbi_117880282	CBX7	3.3024	1.56562	1.07678	1.14e-97	2.4e-93	CBX7
CD4-Tcell	ncbi_117884296	GRAP	0.847168	0.236541	1.84056	5.48e-97	1.15e-92	GRAP
CD4-Tcell	ncbi_117875019	FYN	1.10652	0.536313	1.04488	1.46e-96	3.06e-92	FYN
CD4-Tcell	ncbi_117875761	FCMR	0.728994	0.143951	2.34032	3.08e-96	6.48e-92	FCMR
CD4-Tcell	ncbi_117874577	HSP90AB1	12.5674	6.68856	0.909915	5.14e-96	1.08e-91	HSP90AB1
CD4-Tcell	ncbi_117874286	PNO1	4.14143	1.86638	1.14989	2.3e-95	4.84e-91	PNO1
CD4-Tcell	ncbi_117868249	RPS6KA1	2.31014	1.10283	1.06677	3.11e-94	6.54e-90	RPS6KA1
CD4-Tcell	ncbi_117882550	LOC117882550	1.36572	0.485754	1.49137	1.43e-93	3e-89	LOC117882550
CD4-Tcell	ncbi_117878720	ALDH7A1	0.907739	0.233619	1.95812	2.72e-91	5.71e-87	ALDH7A1
CD4-Tcell	ncbi_117872254	NDUFA4	3.16873	1.4584	1.11952	6.71e-91	1.41e-86	NDUFA4
CD4-Tcell	ncbi_117882857	PTTG1IP	1.85364	0.654021	1.50295	1.58e-90	3.32e-86	PTTG1IP
CD4-Tcell	ncbi_117873711	LOC117873711	26.5195	15.9445	0.733989	1.86e-90	3.91e-86	LOC117873711
CD4-Tcell	ncbi_117877118	EIF3M	3.54973	1.6788	1.08027	2.55e-89	5.36e-85	EIF3M
CD4-Tcell	ncbi_117884636	PSMB9	2.88196	1.38346	1.05877	5.46e-88	1.15e-83	PSMB9
CD4-Tcell	ncbi_117868169	ID3	1.06782	0.378759	1.49531	3.87e-87	8.13e-83	ID3
CD4-Tcell	ncbi_117879484	LOC117879484	2.0314	0.883668	1.2009	6.04e-87	1.27e-82	LOC117879484
CD4-Tcell	ncbi_117883960	LOC117883960	1.95647	0.804567	1.28197	4.56e-86	9.58e-82	LOC117883960
CD4-Tcell	ncbi_117879552	PIK3R1	2.39465	1.0065	1.25047	9.22e-86	1.94e-81	PIK3R1
CD4-Tcell	ncbi_117872511	RPSA	20.7113	12.151	0.76934	2.42e-83	5.09e-79	RPSA
CD4-Tcell	ncbi_117881690	DOCK2	1.82599	0.656516	1.47578	3.73e-83	7.84e-79	DOCK2
CD4-Tcell	ncbi_117877235	PDE3B	1.42897	0.531067	1.42801	8.31e-82	1.75e-77	PDE3B
CD4-Tcell	ncbi_117885831	PLCG1	0.608246	0.0537381	3.50064	1.02e-81	2.14e-77	PLCG1
CD4-Tcell	ncbi_117874387	ZFP36L2	4.87423	2.28001	1.09613	3.99e-81	8.39e-77	ZFP36L2
CD4-Tcell	ncbi_117882147	RGS1	2.50413	1.7748	0.496652	2.22e-80	4.66e-76	RGS1
CD4-Tcell	ncbi_117883520	WDR76	1.07267	0.504587	1.08803	6.04e-80	1.27e-75	WDR76
CD4-Tcell	ncbi_117881401	ANXA6	0.839808	0.306192	1.45562	1.25e-78	2.63e-74	ANXA6
CD4-Tcell	ncbi_117872410	TGFBR2	1.39508	0.324671	2.1033	4.36e-78	9.17e-74	TGFBR2
CD4-Tcell	ncbi_117873124	LPXN	0.514688	0.0896576	2.5212	7.49e-78	1.58e-73	LPXN
CD4-Tcell	ncbi_117870840	STK24	0.826243	0.191916	2.10609	1.14e-77	2.4e-73	STK24
CD4-Tcell	ncbi_117880954	FOXP1	2.41092	1.01063	1.25433	8.96e-77	1.88e-72	FOXP1
CD4-Tcell	ncbi_117874532	LBH	1.73329	0.979287	0.823711	1.2e-76	2.53e-72	LBH
CD4-Tcell	ncbi_117875292	YWHAQ	7.64663	4.14206	0.884477	7.67e-76	1.61e-71	YWHAQ
CD4-Tcell	ncbi_117883149	DKC1	1.9047	0.918146	1.05277	1.98e-75	4.15e-71	DKC1
CD4-Tcell	ncbi_117877218	RPS29	113.774	79.6967	0.513573	8.92e-75	1.88e-70	RPS29
CD4-Tcell	ncbi_117876025	TBC1D10C	0.509303	0.243567	1.0642	1.12e-74	2.34e-70	TBC1D10C
CD4-Tcell	ncbi_117888778	NACA	27.7845	17.8992	0.634385	1.56e-74	3.28e-70	NACA
CD4-Tcell	ncbi_117885998	LOC117885998	0.66432	0.17911	1.89103	1.96e-74	4.11e-70	LOC117885998
CD4-Tcell	ncbi_117877010	CD44	0.801711	0.0994946	3.01039	3.1e-74	6.52e-70	CD44
CD4-Tcell	ncbi_117888807	LPAR2	0.556672	0.137385	2.01861	4.67e-74	9.83e-70	LPAR2
CD4-Tcell	ncbi_117869516	IGFLR1	1.34101	0.651707	1.04103	8.48e-74	1.78e-69	IGFLR1
CD4-Tcell	ncbi_117878096	GRK4	3.04378	2.33046	0.38525	8.96e-74	1.88e-69	GRK4
CD4-Tcell	ncbi_117875584	TPRKB	1.31715	0.599823	1.13481	9.56e-74	2.01e-69	TPRKB
CD4-Tcell	ncbi_117868858	EEF2	16.2628	10.3417	0.653104	1.59e-73	3.35e-69	EEF2
CD4-Tcell	ncbi_117882215	LOC117882215	2.32075	1.26785	0.872207	1.89e-73	3.97e-69	LOC117882215
CD4-Tcell	ncbi_117884165	CSK	2.69712	1.48132	0.864536	2.61e-73	5.48e-69	CSK
CD4-Tcell	ncbi_117878309	ARAP2	0.653311	0.0867644	2.9126	2.91e-73	6.12e-69	ARAP2
CD4-Tcell	ncbi_117870741	NCK2	1.12132	0.375878	1.57686	5.36e-73	1.13e-68	NCK2
CD4-Tcell	ncbi_117874104	HNRNPLL	1.51615	0.726159	1.06206	6.76e-73	1.42e-68	HNRNPLL
CD4-Tcell	ncbi_117888183	PSMD9	2.7964	1.71927	0.701773	7.15e-72	1.5e-67	PSMD9
CD4-Tcell	ncbi_117876172	FBXO34	0.748625	0.205674	1.86388	2.06e-71	4.33e-67	FBXO34
CD4-Tcell	ncbi_117868018	MRPL20	1.95493	0.900689	1.11802	2.26e-71	4.75e-67	MRPL20
CD4-Tcell	ncbi_117874920	RPS12	61.0218	39.0647	0.64346	3.02e-71	6.34e-67	RPS12
CD4-Tcell	ncbi_117885949	TOX2	1.8288	1.13688	0.685823	4.47e-70	9.4e-66	TOX2
CD4-Tcell	ncbi_117876022	PTPRCAP	0.878293	0.298477	1.55708	9.31e-70	1.96e-65	PTPRCAP
CD4-Tcell	ncbi_117878446	BTG1	26.736	15.6788	0.769973	3.12e-69	6.55e-65	BTG1
CD4-Tcell	ncbi_117878007	NAP1L1	5.28678	3.47447	0.605597	3.64e-69	7.65e-65	NAP1L1
CD4-Tcell	ncbi_117875102	BACH2	1.13699	0.419526	1.43839	6.02e-69	1.26e-64	BACH2
CD4-Tcell	ncbi_117887021	LOC117887021	3.94649	2.12585	0.89253	2.45e-68	5.14e-64	LOC117887021
CD4-Tcell	ncbi_117877697	ABCE1	2.53405	1.24624	1.02387	5.08e-68	1.07e-63	ABCE1
CD4-Tcell	ncbi_117880938	EIF3D	2.97292	1.58744	0.905181	1.17e-67	2.47e-63	EIF3D
CD4-Tcell	ncbi_117879322	BTF3	8.72199	5.10697	0.772192	2.45e-67	5.14e-63	BTF3
CD4-Tcell	ncbi_117882129	RESF1	7.07305	4.47427	0.660681	2.86e-67	6.01e-63	RESF1
CD4-Tcell	ncbi_117879493	FYB1	5.18829	3.39763	0.610732	3.09e-67	6.49e-63	FYB1
CD4-Tcell	ncbi_117882431	MTMR1	1.28819	0.607418	1.08458	1.89e-66	3.97e-62	MTMR1
CD4-Tcell	ncbi_117878723	CDC14B	0.551391	0.151166	1.86694	2.44e-66	5.12e-62	CDC14B
CD4-Tcell	ncbi_117867309	SYNRG	1.44934	0.674365	1.1038	4.11e-66	8.63e-62	SYNRG
CD4-Tcell	ncbi_117870959	LCP1	1.8386	1.02991	0.83609	6.93e-66	1.46e-61	LCP1
CD4-Tcell	ncbi_117883257	RPL22L1	4.15528	2.21586	0.907082	7.35e-65	1.55e-60	RPL22L1
CD4-Tcell	ncbi_117878171	NOP56	2.60276	1.37613	0.919427	1.61e-64	3.38e-60	NOP56
CD4-Tcell	ncbi_117887320	CBX4	0.945955	0.35805	1.40161	3.72e-64	7.82e-60	CBX4
CD4-Tcell	ncbi_117869597	LOC117869597	0.779623	0.365602	1.0925	7.65e-64	1.61e-59	LOC117869597
CD4-Tcell	ncbi_117880115	PALD1	0.604728	0.216577	1.4814	6.92e-63	1.45e-58	PALD1
CD4-Tcell	ncbi_117868845	SAT1	1.66028	0.841768	0.979935	1.42e-62	2.98e-58	SAT1
CD4-Tcell	ncbi_117869960	LOC117869960	0.732059	0.294232	1.315	3.09e-62	6.49e-58	LOC117869960
CD4-Tcell	ncbi_117875282	ID2	1.46694	1.01316	0.533952	3.9e-62	8.19e-58	ID2
CD4-Tcell	ncbi_117887323	LOC117887323	16.9543	10.1658	0.737929	1.49e-61	3.12e-57	LOC117887323
CD4-Tcell	ncbi_117878927	LOC117878927	43.9431	33.4236	0.39477	2.94e-61	6.19e-57	LOC117878927
CD4-Tcell	ncbi_117873389	EIF3K	7.20246	4.31515	0.739079	6.93e-61	1.46e-56	EIF3K
CD4-Tcell	ncbi_117882467	DOCK10	1.84647	0.923642	0.999367	1e-60	2.11e-56	DOCK10
CD4-Tcell	ncbi_117884800	NOP58	1.63418	0.824917	0.986243	1.04e-60	2.18e-56	NOP58
CD4-Tcell	ncbi_117886942	LOC117886942	5.04963	3.0073	0.747711	3e-60	6.31e-56	LOC117886942
CD4-Tcell	ncbi_117874399	LOC117874399	2.70072	1.47944	0.868289	7.72e-60	1.62e-55	LOC117874399
CD4-Tcell	ncbi_117878489	GAR1	0.92162	0.309773	1.57296	5.75e-59	1.21e-54	GAR1
CD4-Tcell	ncbi_117877608	AIMP1	6.3186	3.79328	0.736158	7.34e-59	1.54e-54	AIMP1
CD4-Tcell	ncbi_117883908	RSL24D1	1.78298	0.942534	0.919676	3.53e-56	7.43e-52	RSL24D1
CD4-Tcell	ncbi_117883035	HMGB3	2.91566	1.80086	0.695136	2.18e-55	4.58e-51	HMGB3
CD4-Tcell	ncbi_117888618	PA2G4	4.52733	2.76916	0.709213	2.26e-55	4.76e-51	PA2G4
CD4-Tcell	ncbi_117881571	USP1	0.991018	0.394303	1.32961	2.35e-55	4.95e-51	USP1
CD4-Tcell	ncbi_117883584	TBC1D2B	0.840115	0.389496	1.10898	3.03e-55	6.38e-51	TBC1D2B
CD4-Tcell	ncbi_117889537	SET	4.79357	3.02016	0.666475	3.54e-55	7.45e-51	SET
CD4-Tcell	ncbi_117884916	DDX18	1.48539	0.785984	0.918268	5.84e-55	1.23e-50	DDX18
CD4-Tcell	ncbi_117888563	ITGA5	1.42548	0.512073	1.47702	2.72e-54	5.72e-50	ITGA5
CD4-Tcell	ncbi_117880582	EIF3L	1.89723	0.989023	0.939817	4.07e-54	8.55e-50	EIF3L
CD4-Tcell	ncbi_117883975	PRPSAP2	0.62624	0.190172	1.71941	7.21e-54	1.52e-49	PRPSAP2
CD4-Tcell	ncbi_117882811	NCL	13.303	8.76415	0.602063	8.1e-54	1.7e-49	NCL
CD4-Tcell	ncbi_117868611	SIK2	1.07247	0.573116	0.904033	9.54e-54	2.01e-49	SIK2
CD4-Tcell	ncbi_117873750	EIF3E	3.01245	1.93041	0.642027	1.05e-53	2.2e-49	EIF3E
CD4-Tcell	ncbi_117875377	RUNX2	0.967315	0.404854	1.25658	2.49e-53	5.23e-49	RUNX2
CD4-Tcell	ncbi_117881230	UAP1	1.50932	0.748554	1.01172	4.94e-53	1.04e-48	UAP1
CD4-Tcell	ncbi_117884126	CHD2	2.91539	1.91696	0.604869	4.93e-52	1.04e-47	CHD2
CD4-Tcell	ncbi_117879868	KAT6B	0.773965	0.275678	1.48929	5.44e-52	1.14e-47	KAT6B
CD4-Tcell	ncbi_117888030	DENR	1.54807	0.805188	0.94307	7.68e-52	1.62e-47	DENR
CD4-Tcell	ncbi_117873112	LOC117873112	1.01783	0.394562	1.36718	2.28e-51	4.8e-47	LOC117873112
CD4-Tcell	ncbi_117872782	TRIO	1.41588	0.666428	1.08717	2.61e-51	5.49e-47	TRIO
CD4-Tcell	ncbi_117880310	CBX6	1.53237	0.802553	0.933099	3.03e-51	6.37e-47	CBX6
CD4-Tcell	ncbi_117888450	EIF4B	5.97701	3.83493	0.640223	5.16e-51	1.09e-46	EIF4B
CD4-Tcell	ncbi_117873761	EIF3H	3.17323	1.94225	0.708225	5.26e-51	1.11e-46	EIF3H
CD4-Tcell	ncbi_117884684	ANKRD44	1.34354	0.758581	0.824666	8.27e-51	1.74e-46	ANKRD44
CD4-Tcell	ncbi_117882614	NRK	1.47803	0.676878	1.12671	2.66e-50	5.6e-46	NRK
CD4-Tcell	ncbi_117872650	IKZF1	0.63445	0.217414	1.54506	3.23e-50	6.8e-46	IKZF1
CD4-Tcell	ncbi_117888704	GMFG	2.81265	1.91334	0.555837	3.7e-50	7.77e-46	GMFG
CD4-Tcell	ncbi_117879268	POLR1E	1.17917	0.543272	1.11802	4.12e-50	8.65e-46	POLR1E
CD4-Tcell	ncbi_117868278	MEAF6	2.22155	1.38017	0.68672	4.25e-50	8.94e-46	MEAF6
CD4-Tcell	ncbi_117879676	TCF20	0.821026	0.331451	1.30863	1.15e-49	2.41e-45	TCF20
CD4-Tcell	ncbi_117868737	MAST3	0.734316	0.250076	1.55403	1.48e-49	3.12e-45	MAST3
CD4-Tcell	ncbi_117868938	LOC117868938	2.47005	1.61087	0.616705	2.7e-49	5.68e-45	LOC117868938
CD4-Tcell	ncbi_117878075	RPIA	0.889638	0.509191	0.80501	4.61e-49	9.69e-45	RPIA
CD4-Tcell	ncbi_117878858	ERBIN	1.81462	1.06851	0.764062	3.88e-48	8.16e-44	ERBIN
CD4-Tcell	ncbi_117874739	C3H1orf131	0.816922	0.252663	1.69298	7.71e-48	1.62e-43	C3H1orf131
CD4-Tcell	ncbi_117868364	UTP11	1.69146	0.985701	0.779047	9.05e-48	1.9e-43	UTP11
CD4-Tcell	ncbi_117881241	JADE2	2.63258	2.02215	0.380588	2.89e-47	6.07e-43	JADE2
CD4-Tcell	ncbi_117873563	TRAM1	2.5857	1.89224	0.450458	5.49e-47	1.15e-42	TRAM1
CD4-Tcell	ncbi_117884143	LOC117884143	4.62054	3.18208	0.538092	8.23e-47	1.73e-42	LOC117884143
CD4-Tcell	ncbi_117873284	NFATC1	0.835169	0.373123	1.16241	2.16e-46	4.54e-42	NFATC1
CD4-Tcell	ncbi_117872082	ZEB1	0.959495	0.416939	1.20244	2.64e-46	5.56e-42	ZEB1
CD4-Tcell	ncbi_117879184	DOCK8	1.72557	0.939236	0.877509	5.09e-46	1.07e-41	DOCK8
CD4-Tcell	ncbi_117872429	SNRK	1.12594	0.69981	0.686091	7.52e-46	1.58e-41	SNRK
CD4-Tcell	ncbi_7042784	ND5	36.8654	24.013	0.618454	7.69e-46	1.62e-41	ND5
CD4-Tcell	ncbi_117872204	GATAD1	5.1284	3.64377	0.493077	1.08e-45	2.26e-41	GATAD1
CD4-Tcell	ncbi_117882656	NONO	2.37536	1.6037	0.566744	1.51e-45	3.17e-41	NONO
CD4-Tcell	ncbi_117873677	ARF5	1.09676	0.620462	0.82183	1.68e-45	3.54e-41	ARF5
CD4-Tcell	ncbi_117885771	MAP1LC3A	1.49788	1.03144	0.53827	1.75e-45	3.68e-41	MAP1LC3A
CD4-Tcell	ncbi_117885865	FKBP1A	2.00304	1.33322	0.587277	1.99e-45	4.19e-41	FKBP1A
CD4-Tcell	ncbi_7042785	COX1	74.5212	52.1006	0.516351	2.26e-45	4.75e-41	COX1
CD4-Tcell	ncbi_117887796	PRKCA	0.670071	0.254465	1.39685	3.64e-45	7.65e-41	PRKCA
CD4-Tcell	ncbi_117872203	KRIT1	0.883838	0.483112	0.871426	5.31e-45	1.12e-40	KRIT1
CD4-Tcell	ncbi_117871875	LOC117871875	1.15922	0.454524	1.35072	1.48e-44	3.11e-40	LOC117871875
CD4-Tcell	ncbi_117876483	DDX24	1.23872	0.635687	0.962464	1.92e-44	4.03e-40	DDX24
CD4-Tcell	ncbi_117867353	RPA1	0.583787	0.290754	1.00564	3e-44	6.31e-40	RPA1
CD4-Tcell	ncbi_117868555	LOC117868555	1.04116	0.355612	1.54982	3.77e-44	7.93e-40	LOC117868555
CD4-Tcell	ncbi_117875130	SYNCRIP	2.55978	1.76562	0.53584	5.11e-44	1.08e-39	SYNCRIP
CD4-Tcell	ncbi_117868385	LOC117868385	1.72317	0.968386	0.831411	8.69e-44	1.83e-39	LOC117868385
CD4-Tcell	ncbi_117881433	DNTTIP2	1.23569	0.778153	0.667186	1.35e-43	2.83e-39	DNTTIP2
CD4-Tcell	ncbi_117879231	CDC42SE2	0.997353	0.4295	1.21545	2.25e-43	4.73e-39	CDC42SE2
CD4-Tcell	ncbi_117884275	SNUPN	0.700746	0.246033	1.51004	2.69e-43	5.66e-39	SNUPN
CD4-Tcell	ncbi_117875835	USP49	0.827354	0.459676	0.847889	5.14e-43	1.08e-38	USP49
CD4-Tcell	ncbi_117877308	MRPL23	1.58672	0.962438	0.721285	6.91e-43	1.45e-38	MRPL23
CD4-Tcell	ncbi_117873129	SELENOH	2.12082	1.3796	0.620368	7.45e-43	1.57e-38	SELENOH
CD4-Tcell	ncbi_117883143	AEBP2	1.54148	1.11752	0.464013	8.21e-43	1.73e-38	AEBP2
CD4-Tcell	ncbi_117872214	CDK6	1.0947	0.579068	0.918732	8.87e-43	1.86e-38	CDK6
CD4-Tcell	ncbi_117877017	CAPRIN1	2.00761	1.28241	0.646617	1.29e-42	2.72e-38	CAPRIN1
CD4-Tcell	ncbi_117880848	GNL3	0.779178	0.297321	1.38993	1.73e-42	3.65e-38	GNL3
CD4-Tcell	ncbi_117884353	RSL1D1	0.732245	0.342304	1.09705	4.79e-42	1.01e-37	RSL1D1
CD4-Tcell	ncbi_117875768	RASSF5	1.27977	0.912825	0.487476	4.97e-42	1.05e-37	RASSF5
CD4-Tcell	ncbi_117889224	FBL	0.862182	0.446712	0.948649	6.61e-42	1.39e-37	FBL
CD4-Tcell	ncbi_117878519	LOC117878519	4.44342	3.17532	0.484768	8.81e-42	1.85e-37	LOC117878519
CD4-Tcell	ncbi_117867542	CCT6A	3.13157	2.11819	0.564054	1.08e-41	2.28e-37	CCT6A
CD4-Tcell	ncbi_117876028	RTRAF	3.41426	2.42786	0.491887	1.36e-41	2.86e-37	RTRAF
CD4-Tcell	ncbi_117873893	LOC117873893	1.61086	0.980014	0.71696	1.71e-41	3.6e-37	LOC117873893
CD4-Tcell	ncbi_117876247	LOC117876247	0.765878	0.412645	0.892212	2.84e-41	5.98e-37	LOC117876247
CD4-Tcell	ncbi_117875081	PNISR	3.89538	3.01246	0.370825	5.16e-41	1.09e-36	PNISR
CD4-Tcell	ncbi_117884524	IGF1R	1.74276	0.739804	1.23616	7.49e-41	1.57e-36	IGF1R
CD4-Tcell	ncbi_117887728	SUZ12	1.3691	0.968828	0.498912	8.14e-41	1.71e-36	SUZ12
CD4-Tcell	ncbi_117886014	PHF20	2.19634	1.63407	0.426631	1.2e-40	2.51e-36	PHF20
CD4-Tcell	ncbi_117868052	U2AF1	2.00999	1.42319	0.498057	2.04e-40	4.3e-36	U2AF1
CD4-Tcell	ncbi_117873953	GTPBP4	0.721525	0.302175	1.25567	3.14e-40	6.59e-36	GTPBP4
CD4-Tcell	ncbi_117885928	RPN2	1.48886	0.87016	0.774857	3.58e-40	7.53e-36	RPN2
CD4-Tcell	ncbi_117889321	POLE3	1.08357	0.614473	0.818373	4.38e-40	9.2e-36	POLE3
CD4-Tcell	ncbi_117886324	ZNF217	0.954305	0.461265	1.04885	4.79e-40	1.01e-35	ZNF217
CD4-Tcell	ncbi_117874698	TOMM20	2.60517	1.93132	0.431792	9.61e-40	2.02e-35	TOMM20
CD4-Tcell	ncbi_117885726	ZMYND8	1.30457	0.733954	0.829817	1.76e-39	3.69e-35	ZMYND8
CD4-Tcell	ncbi_117884870	ITGA4	1.43673	0.756872	0.924665	2.09e-39	4.39e-35	ITGA4
CD4-Tcell	ncbi_117881065	EIF3A	4.79946	3.50343	0.454104	3.18e-39	6.69e-35	EIF3A
CD4-Tcell	ncbi_117876324	LOC117876324	2.17379	1.56591	0.473207	5.45e-39	1.15e-34	LOC117876324
CD4-Tcell	ncbi_117882850	LOC117882850	3.05891	2.11133	0.534863	5.63e-39	1.18e-34	LOC117882850
CD4-Tcell	ncbi_117880225	NOLC1	0.517305	0.211662	1.28925	5.86e-39	1.23e-34	NOLC1
CD4-Tcell	ncbi_117879212	PLGRKT	1.06727	0.563375	0.921754	8.13e-39	1.71e-34	PLGRKT
CD4-Tcell	ncbi_117874400	EML4	0.861376	0.298486	1.52898	8.28e-39	1.74e-34	EML4
CD4-Tcell	ncbi_117881332	BTF3L4	2.23598	1.57254	0.507813	1.99e-38	4.18e-34	BTF3L4
CD4-Tcell	ncbi_117886690	NLRC5	0.671922	0.354424	0.922816	3.82e-38	8.03e-34	NLRC5
CD4-Tcell	ncbi_117888568	TNPO2	1.01865	0.59633	0.772477	3.85e-38	8.1e-34	TNPO2
CD4-Tcell	ncbi_117872600	RALA	1.15269	0.650698	0.82495	3.91e-38	8.22e-34	RALA
CD4-Tcell	ncbi_117880341	BMS1	0.887846	0.395358	1.16715	4.23e-38	8.9e-34	BMS1
CD4-Tcell	ncbi_117880159	FAS	0.743068	0.392706	0.920045	5.42e-38	1.14e-33	FAS
CD4-Tcell	ncbi_117878702	SNRPF	2.18199	1.50767	0.533326	6.01e-38	1.26e-33	SNRPF
CD4-Tcell	ncbi_117882853	OGT	3.95659	2.89652	0.449936	6.64e-38	1.4e-33	OGT
CD4-Tcell	ncbi_117872048	ZMYND11	1.77643	1.29141	0.460037	6.93e-38	1.46e-33	ZMYND11
CD4-Tcell	ncbi_117880409	IMPDH2	1.52042	0.884924	0.780844	1.47e-37	3.1e-33	IMPDH2
CD4-Tcell	ncbi_117869199	CALCOCO2	1.40542	1.08981	0.366928	1.94e-37	4.08e-33	CALCOCO2
CD4-Tcell	ncbi_117881772	SPCS2	2.01382	1.50744	0.417829	2.24e-37	4.7e-33	SPCS2
CD4-Tcell	ncbi_117873420	TTC39C	0.658646	0.262357	1.32797	3.37e-37	7.08e-33	TTC39C
CD4-Tcell	ncbi_117883995	MRPL54	0.852154	0.446521	0.932386	3.55e-37	7.45e-33	MRPL54
CD4-Tcell	ncbi_117876760	LOC117876760	1.87791	1.43611	0.386967	3.9e-37	8.21e-33	LOC117876760
CD4-Tcell	ncbi_117884329	FAR2	0.905287	0.390915	1.21152	3.97e-37	8.34e-33	FAR2
CD4-Tcell	ncbi_117881610	TRIM24	0.67518	0.39656	0.767734	4.79e-37	1.01e-32	TRIM24
CD4-Tcell	ncbi_117875955	DENND2D	0.594521	0.295558	1.00829	6.31e-37	1.33e-32	DENND2D
CD4-Tcell	ncbi_117881628	NHP2	0.790522	0.425646	0.893152	1.03e-36	2.18e-32	NHP2
CD4-Tcell	ncbi_117881827	RGS14	1.05337	0.648529	0.699768	1.94e-36	4.09e-32	RGS14
CD4-Tcell	ncbi_117871088	MTIF3	1.75201	1.15736	0.598175	2.88e-36	6.06e-32	MTIF3
CD4-Tcell	ncbi_117881807	SERBP1	4.51825	3.45157	0.388511	2.95e-36	6.19e-32	SERBP1
CD4-Tcell	ncbi_117885871	NOP10	1.54922	0.895474	0.790814	4.27e-36	8.97e-32	NOP10
CD4-Tcell	ncbi_117883161	MCTS1	1.34913	0.836031	0.690402	4.37e-36	9.2e-32	MCTS1
CD4-Tcell	ncbi_117886835	COG8	1.17895	0.670606	0.813962	4.62e-36	9.72e-32	COG8
CD4-Tcell	ncbi_117881406	ARHGAP29	0.891638	0.498827	0.837919	6.52e-36	1.37e-31	ARHGAP29
CD4-Tcell	ncbi_117883430	CCDC50	0.868636	0.274784	1.66045	7.4e-36	1.56e-31	CCDC50
CD4-Tcell	ncbi_117886679	POP4	1.14438	0.834962	0.454786	1.03e-35	2.17e-31	POP4
CD4-Tcell	ncbi_117879657	XPA	0.826167	0.444267	0.895006	1.12e-35	2.36e-31	XPA
CD4-Tcell	ncbi_117872418	CMTM7	0.666744	0.374453	0.832349	1.38e-35	2.9e-31	CMTM7
CD4-Tcell	ncbi_117868001	SRM	0.675631	0.274917	1.29724	2.68e-35	5.64e-31	SRM
CD4-Tcell	ncbi_117874292	CCT4	1.53577	1.03515	0.56912	3.03e-35	6.36e-31	CCT4
CD4-Tcell	ncbi_117887695	PIK3R5	0.716972	0.271881	1.39894	5.59e-35	1.17e-30	PIK3R5
CD4-Tcell	ncbi_117888802	LOC117888802	0.732004	0.3437	1.0907	7.34e-35	1.54e-30	LOC117888802
CD4-Tcell	ncbi_117867728	HMGN1	2.17215	1.64604	0.400126	7.86e-35	1.65e-30	HMGN1
CD4-Tcell	ncbi_117881776	TCOF1	0.612471	0.226481	1.43525	9.45e-35	1.99e-30	TCOF1
CD4-Tcell	ncbi_117880123	NOL8	0.835601	0.451871	0.886903	1.81e-34	3.81e-30	NOL8
CD4-Tcell	ncbi_117875823	BTG2	2.70557	2.03051	0.414089	5.76e-34	1.21e-29	BTG2
CD4-Tcell	ncbi_117875261	ACP1	2.15874	1.59828	0.433667	7.7e-34	1.62e-29	ACP1
CD4-Tcell	ncbi_117884881	HSPD1	0.565758	0.280269	1.01338	8.61e-34	1.81e-29	HSPD1
CD4-Tcell	ncbi_117868796	EIF2S3	1.9649	1.33544	0.557138	9.69e-34	2.04e-29	EIF2S3
CD4-Tcell	ncbi_117876131	TRAF3	0.663776	0.272438	1.28477	1.02e-33	2.14e-29	TRAF3
CD4-Tcell	ncbi_117868099	TARDBP	1.25709	0.884302	0.507476	1.51e-33	3.17e-29	TARDBP
CD4-Tcell	ncbi_117886510	CPNE2	0.615472	0.239458	1.36192	2.09e-33	4.39e-29	CPNE2
CD4-Tcell	ncbi_117875301	ODC1	1.37547	0.749462	0.876002	2.55e-33	5.36e-29	ODC1
CD4-Tcell	ncbi_117876706	EIF2AK4	0.924736	0.541326	0.772542	3.03e-33	6.37e-29	EIF2AK4
CD4-Tcell	ncbi_117867516	MSI2	1.19265	0.642949	0.891391	4.84e-33	1.02e-28	MSI2
CD4-Tcell	ncbi_117876796	UBR1	0.950522	0.609227	0.64174	5.16e-33	1.08e-28	UBR1
CD4-Tcell	ncbi_117888092	PPP1CC	1.35473	0.854581	0.664712	5.78e-33	1.22e-28	PPP1CC
CD4-Tcell	ncbi_117887903	KDM2B	0.957939	0.617349	0.633849	6.23e-33	1.31e-28	KDM2B
CD4-Tcell	ncbi_117889355	CCT8	0.914105	0.50726	0.849633	1.57e-32	3.31e-28	CCT8
CD4-Tcell	ncbi_117881452	LOC117881452	1.34001	0.867963	0.62654	1.62e-32	3.41e-28	LOC117881452
CD4-Tcell	ncbi_117889376	ARPC5L	0.808228	0.475838	0.764292	1.83e-32	3.84e-28	ARPC5L
CD4-Tcell	ncbi_117876325	LOC117876325	0.772112	0.453939	0.766313	2.49e-32	5.23e-28	LOC117876325
CD4-Tcell	ncbi_117885656	DDX27	0.641364	0.371387	0.788218	4.34e-32	9.13e-28	DDX27
CD4-Tcell	ncbi_117878856	GKAP1	1.71732	1.25342	0.45429	6.27e-32	1.32e-27	GKAP1
CD4-Tcell	ncbi_117868375	RUNX3	1.34245	0.978564	0.456134	8.19e-32	1.72e-27	RUNX3
CD4-Tcell	ncbi_117872291	SP4	1.04185	0.711325	0.550567	1.49e-31	3.13e-27	SP4
CD4-Tcell	ncbi_117888651	EIF3G	2.28111	1.70717	0.418132	2.18e-31	4.57e-27	EIF3G
CD4-Tcell	ncbi_117889027	DENND1C	0.650427	0.326275	0.995297	3.37e-31	7.08e-27	DENND1C
CD4-Tcell	ncbi_117887683	LOC117887683	0.62069	0.290799	1.09385	4.05e-31	8.52e-27	LOC117887683
CD4-Tcell	ncbi_117886918	LOC117886918	1.70616	1.1874	0.522947	5.22e-31	1.1e-26	LOC117886918
CD4-Tcell	ncbi_117877856	MCUB	0.894977	0.587504	0.607253	7.98e-31	1.68e-26	MCUB
CD4-Tcell	ncbi_117872023	LOC117872023	0.632864	0.290853	1.1216	8.6e-31	1.81e-26	LOC117872023
CD4-Tcell	ncbi_117869579	LOC117869579	0.942102	0.724233	0.379429	9.33e-31	1.96e-26	LOC117869579
CD4-Tcell	ncbi_117889396	FUBP3	1.32067	0.965254	0.452287	1.08e-30	2.27e-26	FUBP3
CD4-Tcell	ncbi_117873027	TACC1	1.0461	0.674386	0.63337	1.68e-30	3.52e-26	TACC1
CD4-Tcell	ncbi_117883236	LOC117883236	0.868364	0.421509	1.04274	1.76e-30	3.7e-26	LOC117883236
CD4-Tcell	ncbi_117888546	ADAR	1.31144	1.01719	0.366561	1.81e-30	3.81e-26	ADAR
CD4-Tcell	ncbi_117884485	MTFMT	0.532483	0.2825	0.914483	1.85e-30	3.9e-26	MTFMT
CD4-Tcell	ncbi_117875907	DEF6	0.872471	0.582518	0.582804	2.48e-30	5.21e-26	DEF6
CD4-Tcell	ncbi_117880221	IP6K2	1.05014	0.561473	0.90329	4.12e-30	8.66e-26	IP6K2
CD4-Tcell	ncbi_117881503	CLTB	1.36902	0.978355	0.484709	4.35e-30	9.14e-26	CLTB
CD4-Tcell	ncbi_117878257	LSM6	0.962485	0.650342	0.565566	4.96e-30	1.04e-25	LSM6
CD4-Tcell	ncbi_117869656	MRPL9	1.31316	0.87605	0.583952	6.05e-30	1.27e-25	MRPL9
CD4-Tcell	ncbi_117882723	EIF2B5	0.654872	0.310426	1.07696	7.47e-30	1.57e-25	EIF2B5
CD4-Tcell	ncbi_117867449	AKAP1	0.620587	0.352519	0.815933	1.05e-29	2.2e-25	AKAP1
CD4-Tcell	ncbi_117871745	GLIPR2	1.46478	0.987295	0.569132	1.34e-29	2.81e-25	GLIPR2
CD4-Tcell	ncbi_117873821	EFR3A	0.716834	0.287831	1.31642	1.84e-29	3.87e-25	EFR3A
CD4-Tcell	ncbi_117886940	LOC117886940	0.874256	0.614912	0.507676	3.54e-29	7.45e-25	LOC117886940
CD4-Tcell	ncbi_117870694	MGAT4A	0.864769	0.554463	0.641222	5.53e-29	1.16e-24	MGAT4A
CD4-Tcell	ncbi_117884266	RPS27L	0.9117	0.649892	0.488359	6.52e-29	1.37e-24	RPS27L
CD4-Tcell	ncbi_117882830	SNX17	0.890932	0.542952	0.714492	2.05e-28	4.31e-24	SNX17
CD4-Tcell	ncbi_117882839	RAP2B	0.859773	0.44011	0.966091	2.53e-28	5.33e-24	RAP2B
CD4-Tcell	ncbi_117869359	IKZF3	0.678962	0.507254	0.420621	3.24e-28	6.81e-24	IKZF3
CD4-Tcell	ncbi_117875964	PTPN7	0.760124	0.394382	0.946643	4.26e-28	8.96e-24	PTPN7
CD4-Tcell	ncbi_117871829	NUDCD1	0.650926	0.382106	0.76852	4.37e-28	9.19e-24	NUDCD1
CD4-Tcell	ncbi_117886388	NAA50	0.980462	0.610465	0.683555	1.1e-27	2.32e-23	NAA50
CD4-Tcell	ncbi_117876181	GON7	0.58513	0.369198	0.664362	1.36e-27	2.86e-23	GON7
CD4-Tcell	ncbi_117887251	MRPL12	1.04782	0.660614	0.665512	2.09e-27	4.4e-23	MRPL12
CD4-Tcell	ncbi_117883110	POLR2H	0.540682	0.290013	0.89866	3.41e-27	7.17e-23	POLR2H
CD4-Tcell	ncbi_117873314	TMX3	0.782829	0.420637	0.896123	3.99e-27	8.39e-23	TMX3
CD4-Tcell	ncbi_117872198	AKAP9	1.72067	1.32654	0.375303	7.86e-27	1.65e-22	AKAP9
CD4-Tcell	ncbi_117875026	RPF2	0.585186	0.22423	1.38392	9.18e-27	1.93e-22	RPF2
CD4-Tcell	ncbi_117878814	BRIX1	0.58073	0.350985	0.72646	1.33e-26	2.79e-22	BRIX1
CD4-Tcell	ncbi_117881347	NOP16	0.741328	0.347482	1.09317	1.48e-26	3.12e-22	NOP16
CD4-Tcell	ncbi_117884712	EPC2	0.823704	0.626727	0.394289	1.65e-26	3.46e-22	EPC2
CD4-Tcell	ncbi_117871982	GARS1	1.03596	0.665793	0.637819	1.74e-26	3.65e-22	GARS1
CD4-Tcell	ncbi_117889319	SETX	1.64514	1.16034	0.50367	1.8e-26	3.78e-22	SETX
CD4-Tcell	ncbi_117868789	MRPL34	1.15239	0.80769	0.512753	2.25e-26	4.72e-22	MRPL34
CD4-Tcell	ncbi_117888176	ANAPC5	0.720888	0.533313	0.434792	2.47e-26	5.2e-22	ANAPC5
CD4-Tcell	ncbi_117879180	LOC117879180	2.06831	1.33154	0.635359	4.21e-26	8.86e-22	LOC117879180
CD4-Tcell	ncbi_117885047	NIFK	0.813514	0.533783	0.607913	7.28e-26	1.53e-21	NIFK
CD4-Tcell	ncbi_117889538	TTF1	0.863786	0.568404	0.603756	7.53e-26	1.58e-21	TTF1
CD4-Tcell	ncbi_117888969	LOC117888969	1.48911	0.9551	0.640724	9.34e-26	1.96e-21	LOC117888969
CD4-Tcell	ncbi_117886004	CHD6	0.603183	0.344616	0.807608	9.58e-26	2.01e-21	CHD6
CD4-Tcell	ncbi_117875719	BCAS2	0.756101	0.456689	0.727366	1.57e-25	3.3e-21	BCAS2
CD4-Tcell	ncbi_117877639	N4BP2	0.951297	0.494612	0.943598	5.54e-25	1.17e-20	N4BP2
CD4-Tcell	ncbi_117874787	IGF2R	1.3064	1.01009	0.371108	6.63e-25	1.39e-20	IGF2R
CD4-Tcell	ncbi_117885704	C1H12orf57	1.07183	0.82118	0.384303	7.38e-25	1.55e-20	C1H12orf57
CD4-Tcell	ncbi_117877219	SIVA1	1.17866	0.750455	0.65131	7.76e-25	1.63e-20	SIVA1
CD4-Tcell	ncbi_117869983	CHD3	0.931945	0.72182	0.368606	8.93e-25	1.88e-20	CHD3
CD4-Tcell	ncbi_117876908	NDUFS3	1.00658	0.639263	0.654975	8.93e-25	1.88e-20	NDUFS3
CD4-Tcell	ncbi_117867470	MYO18A	0.670886	0.421233	0.67145	1.68e-24	3.53e-20	MYO18A
CD4-Tcell	ncbi_117870435	LOC117870435	0.729472	0.491661	0.569188	2.3e-24	4.84e-20	LOC117870435
CD4-Tcell	ncbi_117879760	MRPS25	0.729062	0.405053	0.84793	3.65e-24	7.67e-20	MRPS25
CD4-Tcell	ncbi_117883557	EIF3B	0.769616	0.556371	0.46809	4.48e-24	9.43e-20	EIF3B
CD4-Tcell	ncbi_117868258	SF3A3	1.18961	0.893471	0.412999	1.1e-23	2.32e-19	SF3A3
CD4-Tcell	ncbi_117882465	LRCH3	0.702503	0.510311	0.461128	1.49e-23	3.12e-19	LRCH3
CD4-Tcell	ncbi_117873809	LOC117873809	0.581003	0.288407	1.01044	1.9e-23	4e-19	LOC117873809
CD4-Tcell	ncbi_117888050	DDX54	0.544956	0.265584	1.03697	2.34e-23	4.92e-19	DDX54
CD4-Tcell	ncbi_117889091	MCRS1	1.23903	0.934508	0.406935	2.61e-23	5.48e-19	MCRS1
CD4-Tcell	ncbi_117881592	STK10	0.924115	0.633509	0.544709	3.23e-23	6.79e-19	STK10
CD4-Tcell	ncbi_117882967	ABCF3	0.563563	0.335059	0.750165	3.44e-23	7.24e-19	ABCF3
CD4-Tcell	ncbi_117881157	ZZZ3	0.586744	0.393076	0.577923	3.54e-23	7.45e-19	ZZZ3
CD4-Tcell	ncbi_117878680	MRPL50	0.647034	0.408256	0.664368	4.11e-23	8.63e-19	MRPL50
CD4-Tcell	ncbi_117889137	ATP5MC2	12.8176	9.8767	0.376025	4.68e-23	9.84e-19	ATP5MC2
CD4-Tcell	ncbi_117884733	FKBP4	0.840758	0.564153	0.575605	4.82e-23	1.01e-18	FKBP4
CD4-Tcell	ncbi_117889257	GEMIN7	1.21044	0.916154	0.401874	6.42e-23	1.35e-18	GEMIN7
CD4-Tcell	ncbi_117868333	TRNAU1AP	0.713175	0.450742	0.661953	6.52e-23	1.37e-18	TRNAU1AP
CD4-Tcell	ncbi_117889336	WIZ	0.750947	0.503823	0.575793	8.37e-23	1.76e-18	WIZ
CD4-Tcell	ncbi_117887971	MLXIP	0.804321	0.451773	0.832174	9.86e-23	2.07e-18	MLXIP
CD4-Tcell	ncbi_117872401	SLC4A7	1.12184	0.785706	0.513808	2.4e-22	5.04e-18	SLC4A7
CD4-Tcell	ncbi_117872763	CCT5	0.910373	0.594623	0.614484	3.19e-22	6.71e-18	CCT5
CD4-Tcell	ncbi_117883102	INPP5D	0.669866	0.395323	0.760841	7.13e-22	1.5e-17	INPP5D
CD4-Tcell	ncbi_117880464	CHCHD1	1.04055	0.782226	0.411694	2.05e-21	4.31e-17	CHCHD1
CD4-Tcell	ncbi_117868183	NUDC	0.498645	0.296441	0.750271	3.08e-21	6.47e-17	NUDC
CD4-Tcell	ncbi_117873810	LOC117873810	0.887968	0.512572	0.792753	3.22e-21	6.77e-17	LOC117873810
CD4-Tcell	ncbi_117871008	MRPS31	0.946702	0.548945	0.786249	3.87e-21	8.13e-17	MRPS31
CD4-Tcell	ncbi_117880780	BCCIP	0.749931	0.468697	0.678103	4.1e-21	8.61e-17	BCCIP
CD4-Tcell	ncbi_117869662	CCT3	0.723298	0.520597	0.474422	4.43e-21	9.32e-17	CCT3
CD4-Tcell	ncbi_117879056	GPBP1	0.805174	0.585989	0.458426	4.74e-21	9.96e-17	GPBP1
CD4-Tcell	ncbi_117867795	RERE	0.94008	0.65916	0.512155	5.15e-21	1.08e-16	RERE
CD4-Tcell	ncbi_117873045	OSBPL8	0.538879	0.342664	0.653165	5.67e-21	1.19e-16	OSBPL8
CD4-Tcell	ncbi_117873012	EIF4EBP1	0.773857	0.496054	0.641569	5.7e-21	1.2e-16	EIF4EBP1
CD4-Tcell	ncbi_117873160	PSMG4	0.673958	0.391385	0.784072	9.43e-21	1.98e-16	PSMG4
CD4-Tcell	ncbi_117886930	LOC117886930	0.730532	0.522792	0.482711	1.15e-20	2.41e-16	LOC117886930
CD4-Tcell	ncbi_117877776	LARP7	0.762031	0.57701	0.401255	2.97e-20	6.25e-16	LARP7
CD4-Tcell	ncbi_117872255	PHF14	0.782007	0.452084	0.79059	2.98e-20	6.27e-16	PHF14
CD4-Tcell	ncbi_117877223	RRAS2	0.710837	0.503805	0.496652	4.23e-20	8.89e-16	RRAS2
CD4-Tcell	ncbi_117870733	MRPS9	0.663651	0.403676	0.717225	4.23e-20	8.9e-16	MRPS9
CD4-Tcell	ncbi_117888423	CHCHD5	0.812447	0.557346	0.543702	1.59e-19	3.35e-15	CHCHD5
CD4-Tcell	ncbi_117877786	NAA15	0.767564	0.576299	0.413469	2.04e-19	4.29e-15	NAA15
CD4-Tcell	ncbi_117889555	PDCL	0.795204	0.539148	0.560643	3.92e-18	8.24e-14	PDCL
CD4-Tcell	ncbi_117867918	LOC117867918	0.658576	0.401344	0.714509	7.15e-18	1.5e-13	LOC117867918
CD4-Tcell	ncbi_117874143	RRP36	0.563652	0.38361	0.555165	8.12e-18	1.71e-13	RRP36
CD4-Tcell	ncbi_117883656	TSR3	0.611685	0.404787	0.595624	8.14e-18	1.71e-13	TSR3
CD4-Tcell	ncbi_117877824	GRSF1	0.916501	0.683515	0.423163	5.69e-17	1.2e-12	GRSF1
CD4-Tcell	ncbi_117881350	THOC3	0.608863	0.411693	0.56455	7.16e-17	1.5e-12	THOC3
CD4-Tcell	ncbi_117881872	CACYBP	0.794869	0.616211	0.367293	1.24e-16	2.61e-12	CACYBP
CD4-Tcell	ncbi_117876250	LOC117876250	0.784679	0.53234	0.559753	1.44e-16	3.02e-12	LOC117876250
CD4-Tcell	ncbi_117887238	CHMP6	0.765007	0.577793	0.404919	1.15e-15	2.42e-11	CHMP6
CD4-Tcell	ncbi_117888838	ADAM15	0.576978	0.240619	1.26176	2.59e-15	5.45e-11	ADAM15
CD4-Tcell	ncbi_117867161	URM1	0.790274	0.551062	0.520138	3.25e-15	6.83e-11	URM1
CD4-Tcell	ncbi_117889318	SSNA1	0.543539	0.359875	0.594887	3.29e-15	6.91e-11	SSNA1
CD4-Tcell	ncbi_117878011	EIF4E	0.652254	0.494095	0.400644	3.76e-15	7.91e-11	EIF4E
CD4-Tcell	ncbi_117882012	MRPS14	0.566726	0.373996	0.599631	4.04e-15	8.49e-11	MRPS14
CD4-Tcell	ncbi_117868093	SKI	0.776289	0.563514	0.462141	4.29e-15	9.01e-11	SKI
CD4-Tcell	ncbi_117869327	PHB	0.663919	0.450064	0.560877	4.63e-15	9.74e-11	PHB
CD4-Tcell	ncbi_117880900	UBXN1	0.601728	0.409405	0.555582	9.09e-15	1.91e-10	UBXN1
CD4-Tcell	ncbi_117868966	LSM4	0.583936	0.406736	0.521716	1e-14	2.1e-10	LSM4
CD4-Tcell	ncbi_117868832	MYDGF	0.503168	0.329539	0.610589	1.71e-14	3.59e-10	MYDGF
CD4-Tcell	ncbi_117869158	SH3KBP1	0.609997	0.365973	0.737063	2.76e-14	5.8e-10	SH3KBP1
CD4-Tcell	ncbi_117875502	REV3L	0.874863	0.656502	0.414257	7.08e-14	1.49e-09	REV3L
CD4-Tcell	ncbi_117868376	IFI6	1.08138	0.633747	0.770889	1.61e-13	3.38e-09	IFI6
CD4-Tcell	ncbi_117873276	RBFA	0.800369	0.60238	0.409992	2.16e-13	4.54e-09	RBFA
CD4-Tcell	ncbi_117878066	PANK2	0.59935	0.462786	0.373054	3.29e-13	6.92e-09	PANK2
CD4-Tcell	ncbi_117878940	ARRDC3	0.729839	0.562752	0.375079	5.96e-13	1.25e-08	ARRDC3
CD4-Tcell	ncbi_117888653	MRPL4	0.655774	0.46421	0.498421	1.37e-12	2.88e-08	MRPL4
CD4-Tcell	ncbi_117882854	TFDP2	0.701124	0.473853	0.56523	3.49e-11	7.33e-07	TFDP2
CD4-Tcell	ncbi_117886733	HINT2	0.552384	0.348726	0.663575	5.51e-11	1.16e-06	HINT2
CD4-Tcell	ncbi_117888874	C16H19orf53	0.582105	0.439722	0.404686	5.34e-10	1.12e-05	C16H19orf53
CD4-Tcell	ncbi_117867303	LRWD1	0.62725	0.467655	0.423596	8.23e-09	0.000172928	LRWD1
CSF1R-monocyte	ncbi_117873117	LOC117873117	3.70611	0.0549372	6.07598	0	0	LOC117873117
CSF1R-monocyte	ncbi_117879419	EMP1	0.514979	0.0093715	5.78009	0	0	EMP1
CSF1R-monocyte	ncbi_117874977	FABP7	2.96269	0.0558942	5.72807	0	0	FABP7
CSF1R-monocyte	ncbi_117886527	HSD11B2	4.9531	0.115519	5.42213	0	0	HSD11B2
CSF1R-monocyte	ncbi_117871314	P2RY2	0.726006	0.0169766	5.41836	0	0	P2RY2
CSF1R-monocyte	ncbi_117879492	LOC117879492	56.1643	1.36364	5.36411	0	0	LOC117879492
CSF1R-monocyte	ncbi_117885053	TMEM37	0.245395	0.0059663	5.36212	0	0	TMEM37
CSF1R-monocyte	ncbi_117877174	IRAG1	0.643174	0.0164033	5.29315	0	0	IRAG1
CSF1R-monocyte	ncbi_117881557	SH3PXD2B	0.280347	0.00745208	5.23343	0	0	SH3PXD2B
CSF1R-monocyte	ncbi_117874638	QPCT	0.500248	0.0140868	5.15023	0	0	QPCT
CSF1R-monocyte	ncbi_117877286	PHLDA2	1.12359	0.0328453	5.09628	0	0	PHLDA2
CSF1R-monocyte	ncbi_117872157	LOC117872157	1.20702	0.035672	5.08051	0	0	LOC117872157
CSF1R-monocyte	ncbi_117887073	LOC117887073	0.387111	0.0118631	5.0282	0	0	LOC117887073
CSF1R-monocyte	ncbi_117882606	MME	6.12315	0.194885	4.97358	0	0	MME
CSF1R-monocyte	ncbi_117879546	SLC46A2	0.447472	0.0155464	4.84714	0	0	SLC46A2
CSF1R-monocyte	ncbi_117875774	RAB7B	2.14215	0.0766198	4.8052	0	0	RAB7B
CSF1R-monocyte	ncbi_117871282	KCNE3	0.869442	0.0321811	4.7558	0	0	KCNE3
CSF1R-monocyte	ncbi_117874178	RIN2	1.25237	0.0477957	4.71163	0	0	RIN2
CSF1R-monocyte	ncbi_117888836	LRP1	4.0237	0.154016	4.70737	0	0	LRP1
CSF1R-monocyte	ncbi_117882030	LOC117882030	0.311577	0.0125178	4.63753	0	0	LOC117882030
CSF1R-monocyte	ncbi_117889480	ASS1	14.0871	0.578242	4.60656	0	0	ASS1
CSF1R-monocyte	ncbi_117882185	LOC117882185	4.17742	0.172128	4.60106	0	0	LOC117882185
CSF1R-monocyte	ncbi_117878775	IL31RA	0.554386	0.0230405	4.58865	0	0	IL31RA
CSF1R-monocyte	ncbi_117871175	LOC117871175	14.234	0.605451	4.55519	0	0	LOC117871175
CSF1R-monocyte	ncbi_117879499	PLBD1	3.31157	0.1438	4.52538	0	0	PLBD1
CSF1R-monocyte	ncbi_117875851	FOXP4	0.497619	0.0219205	4.50469	0	0	FOXP4
CSF1R-monocyte	ncbi_117868237	MFSD2A	0.663226	0.0293897	4.49612	0	0	MFSD2A
CSF1R-monocyte	ncbi_117884016	ANXA2	18.4679	0.829616	4.47643	0	0	ANXA2
CSF1R-monocyte	ncbi_117867870	C1QC	3.13453	0.141232	4.47211	0	0	C1QC
CSF1R-monocyte	ncbi_117878470	HOPX	0.976417	0.0441299	4.46767	0	0	HOPX
CSF1R-monocyte	ncbi_117867871	C1QA	3.2555	0.147401	4.46506	0	0	C1QA
CSF1R-monocyte	ncbi_117884879	LOC117884879	5.08234	0.230333	4.4637	0	0	LOC117884879
CSF1R-monocyte	ncbi_117884779	DPP4	1.08417	0.0492481	4.46038	0	0	DPP4
CSF1R-monocyte	ncbi_117867982	LOC117867982	0.225476	0.0102442	4.4601	0	0	LOC117867982
CSF1R-monocyte	ncbi_117869605	LOC117869605	1.80022	0.0843899	4.41496	0	0	LOC117869605
CSF1R-monocyte	ncbi_117877135	DBX2	0.410411	0.019791	4.37415	0	0	DBX2
CSF1R-monocyte	ncbi_117869068	LOC117869068	2.11956	0.106424	4.31587	0	0	LOC117869068
CSF1R-monocyte	ncbi_117872473	LOC117872473	1.23215	0.0618884	4.31537	0	0	LOC117872473
CSF1R-monocyte	ncbi_117874785	SLC22A3	1.04012	0.0537243	4.27504	0	0	SLC22A3
CSF1R-monocyte	ncbi_117869032	ISYNA1	0.55792	0.0291375	4.25911	0	0	ISYNA1
CSF1R-monocyte	ncbi_117867507	ASL	1.86351	0.0990914	4.23312	0	0	ASL
CSF1R-monocyte	ncbi_117887958	NECTIN3	0.27808	0.0149024	4.22188	0	0	NECTIN3
CSF1R-monocyte	ncbi_117887237	BAIAP2	0.2696	0.0148653	4.1808	0	0	BAIAP2
CSF1R-monocyte	ncbi_117883937	BCL2A1	0.556923	0.0312526	4.15543	0	0	BCL2A1
CSF1R-monocyte	ncbi_117875963	LOC117875963	0.334372	0.0192641	4.11747	0	0	LOC117875963
CSF1R-monocyte	ncbi_117889281	LOC117889281	5.13071	0.303804	4.07795	0	0	LOC117889281
CSF1R-monocyte	ncbi_117878878	LHFPL2	1.60283	0.0964766	4.0543	0	0	LHFPL2
CSF1R-monocyte	ncbi_117887258	ATP1B1	4.65885	0.284233	4.03483	0	0	ATP1B1
CSF1R-monocyte	ncbi_117873631	ATP6V0D2	0.708124	0.0433505	4.02988	0	0	ATP6V0D2
CSF1R-monocyte	ncbi_117889452	TNFSF15	0.432789	0.0265108	4.02901	0	0	TNFSF15
CSF1R-monocyte	ncbi_117872646	UPP1	0.377151	0.0231758	4.02445	0	0	UPP1
CSF1R-monocyte	ncbi_117882186	TSPAN1	1.43921	0.0896618	4.00464	0	0	TSPAN1
CSF1R-monocyte	ncbi_117879972	MYOF	1.35127	0.0863305	3.9683	0	0	MYOF
CSF1R-monocyte	ncbi_117875065	PRDM1	0.678994	0.0443263	3.93717	0	0	PRDM1
CSF1R-monocyte	ncbi_117885625	SULF2	0.81391	0.0533255	3.93197	0	0	SULF2
CSF1R-monocyte	ncbi_117869813	LOC117869813	5.23958	0.343519	3.93099	0	0	LOC117869813
CSF1R-monocyte	ncbi_117880369	SFXN3	1.0551	0.0692856	3.92869	0	0	SFXN3
CSF1R-monocyte	ncbi_117881201	CSF1R	2.65796	0.177711	3.90271	0	0	CSF1R
CSF1R-monocyte	ncbi_117872485	TMEM158	5.80177	0.393362	3.88256	0	0	TMEM158
CSF1R-monocyte	ncbi_117879509	KLF4	1.29912	0.0893706	3.86159	0	0	KLF4
CSF1R-monocyte	ncbi_117869869	LOC117869869	0.468483	0.0322793	3.85931	0	0	LOC117869869
CSF1R-monocyte	ncbi_117880663	LGALS1	6.97382	0.48192	3.85508	0	0	LGALS1
CSF1R-monocyte	ncbi_117873740	DCSTAMP	0.950144	0.0660657	3.84617	0	0	DCSTAMP
CSF1R-monocyte	ncbi_117869128	VAT1	0.654714	0.0455297	3.84599	0	0	VAT1
CSF1R-monocyte	ncbi_117884980	RND3	0.450171	0.0313781	3.84264	0	0	RND3
CSF1R-monocyte	ncbi_117883261	TIPARP	1.43442	0.101055	3.82725	0	0	TIPARP
CSF1R-monocyte	ncbi_117869651	S100A10	17.9216	1.26368	3.82599	0	0	S100A10
CSF1R-monocyte	ncbi_117887609	GAS7	0.96488	0.0689209	3.80734	0	0	GAS7
CSF1R-monocyte	ncbi_117872068	CREM	0.685804	0.0492361	3.80001	0	0	CREM
CSF1R-monocyte	ncbi_117869628	LOC117869628	1.31488	0.0951911	3.78796	0	0	LOC117869628
CSF1R-monocyte	ncbi_117874622	LOC117874622	2.74327	0.20051	3.77415	0	0	LOC117874622
CSF1R-monocyte	ncbi_117872486	CDCP1	3.00874	0.220959	3.7673	0	0	CDCP1
CSF1R-monocyte	ncbi_117875929	LOC117875929	2.56126	0.192049	3.73731	0	0	LOC117875929
CSF1R-monocyte	ncbi_117872912	ANXA4	1.55622	0.116969	3.73385	0	0	ANXA4
CSF1R-monocyte	ncbi_117883680	FAM20C	1.05831	0.0813381	3.70168	0	0	FAM20C
CSF1R-monocyte	ncbi_117874369	RHOQ	1.054	0.0825423	3.6746	0	0	RHOQ
CSF1R-monocyte	ncbi_117881760	NPL	1.17187	0.0919622	3.67162	0	0	NPL
CSF1R-monocyte	ncbi_117887288	MXRA7	0.691856	0.0543777	3.66939	0	0	MXRA7
CSF1R-monocyte	ncbi_117884854	FN1	38.1992	3.052	3.64571	0	0	FN1
CSF1R-monocyte	ncbi_117875447	CLU	0.624033	0.0513299	3.60375	0	0	CLU
CSF1R-monocyte	ncbi_117886137	MMP9	153.155	12.7853	3.58243	0	0	MMP9
CSF1R-monocyte	ncbi_117883235	BCAT1	1.05282	0.0888511	3.56672	0	0	BCAT1
CSF1R-monocyte	ncbi_117875906	PPARD	0.789997	0.0685528	3.52656	0	0	PPARD
CSF1R-monocyte	ncbi_117869556	TNFRSF1B	7.53373	0.660193	3.51241	0	0	TNFRSF1B
CSF1R-monocyte	ncbi_117887342	SGSH	0.93969	0.0833421	3.49507	0	0	SGSH
CSF1R-monocyte	ncbi_117885340	PNP	4.02676	0.362485	3.47363	0	0	PNP
CSF1R-monocyte	ncbi_117889218	SMAGP	0.487237	0.0439472	3.47078	0	0	SMAGP
CSF1R-monocyte	ncbi_117889474	NIBAN2	0.888064	0.0804326	3.46481	0	0	NIBAN2
CSF1R-monocyte	ncbi_117869518	LOC117869518	6.08604	0.561775	3.43744	0	0	LOC117869518
CSF1R-monocyte	ncbi_117877700	ANXA5	4.9814	0.470429	3.4045	0	0	ANXA5
CSF1R-monocyte	ncbi_117885125	SLC11A1	1.19149	0.113992	3.38576	0	0	SLC11A1
CSF1R-monocyte	ncbi_117877552	MARCHF1	0.443421	0.0428043	3.37285	0	0	MARCHF1
CSF1R-monocyte	ncbi_117872470	LOC117872470	1.33378	0.129194	3.36791	0	0	LOC117872470
CSF1R-monocyte	ncbi_117873831	NDRG1	1.01159	0.0992066	3.35005	0	0	NDRG1
CSF1R-monocyte	ncbi_117880656	CDC42EP2	0.657832	0.0656025	3.3259	0	0	CDC42EP2
CSF1R-monocyte	ncbi_117868261	RHBDL2	0.259001	0.0258524	3.32459	0	0	RHBDL2
CSF1R-monocyte	ncbi_117886987	LOC117886987	0.280551	0.028336	3.30755	0	0	LOC117886987
CSF1R-monocyte	ncbi_117878468	STBD1	1.94707	0.198682	3.29277	0	0	STBD1
CSF1R-monocyte	ncbi_117885233	LOC117885233	0.876524	0.0902396	3.27996	0	0	LOC117885233
CSF1R-monocyte	ncbi_117870878	LOC117870878	0.434835	0.0448392	3.27764	0	0	LOC117870878
CSF1R-monocyte	ncbi_117886185	BPI	4.13505	0.432446	3.25731	0	0	BPI
CSF1R-monocyte	ncbi_117877344	RNH1	5.13387	0.538361	3.2534	0	0	RNH1
CSF1R-monocyte	ncbi_117879874	PRDX5	15.0653	1.58313	3.25038	0	0	PRDX5
CSF1R-monocyte	ncbi_117869510	ADAMTSL4	0.884784	0.0938785	3.23646	0	0	ADAMTSL4
CSF1R-monocyte	ncbi_117875249	KBTBD11	0.885315	0.0940907	3.23407	0	0	KBTBD11
CSF1R-monocyte	ncbi_117874136	GNMT	0.743905	0.0792203	3.23118	0	0	GNMT
CSF1R-monocyte	ncbi_117875825	LOC117875825	55.1646	5.96648	3.20879	0	0	LOC117875825
CSF1R-monocyte	ncbi_117881661	GM2A	5.69193	0.620578	3.19723	0	0	GM2A
CSF1R-monocyte	ncbi_117871172	LOC117871172	14.2281	1.55934	3.18973	0	0	LOC117871172
CSF1R-monocyte	ncbi_117883696	EPN2	4.2101	0.462804	3.18538	0	0	EPN2
CSF1R-monocyte	ncbi_117878268	LRPAP1	0.864019	0.0953048	3.18044	0	0	LRPAP1
CSF1R-monocyte	ncbi_117880617	RGS10	1.00084	0.111363	3.16788	0	0	RGS10
CSF1R-monocyte	ncbi_117869840	LOC117869840	6.7985	0.758505	3.16399	0	0	LOC117869840
CSF1R-monocyte	ncbi_117888941	LOC117888941	0.414208	0.04655	3.1535	0	0	LOC117888941
CSF1R-monocyte	ncbi_117888603	VDR	1.20102	0.136005	3.14252	0	0	VDR
CSF1R-monocyte	ncbi_117888522	CD80	0.581539	0.0662908	3.133	0	0	CD80
CSF1R-monocyte	ncbi_117871062	TEX26	0.359463	0.0411967	3.12524	0	0	TEX26
CSF1R-monocyte	ncbi_117869649	ECM1	51.5922	5.94879	3.11649	0	0	ECM1
CSF1R-monocyte	ncbi_117868147	LOC117868147	1.75326	0.202265	3.11572	0	0	LOC117868147
CSF1R-monocyte	ncbi_117867394	SLC43A2	0.702048	0.0812266	3.11155	0	0	SLC43A2
CSF1R-monocyte	ncbi_117879934	ADK	0.52097	0.0604772	3.10674	0	0	ADK
CSF1R-monocyte	ncbi_117880404	ALAS1	5.05674	0.590104	3.09917	0	0	ALAS1
CSF1R-monocyte	ncbi_117881849	TGFBI	4.02879	0.471017	3.0965	0	0	TGFBI
CSF1R-monocyte	ncbi_117885132	NRP2	1.2084	0.142747	3.08157	0	0	NRP2
CSF1R-monocyte	ncbi_117875393	TRAM2	1.0322	0.126176	3.03221	0	0	TRAM2
CSF1R-monocyte	ncbi_117875931	SLC38A6	0.761412	0.0940783	3.01674	0	0	SLC38A6
CSF1R-monocyte	ncbi_117875788	NUAK2	1.13384	0.140896	3.00851	0	0	NUAK2
CSF1R-monocyte	ncbi_117869632	LOC117869632	1.80476	0.2245	3.00702	0	0	LOC117869632
CSF1R-monocyte	ncbi_117870571	PLCXD1	0.4476	0.0563779	2.98901	0	0	PLCXD1
CSF1R-monocyte	ncbi_117868389	FABP3	5.7779	0.727828	2.98888	0	0	FABP3
CSF1R-monocyte	ncbi_117877758	LOC117877758	8.22628	1.04199	2.98091	0	0	LOC117877758
CSF1R-monocyte	ncbi_117888627	ITPKC	0.71651	0.0910277	2.97661	0	0	ITPKC
CSF1R-monocyte	ncbi_117884674	PLA2R1	0.467166	0.0593597	2.97638	0	0	PLA2R1
CSF1R-monocyte	ncbi_117878055	LIMCH1	0.950651	0.120809	2.97618	0	0	LIMCH1
CSF1R-monocyte	ncbi_117874545	FOSL2	6.77147	0.861258	2.97495	0	0	FOSL2
CSF1R-monocyte	ncbi_117880177	RAB11FIP2	4.37594	0.559748	2.96674	0	0	RAB11FIP2
CSF1R-monocyte	ncbi_117878538	LOC117878538	0.411414	0.0532282	2.95033	0	0	LOC117878538
CSF1R-monocyte	ncbi_117873852	IRF5	1.58699	0.208745	2.92648	0	0	IRF5
CSF1R-monocyte	ncbi_117886569	CES2	0.718229	0.0951227	2.91658	0	0	CES2
CSF1R-monocyte	ncbi_117874976	SMPDL3A	1.62279	0.21724	2.90111	0	0	SMPDL3A
CSF1R-monocyte	ncbi_117876052	PLXNB2	0.955982	0.128135	2.89932	0	0	PLXNB2
CSF1R-monocyte	ncbi_117883292	FNDC3B	0.540766	0.073741	2.87447	0	0	FNDC3B
CSF1R-monocyte	ncbi_117870980	LOC117870980	22.6856	3.12785	2.85854	0	0	LOC117870980
CSF1R-monocyte	ncbi_117885772	SDC4	4.54224	0.626322	2.85843	0	0	SDC4
CSF1R-monocyte	ncbi_117871174	LOC117871174	37.1425	5.13676	2.85414	0	0	LOC117871174
CSF1R-monocyte	ncbi_117883122	CHST2	1.79584	0.248523	2.85321	0	0	CHST2
CSF1R-monocyte	ncbi_117870578	LOC117870578	0.389027	0.0538954	2.85164	0	0	LOC117870578
CSF1R-monocyte	ncbi_117881251	LOC117881251	1.10993	0.155536	2.83514	0	0	LOC117881251
CSF1R-monocyte	ncbi_117869784	S100A11	37.7285	5.32361	2.82518	0	0	S100A11
CSF1R-monocyte	ncbi_117877144	ANO6	0.610901	0.0868203	2.81483	0	0	ANO6
CSF1R-monocyte	ncbi_117875802	LOC117875802	2.1634	0.308247	2.81114	0	0	LOC117875802
CSF1R-monocyte	ncbi_117867473	NXN	0.361204	0.0516726	2.80534	0	0	NXN
CSF1R-monocyte	ncbi_117872946	DOCK5	0.74294	0.107783	2.78511	0	0	DOCK5
CSF1R-monocyte	ncbi_117872854	TCIRG1	0.796166	0.115551	2.78454	0	0	TCIRG1
CSF1R-monocyte	ncbi_117883779	TSPO	3.18515	0.463853	2.77962	0	0	TSPO
CSF1R-monocyte	ncbi_117889267	LOC117889267	33.348	4.87212	2.77498	0	0	LOC117889267
CSF1R-monocyte	ncbi_117872939	DPYSL2	0.681015	0.104585	2.70301	0	0	DPYSL2
CSF1R-monocyte	ncbi_117877339	LRP5	0.549101	0.0844842	2.70032	0	0	LRP5
CSF1R-monocyte	ncbi_117889170	PGLYRP1	6.03218	0.938595	2.68411	0	0	PGLYRP1
CSF1R-monocyte	ncbi_117878610	FGD6	0.537038	0.0835911	2.6836	0	0	FGD6
CSF1R-monocyte	ncbi_117888430	HSD17B14	0.653468	0.102543	2.67189	0	0	HSD17B14
CSF1R-monocyte	ncbi_117875391	PAQR8	0.456407	0.0732823	2.63879	0	0	PAQR8
CSF1R-monocyte	ncbi_117886986	LOC117886986	0.523206	0.0843205	2.63342	0	0	LOC117886986
CSF1R-monocyte	ncbi_117877137	LOC117877137	0.443627	0.072436	2.61457	0	0	LOC117877137
CSF1R-monocyte	ncbi_117877471	SLC16A1	3.31141	0.541669	2.61196	0	0	SLC16A1
CSF1R-monocyte	ncbi_117872562	DPY19L1	1.20053	0.198308	2.59785	0	0	DPY19L1
CSF1R-monocyte	ncbi_117874487	TLR5	1.06768	0.178565	2.57996	0	0	TLR5
CSF1R-monocyte	ncbi_117879501	LOC117879501	1.09724	0.183714	2.57835	0	0	LOC117879501
CSF1R-monocyte	ncbi_117883678	LOC117883678	0.770805	0.131003	2.55676	0	0	LOC117883678
CSF1R-monocyte	ncbi_117878189	NAGK	2.14335	0.372165	2.52585	0	0	NAGK
CSF1R-monocyte	ncbi_117886674	IRF8	1.6816	0.293106	2.52034	0	0	IRF8
CSF1R-monocyte	ncbi_117875769	IKBKE	1.98358	0.346258	2.51819	0	0	IKBKE
CSF1R-monocyte	ncbi_117885662	CTSZ	1.62297	0.286594	2.50155	0	0	CTSZ
CSF1R-monocyte	ncbi_117871917	KLHL18	0.771483	0.138665	2.47603	0	0	KLHL18
CSF1R-monocyte	ncbi_117879092	PSTPIP2	3.92511	0.705963	2.47507	0	0	PSTPIP2
CSF1R-monocyte	ncbi_117888687	FKBP11	0.884739	0.15982	2.4688	0	0	FKBP11
CSF1R-monocyte	ncbi_117886482	MEAK7	0.508538	0.0924001	2.46039	0	0	MEAK7
CSF1R-monocyte	ncbi_117878054	PAPSS1	0.881228	0.161289	2.44987	0	0	PAPSS1
CSF1R-monocyte	ncbi_117868555	LOC117868555	1.60757	0.300542	2.41924	0	0	LOC117868555
CSF1R-monocyte	ncbi_117886159	LOC117886159	3.98184	0.745633	2.4169	0	0	LOC117886159
CSF1R-monocyte	ncbi_117886753	LOC117886753	1.29466	0.244357	2.40551	0	0	LOC117886753
CSF1R-monocyte	ncbi_117880213	GOT1	0.587657	0.112073	2.39054	0	0	GOT1
CSF1R-monocyte	ncbi_117868398	LOC117868398	1.15062	0.220357	2.38449	0	0	LOC117868398
CSF1R-monocyte	ncbi_117867544	SH2B2	1.01396	0.194199	2.38439	0	0	SH2B2
CSF1R-monocyte	ncbi_117889196	APP	0.518681	0.100023	2.37451	0	0	APP
CSF1R-monocyte	ncbi_117886719	LOC117886719	3.31795	0.650588	2.35048	0	0	LOC117886719
CSF1R-monocyte	ncbi_117873940	GUK1	0.61414	0.120558	2.34884	0	0	GUK1
CSF1R-monocyte	ncbi_117887355	LOC117887355	0.505024	0.0998311	2.33879	0	0	LOC117887355
CSF1R-monocyte	ncbi_117868530	IL18	4.1088	0.820681	2.32383	0	0	IL18
CSF1R-monocyte	ncbi_117872350	CPVL	0.716081	0.14326	2.32149	0	0	CPVL
CSF1R-monocyte	ncbi_117873890	SLC52A2	1.25197	0.252117	2.31204	0	0	SLC52A2
CSF1R-monocyte	ncbi_117873805	MTSS1	2.685	0.54312	2.30558	0	0	MTSS1
CSF1R-monocyte	ncbi_117873375	TGIF1	0.425635	0.0865839	2.29745	0	0	TGIF1
CSF1R-monocyte	ncbi_117881512	CHPT1	0.785092	0.160258	2.29246	0	0	CHPT1
CSF1R-monocyte	ncbi_117881942	RGS2	10.1421	2.07036	2.29241	0	0	RGS2
CSF1R-monocyte	ncbi_117884329	FAR2	1.57941	0.323984	2.28539	0	0	FAR2
CSF1R-monocyte	ncbi_117870478	LOC117870478	7.59542	1.56244	2.28133	0	0	LOC117870478
CSF1R-monocyte	ncbi_117883148	SLC7A3	2.01541	0.42092	2.25946	0	0	SLC7A3
CSF1R-monocyte	ncbi_117881336	MGST3	2.53396	0.531415	2.25348	0	0	MGST3
CSF1R-monocyte	ncbi_117877227	LOC117877227	1.1071	0.232248	2.25306	0	0	LOC117877227
CSF1R-monocyte	ncbi_117885241	LOC117885241	3.13213	0.658672	2.24951	0	0	LOC117885241
CSF1R-monocyte	ncbi_117885811	CEBPB	7.42252	1.56522	2.24554	0	0	CEBPB
CSF1R-monocyte	ncbi_117868863	ACSBG2	2.15532	0.460937	2.22526	0	0	ACSBG2
CSF1R-monocyte	ncbi_117878903	SNX18	1.29926	0.27825	2.22324	0	0	SNX18
CSF1R-monocyte	ncbi_117880756	CYTH4	0.648426	0.139025	2.2216	0	0	CYTH4
CSF1R-monocyte	ncbi_117873337	TUBB6	0.646494	0.139243	2.21503	0	0	TUBB6
CSF1R-monocyte	ncbi_117883312	HES1	1.00779	0.217494	2.21214	0	0	HES1
CSF1R-monocyte	ncbi_117867344	VMP1	1.03489	0.225708	2.19695	0	0	VMP1
CSF1R-monocyte	ncbi_117869356	ARL5C	1.52347	0.335647	2.18235	0	0	ARL5C
CSF1R-monocyte	ncbi_117874582	CAPN11	1.81132	0.399911	2.17929	0	0	CAPN11
CSF1R-monocyte	ncbi_117873240	TPMT	1.03814	0.22927	2.17888	0	0	TPMT
CSF1R-monocyte	ncbi_117880223	NFKB2	0.842125	0.188042	2.16298	0	0	NFKB2
CSF1R-monocyte	ncbi_117883767	IDH2	1.44872	0.3261	2.1514	0	0	IDH2
CSF1R-monocyte	ncbi_117886178	ID1	2.11357	0.476196	2.15005	0	0	ID1
CSF1R-monocyte	ncbi_117876482	LOC117876482	2.70627	0.61161	2.14562	0	0	LOC117876482
CSF1R-monocyte	ncbi_117876709	ERO1A	2.22954	0.504255	2.14452	0	0	ERO1A
CSF1R-monocyte	ncbi_117882849	HMGN5	2.51716	0.570052	2.14263	0	0	HMGN5
CSF1R-monocyte	ncbi_117872821	LOC117872821	4.48197	1.01983	2.1358	0	0	LOC117872821
CSF1R-monocyte	ncbi_117868659	SORL1	0.706124	0.160743	2.13516	0	0	SORL1
CSF1R-monocyte	ncbi_117867898	SPSB1	0.622963	0.14231	2.13011	0	0	SPSB1
CSF1R-monocyte	ncbi_117882024	TCTEX1D1	0.62091	0.142652	2.12189	0	0	TCTEX1D1
CSF1R-monocyte	ncbi_117873503	LOC117873503	0.497731	0.114766	2.11667	0	0	LOC117873503
CSF1R-monocyte	ncbi_117883675	MAP2K3	1.87087	0.432858	2.11175	0	0	MAP2K3
CSF1R-monocyte	ncbi_117888742	S100A7	4.17063	0.968425	2.10655	0	0	S100A7
CSF1R-monocyte	ncbi_117880135	ARID5B	0.690129	0.160915	2.10056	0	0	ARID5B
CSF1R-monocyte	ncbi_117888880	C5AR1	1.32782	0.310849	2.09477	0	0	C5AR1
CSF1R-monocyte	ncbi_117880446	CHST13	0.748113	0.176379	2.08458	0	0	CHST13
CSF1R-monocyte	ncbi_117877683	SCARB2	1.33227	0.31416	2.08431	0	0	SCARB2
CSF1R-monocyte	ncbi_117870421	LOC117870421	0.488383	0.115676	2.07792	0	0	LOC117870421
CSF1R-monocyte	ncbi_117888720	C16H19orf38	0.404792	0.0974194	2.0549	0	0	C16H19orf38
CSF1R-monocyte	ncbi_117873546	LOC117873546	1.96738	0.477999	2.0412	0	0	LOC117873546
CSF1R-monocyte	ncbi_117888489	ADGRE1	0.699963	0.170109	2.04082	0	0	ADGRE1
CSF1R-monocyte	ncbi_117874940	EPB41L2	0.826793	0.201659	2.03561	0	0	EPB41L2
CSF1R-monocyte	ncbi_117879480	HEXB	1.93602	0.472989	2.03322	0	0	HEXB
CSF1R-monocyte	ncbi_117869451	GSDMA	0.687606	0.169051	2.02413	0	0	GSDMA
CSF1R-monocyte	ncbi_117880913	PPM1M	0.866347	0.213215	2.02264	0	0	PPM1M
CSF1R-monocyte	ncbi_117880898	PVALB	2.9534	0.735154	2.00626	0	0	PVALB
CSF1R-monocyte	ncbi_117885648	LOC117885648	1.31296	0.327533	2.00311	0	0	LOC117885648
CSF1R-monocyte	ncbi_117887872	CORO1C	2.24162	0.559634	2.00199	0	0	CORO1C
CSF1R-monocyte	ncbi_117887945	CCDC92	0.251653	0.0639394	1.97666	0	0	CCDC92
CSF1R-monocyte	ncbi_117867486	DOP1B	0.950418	0.245972	1.95007	0	0	DOP1B
CSF1R-monocyte	ncbi_117874193	RRBP1	0.933215	0.241755	1.94866	0	0	RRBP1
CSF1R-monocyte	ncbi_117887236	SLC19A2	0.685512	0.178523	1.94107	0	0	SLC19A2
CSF1R-monocyte	ncbi_117888705	GPR84	1.2766	0.3329	1.93914	0	0	GPR84
CSF1R-monocyte	ncbi_117888843	B3GNT8	2.80863	0.73583	1.93242	0	0	B3GNT8
CSF1R-monocyte	ncbi_117875836	PIM3	1.38716	0.365793	1.92304	0	0	PIM3
CSF1R-monocyte	ncbi_117889240	MARK4	0.708665	0.189398	1.90368	0	0	MARK4
CSF1R-monocyte	ncbi_117875853	LOC117875853	0.707083	0.189939	1.89635	0	0	LOC117875853
CSF1R-monocyte	ncbi_117873411	LOC117873411	0.751125	0.203224	1.88598	0	0	LOC117873411
CSF1R-monocyte	ncbi_117881803	VDAC1	2.12965	0.576244	1.88586	0	0	VDAC1
CSF1R-monocyte	ncbi_117873093	LOC117873093	0.44207	0.120369	1.87681	0	0	LOC117873093
CSF1R-monocyte	ncbi_117881498	DDAH1	0.529673	0.144354	1.87549	0	0	DDAH1
CSF1R-monocyte	ncbi_117879931	BICD2	0.601742	0.164883	1.8677	0	0	BICD2
CSF1R-monocyte	ncbi_117877244	PIK3C2A	0.807144	0.223993	1.84937	0	0	PIK3C2A
CSF1R-monocyte	ncbi_117873282	SLC66A2	0.701211	0.195045	1.84604	0	0	SLC66A2
CSF1R-monocyte	ncbi_117870282	LOC117870282	0.759205	0.211343	1.8449	0	0	LOC117870282
CSF1R-monocyte	ncbi_117888861	SAMSN1	2.32543	0.65	1.83899	0	0	SAMSN1
CSF1R-monocyte	ncbi_117889117	PRSS16	1.27701	0.356959	1.83894	0	0	PRSS16
CSF1R-monocyte	ncbi_117868839	ELL	1.35487	0.380135	1.83357	0	0	ELL
CSF1R-monocyte	ncbi_117887706	SPHK1	0.365806	0.103474	1.82182	0	0	SPHK1
CSF1R-monocyte	ncbi_117875748	LOC117875748	1.08786	0.313763	1.79375	0	0	LOC117875748
CSF1R-monocyte	ncbi_117886623	GCSH	1.23953	0.360235	1.78278	0	0	GCSH
CSF1R-monocyte	ncbi_117872967	PDLIM2	0.783993	0.227955	1.78209	0	0	PDLIM2
CSF1R-monocyte	ncbi_117874782	AGPAT4	0.596756	0.173801	1.77971	0	0	AGPAT4
CSF1R-monocyte	ncbi_117871992	MYD88	1.57717	0.460145	1.77718	0	0	MYD88
CSF1R-monocyte	ncbi_117871364	LOC117871364	1.19741	0.352096	1.76588	0	0	LOC117871364
CSF1R-monocyte	ncbi_117884846	HNMT	1.92933	0.567424	1.7656	0	0	HNMT
CSF1R-monocyte	ncbi_117885554	GSTK1	1.22324	0.36207	1.75636	0	0	GSTK1
CSF1R-monocyte	ncbi_117868931	MIDN	0.920677	0.279244	1.72117	0	0	MIDN
CSF1R-monocyte	ncbi_117869163	MAP3K15	1.1219	0.343671	1.70684	0	0	MAP3K15
CSF1R-monocyte	ncbi_117881764	LRRC8D	1.38415	0.424848	1.70398	0	0	LRRC8D
CSF1R-monocyte	ncbi_117875944	AHCYL1	1.13618	0.348872	1.70342	0	0	AHCYL1
CSF1R-monocyte	ncbi_117868417	C1HXorf38	0.627251	0.193319	1.69806	0	0	C1HXorf38
CSF1R-monocyte	ncbi_117875818	ATP2B4	1.73077	0.538464	1.68449	0	0	ATP2B4
CSF1R-monocyte	ncbi_117884833	IDH1	0.636248	0.201164	1.66122	0	0	IDH1
CSF1R-monocyte	ncbi_117872316	LOC117872316	1.6768	0.535552	1.64661	0	0	LOC117872316
CSF1R-monocyte	ncbi_117882052	ATOX1	0.537037	0.172057	1.64214	0	0	ATOX1
CSF1R-monocyte	ncbi_117869836	FCRL6	0.504853	0.163379	1.62764	0	0	FCRL6
CSF1R-monocyte	ncbi_117872471	LOC117872471	1.2895	0.421408	1.61353	0	0	LOC117872471
CSF1R-monocyte	ncbi_117869686	LOC117869686	1.98009	0.649657	1.60782	0	0	LOC117869686
CSF1R-monocyte	ncbi_117871848	DGAT1	1.49531	0.491097	1.60636	0	0	DGAT1
CSF1R-monocyte	ncbi_117887338	PCYT2	0.870955	0.286153	1.60581	0	0	PCYT2
CSF1R-monocyte	ncbi_117887720	SOCS3	2.33469	0.785552	1.57145	0	0	SOCS3
CSF1R-monocyte	ncbi_117885757	B4GALT5	1.55857	0.530496	1.55481	0	0	B4GALT5
CSF1R-monocyte	ncbi_117873115	UNC93B1	0.686029	0.235885	1.54019	0	0	UNC93B1
CSF1R-monocyte	ncbi_117883018	MGST1	1.53654	0.53022	1.53502	0	0	MGST1
CSF1R-monocyte	ncbi_117878069	SPINK2	1.00475	0.347184	1.53306	0	0	SPINK2
CSF1R-monocyte	ncbi_117868988	KLF16	0.855933	0.301071	1.5074	0	0	KLF16
CSF1R-monocyte	ncbi_117880882	NCF4	0.737142	0.260716	1.49946	0	0	NCF4
CSF1R-monocyte	ncbi_117869591	LOC117869591	0.767237	0.272594	1.49292	0	0	LOC117869591
CSF1R-monocyte	ncbi_117867170	PAXX	1.49317	0.541433	1.46352	0	0	PAXX
CSF1R-monocyte	ncbi_117889566	LOC117889566	4.7865	1.74138	1.45874	0	0	LOC117889566
CSF1R-monocyte	ncbi_117872583	GPR141	0.870815	0.317852	1.45401	0	0	GPR141
CSF1R-monocyte	ncbi_117869067	LOC117869067	1.1627	0.431427	1.43029	0	0	LOC117869067
CSF1R-monocyte	ncbi_117888592	TSPAN31	1.48581	0.553419	1.42481	0	0	TSPAN31
CSF1R-monocyte	ncbi_117868485	LOC117868485	3.39109	1.2965	1.38713	0	0	LOC117868485
CSF1R-monocyte	ncbi_117885249	BMPR2	1.08739	0.419689	1.37348	0	0	BMPR2
CSF1R-monocyte	ncbi_117879870	CSDC2	0.664423	0.256772	1.37161	0	0	CSDC2
CSF1R-monocyte	ncbi_117888058	TCN2	0.577381	0.223235	1.37096	0	0	TCN2
CSF1R-monocyte	ncbi_117883977	KIAA0930	0.737136	0.291705	1.33742	0	0	KIAA0930
CSF1R-monocyte	ncbi_117870589	LOC117870589	1.60875	0.645043	1.31847	0	0	LOC117870589
CSF1R-monocyte	ncbi_117868305	MAP3K6	1.32681	0.532246	1.3178	0	0	MAP3K6
CSF1R-monocyte	ncbi_117873642	OSGIN2	0.664206	0.266992	1.31484	0	0	OSGIN2
CSF1R-monocyte	ncbi_117872613	STK17A	2.55389	1.0355	1.30238	0	0	STK17A
CSF1R-monocyte	ncbi_117883058	ITM2C	0.82756	0.338519	1.28963	0	0	ITM2C
CSF1R-monocyte	ncbi_117882029	DNASE2B	0.741093	0.320882	1.20761	0	0	DNASE2B
CSF1R-monocyte	ncbi_117867573	BLMH	1.29744	0.565866	1.19713	0	0	BLMH
CSF1R-monocyte	ncbi_117875485	LRRK2	0.629721	0.275997	1.19006	0	0	LRRK2
CSF1R-monocyte	ncbi_117881334	TXNRD1	1.98449	0.913904	1.11866	0	0	TXNRD1
CSF1R-monocyte	ncbi_117880826	ADAM8	1.48882	0.822294	0.856439	0	0	ADAM8
CSF1R-monocyte	ncbi_117879855	PFKFB4	1.11385	0.62803	0.826649	0	0	PFKFB4
CSF1R-monocyte	ncbi_117868289	CSF3R	4.15914	2.57348	0.692563	0	0	CSF3R
CSF1R-monocyte	ncbi_117874819	IPCEF1	1.08443	0.691087	0.650003	0	0	IPCEF1
CSF1R-monocyte	ncbi_117885265	CD302	1.30263	0.420153	1.63244	1.39e-307	2.92e-303	CD302
CSF1R-monocyte	ncbi_117888232	LOC117888232	0.176912	0.0110962	3.99489	1.78e-307	3.75e-303	LOC117888232
CSF1R-monocyte	ncbi_117868617	SLC37A2	0.615593	0.105324	2.54714	3.3e-307	6.93e-303	SLC37A2
CSF1R-monocyte	ncbi_117877938	PDGFC	0.371836	0.0267671	3.79613	3.42e-306	7.18e-302	PDGFC
CSF1R-monocyte	ncbi_117886711	PPP1R3E	0.969968	0.468262	1.05062	3.44e-306	7.23e-302	PPP1R3E
CSF1R-monocyte	ncbi_117889406	DPP7	0.324081	0.0757288	2.09744	5.31e-306	1.12e-301	DPP7
CSF1R-monocyte	ncbi_117874588	VEGFA	0.326705	0.0330818	3.30388	1.85e-305	3.89e-301	VEGFA
CSF1R-monocyte	ncbi_117888289	GATC	0.535529	0.218401	1.29399	3.49e-305	7.33e-301	GATC
CSF1R-monocyte	ncbi_117884752	LOC117884752	0.386342	0.0678507	2.50944	4.19e-304	8.82e-300	LOC117884752
CSF1R-monocyte	ncbi_117888838	ADAM15	0.85688	0.213395	2.00557	6.61e-304	1.39e-299	ADAM15
CSF1R-monocyte	ncbi_117871124	CRYL1	0.658484	0.259425	1.34383	2.19e-303	4.6e-299	CRYL1
CSF1R-monocyte	ncbi_117875188	SMAP1	1.17375	0.392578	1.58007	3.97e-303	8.34e-299	SMAP1
CSF1R-monocyte	ncbi_117884286	MPRIP	0.358772	0.0321832	3.47869	1.51e-302	3.18e-298	MPRIP
CSF1R-monocyte	ncbi_117872163	VIM	32.675	4.55923	2.84132	1.86e-302	3.91e-298	VIM
CSF1R-monocyte	ncbi_117888010	HVCN1	1.18113	0.549476	1.10403	2.12e-302	4.46e-298	HVCN1
CSF1R-monocyte	ncbi_117868323	FUCA1	1.67912	0.591506	1.50524	3.33e-302	7.01e-298	FUCA1
CSF1R-monocyte	ncbi_117868547	OAF	0.331396	0.00203658	7.34627	1.84e-301	3.87e-297	OAF
CSF1R-monocyte	ncbi_117888587	PRIM1	0.56815	0.138957	2.03163	1.79e-300	3.75e-296	PRIM1
CSF1R-monocyte	ncbi_117873723	NCALD	0.265634	0.0117122	4.50336	3.83e-300	8.06e-296	NCALD
CSF1R-monocyte	ncbi_117885999	GAPDH	38.9926	7.32608	2.41209	5.96e-300	1.25e-295	GAPDH
CSF1R-monocyte	ncbi_117878612	SEC24D	0.348013	0.0476454	2.86873	1.86e-299	3.9e-295	SEC24D
CSF1R-monocyte	ncbi_117877623	ANTXR2	3.12254	0.967147	1.69091	6.16e-299	1.3e-294	ANTXR2
CSF1R-monocyte	ncbi_117878482	RAPGEF2	0.440485	0.162617	1.43762	9.79e-299	2.06e-294	RAPGEF2
CSF1R-monocyte	ncbi_117876730	LGMN	2.29639	0.69789	1.7183	1.05e-298	2.2e-294	LGMN
CSF1R-monocyte	ncbi_117881329	PDE4B	1.46859	0.782039	0.909118	1.34e-298	2.81e-294	PDE4B
CSF1R-monocyte	ncbi_117883029	RARRES1	10.6294	2.36427	2.16859	2e-298	4.2e-294	RARRES1
CSF1R-monocyte	ncbi_117882810	BCL6	0.766703	0.240963	1.66986	2.79e-298	5.86e-294	BCL6
CSF1R-monocyte	ncbi_117884474	LOC117884474	3.23939	1.57547	1.03994	4.52e-298	9.5e-294	LOC117884474
CSF1R-monocyte	ncbi_117871985	PLCD1	0.308096	0.0206655	3.89808	4.77e-298	1e-293	PLCD1
CSF1R-monocyte	ncbi_117875003	DHRS1	0.373615	0.0929797	2.00657	2.05e-296	4.3e-292	DHRS1
CSF1R-monocyte	ncbi_117882519	PCYT1A	1.02009	0.374797	1.44452	1.47e-295	3.1e-291	PCYT1A
CSF1R-monocyte	ncbi_117874520	PSEN2	0.579452	0.260234	1.15488	2.62e-295	5.52e-291	PSEN2
CSF1R-monocyte	ncbi_117881272	NUAK1	0.502562	0.0918233	2.45237	3.13e-295	6.58e-291	NUAK1
CSF1R-monocyte	ncbi_117881971	EGR1	0.596581	0.142984	2.06086	7.22e-295	1.52e-290	EGR1
CSF1R-monocyte	ncbi_117870507	LOC117870507	1.64167	0.747565	1.1349	8.39e-295	1.76e-290	LOC117870507
CSF1R-monocyte	ncbi_117873450	LOC117873450	0.720096	0.252438	1.51226	1.69e-294	3.56e-290	LOC117873450
CSF1R-monocyte	ncbi_117884876	CERS6	0.773715	0.347373	1.15532	3.12e-294	6.55e-290	CERS6
CSF1R-monocyte	ncbi_117870658	RP2	4.79787	1.17176	2.03372	8.02e-293	1.69e-288	RP2
CSF1R-monocyte	ncbi_117888962	CCDC115	0.714622	0.254263	1.49086	9.92e-293	2.09e-288	CCDC115
CSF1R-monocyte	ncbi_117879396	PAM	0.704313	0.334763	1.07308	4.88e-292	1.03e-287	PAM
CSF1R-monocyte	ncbi_117884912	ATP5MC3	3.43345	0.772894	2.15132	1.65e-291	3.46e-287	ATP5MC3
CSF1R-monocyte	ncbi_117880063	SUCLG2	0.790341	0.257716	1.61669	1.72e-291	3.62e-287	SUCLG2
CSF1R-monocyte	ncbi_117873882	CALU	0.831222	0.359701	1.20844	3.07e-291	6.45e-287	CALU
CSF1R-monocyte	ncbi_117875783	CDK18	0.367611	0.179117	1.03728	6.78e-291	1.43e-286	CDK18
CSF1R-monocyte	ncbi_117868259	LOC117868259	0.353472	0.0533363	2.72841	1.87e-290	3.92e-286	LOC117868259
CSF1R-monocyte	ncbi_117875339	HS1BP3	0.337702	0.0740402	2.18937	3.39e-290	7.13e-286	HS1BP3
CSF1R-monocyte	ncbi_117887690	LOC117887690	0.572535	0.228198	1.32708	2.42e-289	5.09e-285	LOC117887690
CSF1R-monocyte	ncbi_117876830	FOS	8.08335	1.71189	2.23937	2.96e-289	6.21e-285	FOS
CSF1R-monocyte	ncbi_117880966	DNAJC4	0.538511	0.158663	1.76301	1.3e-288	2.73e-284	DNAJC4
CSF1R-monocyte	ncbi_117878142	ANXA3	0.87606	0.319504	1.4552	6.53e-288	1.37e-283	ANXA3
CSF1R-monocyte	ncbi_117884341	NDE1	0.739812	0.389821	0.924348	1.75e-287	3.69e-283	NDE1
CSF1R-monocyte	ncbi_117886699	LOC117886699	7.12227	1.70065	2.06625	1.9e-287	3.99e-283	LOC117886699
CSF1R-monocyte	ncbi_117879397	ANXA1	67.8258	11.1287	2.60755	2.37e-287	4.98e-283	ANXA1
CSF1R-monocyte	ncbi_117872690	LOC117872690	0.612238	0.13923	2.13663	6.83e-287	1.44e-282	LOC117872690
CSF1R-monocyte	ncbi_117870719	IL1R2	0.731321	0.361002	1.0185	7.34e-287	1.54e-282	IL1R2
CSF1R-monocyte	ncbi_117878416	SLC7A11	0.201573	0.0191798	3.39364	8.12e-287	1.71e-282	SLC7A11
CSF1R-monocyte	ncbi_117875824	LOC117875824	0.818038	0.336836	1.28012	1.21e-286	2.53e-282	LOC117875824
CSF1R-monocyte	ncbi_117876334	LGALS3	16.8941	2.91325	2.53582	2.6e-286	5.47e-282	LGALS3
CSF1R-monocyte	ncbi_117874108	GINS1	0.879022	0.296636	1.56721	5.12e-286	1.08e-281	GINS1
CSF1R-monocyte	ncbi_117887332	ERN1	2.01554	0.547216	1.88099	1.21e-285	2.55e-281	ERN1
CSF1R-monocyte	ncbi_117879388	GLRX	14.4844	2.90821	2.3163	1.6e-285	3.37e-281	GLRX
CSF1R-monocyte	ncbi_117871151	ACAT1	0.695844	0.253469	1.45696	5.61e-285	1.18e-280	ACAT1
CSF1R-monocyte	ncbi_117876134	NIN	0.639474	0.268909	1.24977	6.6e-285	1.39e-280	NIN
CSF1R-monocyte	ncbi_117875473	ZNF467	0.603526	0.182117	1.72855	9.98e-285	2.1e-280	ZNF467
CSF1R-monocyte	ncbi_117867717	LRRC75A	0.524089	0.228133	1.19993	2.37e-284	4.98e-280	LRRC75A
CSF1R-monocyte	ncbi_117868959	RFX2	0.284107	0.0132061	4.42716	3.4e-284	7.14e-280	RFX2
CSF1R-monocyte	ncbi_117880294	EHD1	0.464936	0.160022	1.53876	4.7e-284	9.87e-280	EHD1
CSF1R-monocyte	ncbi_117869320	CDK5R1	2.04937	0.850705	1.26845	8.59e-284	1.81e-279	CDK5R1
CSF1R-monocyte	ncbi_117879872	CCDC88B	0.707577	0.301728	1.22964	9.7e-284	2.04e-279	CCDC88B
CSF1R-monocyte	ncbi_117874668	CEP170	0.772238	0.330884	1.22272	1.97e-283	4.15e-279	CEP170
CSF1R-monocyte	ncbi_117868253	MAP7D1	0.274256	0.0432914	2.66337	2.3e-283	4.84e-279	MAP7D1
CSF1R-monocyte	ncbi_117881819	CMPK1	0.63551	0.313925	1.01749	3.55e-283	7.47e-279	CMPK1
CSF1R-monocyte	ncbi_117872272	ANKMY2	0.790809	0.26576	1.57321	6.14e-283	1.29e-278	ANKMY2
CSF1R-monocyte	ncbi_117881288	STX6	0.724079	0.274628	1.39867	1.76e-282	3.7e-278	STX6
CSF1R-monocyte	ncbi_117883766	ZNF710	0.510697	0.162657	1.65064	6.71e-282	1.41e-277	ZNF710
CSF1R-monocyte	ncbi_117883778	LITAF	0.670172	0.384143	0.80289	1.21e-281	2.55e-277	LITAF
CSF1R-monocyte	ncbi_117879062	NFIL3	1.32427	0.60035	1.14133	4.22e-281	8.87e-277	NFIL3
CSF1R-monocyte	ncbi_117869858	TLR8	0.398629	0.0651451	2.61332	5.74e-281	1.21e-276	TLR8
CSF1R-monocyte	ncbi_117875806	DHRS7	1.60248	0.72969	1.13495	5.89e-280	1.24e-275	DHRS7
CSF1R-monocyte	ncbi_117888701	INAFM1	1.90476	0.775446	1.29651	1.55e-279	3.26e-275	INAFM1
CSF1R-monocyte	ncbi_117871234	CTSC	7.77869	1.69932	2.19457	2.61e-279	5.49e-275	CTSC
CSF1R-monocyte	ncbi_117881233	NDST1	0.37816	0.0882673	2.09905	1.5e-278	3.15e-274	NDST1
CSF1R-monocyte	ncbi_117887695	PIK3R5	0.736848	0.27189	1.43834	1.94e-278	4.08e-274	PIK3R5
CSF1R-monocyte	ncbi_117883972	ZFAND6	0.537703	0.231246	1.21738	3.06e-278	6.43e-274	ZFAND6
CSF1R-monocyte	ncbi_117883362	NHSL2	1.19324	0.622908	0.937788	5.47e-278	1.15e-273	NHSL2
CSF1R-monocyte	ncbi_117886676	CEBPA	0.587411	0.236262	1.31398	7.05e-278	1.48e-273	CEBPA
CSF1R-monocyte	ncbi_117881531	ARHGAP26	0.317748	0.109501	1.53694	1.6e-277	3.37e-273	ARHGAP26
CSF1R-monocyte	ncbi_117884983	PDIA5	1.4381	0.648067	1.14995	1.74e-277	3.65e-273	PDIA5
CSF1R-monocyte	ncbi_117883726	ETFA	2.58556	0.731298	1.82194	1.13e-276	2.37e-272	ETFA
CSF1R-monocyte	ncbi_117874260	MDH1	0.699831	0.252726	1.46943	1.67e-276	3.51e-272	MDH1
CSF1R-monocyte	ncbi_117882485	RNF13	0.716698	0.289946	1.30558	1.92e-275	4.03e-271	RNF13
CSF1R-monocyte	ncbi_117880973	RBFOX2	0.403696	0.158383	1.34986	3.69e-275	7.75e-271	RBFOX2
CSF1R-monocyte	ncbi_117887206	LOC117887206	0.411205	0.155201	1.40572	4.69e-275	9.87e-271	LOC117887206
CSF1R-monocyte	ncbi_117870331	PRKX	0.673019	0.219613	1.61568	8.99e-275	1.89e-270	PRKX
CSF1R-monocyte	ncbi_117883212	LOC117883212	0.378006	0.154474	1.29105	1.03e-274	2.17e-270	LOC117883212
CSF1R-monocyte	ncbi_117880328	RYBP	1.16673	0.489688	1.25254	1.21e-274	2.55e-270	RYBP
CSF1R-monocyte	ncbi_117887341	SLC26A11	0.274603	0.0185158	3.89052	2.56e-274	5.38e-270	SLC26A11
CSF1R-monocyte	ncbi_117886172	TRIB3	0.575621	0.299317	0.943443	3.13e-273	6.58e-269	TRIB3
CSF1R-monocyte	ncbi_117881380	CZIB	0.709699	0.330647	1.10192	5.84e-273	1.23e-268	CZIB
CSF1R-monocyte	ncbi_117873804	NDUFB9	1.58508	0.543148	1.54514	1.28e-272	2.69e-268	NDUFB9
CSF1R-monocyte	ncbi_117883047	LOC117883047	0.358903	0.0500571	2.84195	1.56e-272	3.28e-268	LOC117883047
CSF1R-monocyte	ncbi_117874642	MEMO1	0.706946	0.326688	1.11368	7.07e-272	1.49e-267	MEMO1
CSF1R-monocyte	ncbi_117867506	GUSB	0.830893	0.292825	1.50462	9.98e-272	2.1e-267	GUSB
CSF1R-monocyte	ncbi_117871215	VSTM5	0.187495	0.00850649	4.46215	1.91e-271	4.01e-267	VSTM5
CSF1R-monocyte	ncbi_117887929	CLTCL1	0.520165	0.200262	1.37708	3.9e-271	8.19e-267	CLTCL1
CSF1R-monocyte	ncbi_117873587	LY96	0.82557	0.371245	1.15302	5.5e-271	1.16e-266	LY96
CSF1R-monocyte	ncbi_117868292	HMGCL	0.288426	0.0983151	1.55272	6.76e-271	1.42e-266	HMGCL
CSF1R-monocyte	ncbi_117880200	LOC117880200	0.260637	0.0283061	3.20286	1.14e-270	2.4e-266	LOC117880200
CSF1R-monocyte	ncbi_117885711	CTSA	1.04432	0.477414	1.12925	1.38e-270	2.9e-266	CTSA
CSF1R-monocyte	ncbi_117878549	PLXNC1	0.754258	0.207229	1.86384	2.99e-270	6.28e-266	PLXNC1
CSF1R-monocyte	ncbi_117887694	NFKBIZ	1.33035	0.427624	1.63739	3.08e-270	6.47e-266	NFKBIZ
CSF1R-monocyte	ncbi_117872994	ATP6V1B2	1.20304	0.458905	1.39041	1.01e-269	2.12e-265	ATP6V1B2
CSF1R-monocyte	ncbi_117879586	AUH	0.720481	0.254065	1.50376	9.27e-269	1.95e-264	AUH
CSF1R-monocyte	ncbi_117876671	SPRED1	0.518802	0.201472	1.36461	1.41e-268	2.97e-264	SPRED1
CSF1R-monocyte	ncbi_117873413	NPC1	0.553724	0.249885	1.1479	1.73e-268	3.63e-264	NPC1
CSF1R-monocyte	ncbi_117872796	BASP1	1.66541	0.908354	0.874548	7.89e-268	1.66e-263	BASP1
CSF1R-monocyte	ncbi_117874712	DISC1	0.254393	0.0643429	1.98321	1.2e-267	2.52e-263	DISC1
CSF1R-monocyte	ncbi_117882483	PIK3CB	0.623677	0.316486	0.978658	2.97e-267	6.24e-263	PIK3CB
CSF1R-monocyte	ncbi_117876619	MPZL1	2.20901	0.801868	1.46196	4.25e-267	8.93e-263	MPZL1
CSF1R-monocyte	ncbi_117877272	LOC117877272	1.79288	0.741881	1.27302	6.04e-267	1.27e-262	LOC117877272
CSF1R-monocyte	ncbi_117884721	ERICH2	0.389602	0.148729	1.38932	3.15e-266	6.62e-262	ERICH2
CSF1R-monocyte	ncbi_117889354	CARD9	0.485835	0.193552	1.32775	1.24e-265	2.61e-261	CARD9
CSF1R-monocyte	ncbi_117869399	ATP5MC1	3.33736	0.83643	1.99639	1.84e-265	3.87e-261	ATP5MC1
CSF1R-monocyte	ncbi_117876260	LOC117876260	0.33168	0.141607	1.2279	6.28e-265	1.32e-260	LOC117876260
CSF1R-monocyte	ncbi_117889564	LOC117889564	31.5801	5.88413	2.42411	8.95e-265	1.88e-260	LOC117889564
CSF1R-monocyte	ncbi_117883428	LDHB	12.2504	2.79294	2.13297	1.71e-264	3.59e-260	LDHB
CSF1R-monocyte	ncbi_117880853	FAM89B	0.350211	0.0909269	1.94545	2.13e-264	4.47e-260	FAM89B
CSF1R-monocyte	ncbi_117886490	ZFHX3	0.596079	0.197367	1.59462	6.34e-264	1.33e-259	ZFHX3
CSF1R-monocyte	ncbi_117867866	EFHD2	3.02072	1.2323	1.29354	1.37e-263	2.88e-259	EFHD2
CSF1R-monocyte	ncbi_117872949	LOC117872949	0.429431	0.211852	1.01937	5.27e-263	1.11e-258	LOC117872949
CSF1R-monocyte	ncbi_117882020	PRDX1	3.08402	0.898296	1.77955	5.68e-263	1.19e-258	PRDX1
CSF1R-monocyte	ncbi_117873178	LY86	0.454859	0.0566917	3.00421	1.08e-262	2.28e-258	LY86
CSF1R-monocyte	ncbi_117883823	PGP	1.42941	0.701636	1.02662	3.8e-262	7.98e-258	PGP
CSF1R-monocyte	ncbi_117870854	LOC117870854	0.1927	0.00653508	4.88201	5.14e-262	1.08e-257	LOC117870854
CSF1R-monocyte	ncbi_117881572	NOTCH2	1.50674	0.531659	1.50286	5.34e-262	1.12e-257	NOTCH2
CSF1R-monocyte	ncbi_117888619	MAN2B1	0.402443	0.131543	1.61325	8.27e-262	1.74e-257	MAN2B1
CSF1R-monocyte	ncbi_117878432	ACSL1	0.580252	0.182955	1.66519	1.38e-261	2.9e-257	ACSL1
CSF1R-monocyte	ncbi_117884441	LOC117884441	4.90152	1.24932	1.97208	2.47e-260	5.2e-256	LOC117884441
CSF1R-monocyte	ncbi_117869312	NHS	0.169079	0.0041633	5.34383	2.58e-260	5.41e-256	NHS
CSF1R-monocyte	ncbi_117888028	PLBD2	1.41299	0.483624	1.54679	2.87e-260	6.03e-256	PLBD2
CSF1R-monocyte	ncbi_117873042	LOC117873042	0.363667	0.203893	0.834809	9.51e-260	2e-255	LOC117873042
CSF1R-monocyte	ncbi_117877982	TMEM165	2.38905	0.837998	1.51142	1.64e-259	3.45e-255	TMEM165
CSF1R-monocyte	ncbi_117884472	GALK2	0.317901	0.0973412	1.70745	1.77e-259	3.72e-255	GALK2
CSF1R-monocyte	ncbi_117868962	CCDC194	0.456017	0.10138	2.16931	2.62e-259	5.51e-255	CCDC194
CSF1R-monocyte	ncbi_117881464	ACOT11	0.442234	0.134435	1.7179	2.18e-258	4.59e-254	ACOT11
CSF1R-monocyte	ncbi_117883747	TM6SF1	0.55288	0.233051	1.24632	7.39e-258	1.55e-253	TM6SF1
CSF1R-monocyte	ncbi_117876881	ARG2	0.532812	0.137864	1.95039	9.1e-258	1.91e-253	ARG2
CSF1R-monocyte	ncbi_117871315	P2RY6	0.255536	0.00829833	4.94456	1.08e-257	2.27e-253	P2RY6
CSF1R-monocyte	ncbi_117877035	ANO1	0.253509	0.0117789	4.42776	1.45e-257	3.04e-253	ANO1
CSF1R-monocyte	ncbi_117869016	CDC34	1.18081	0.649298	0.862828	2.61e-257	5.48e-253	CDC34
CSF1R-monocyte	ncbi_117886563	APRT	0.875097	0.316704	1.46631	3e-257	6.31e-253	APRT
CSF1R-monocyte	ncbi_117871333	TPP1	0.88683	0.418682	1.0828	3.48e-257	7.31e-253	TPP1
CSF1R-monocyte	ncbi_117876501	LOC117876501	0.246294	0.0399346	2.62467	3.53e-257	7.43e-253	LOC117876501
CSF1R-monocyte	ncbi_117873159	BPHL	0.476938	0.202585	1.23527	5.73e-257	1.2e-252	BPHL
CSF1R-monocyte	ncbi_7042783	ND4L	1.15009	0.492508	1.22353	7.48e-257	1.57e-252	ND4L
CSF1R-monocyte	ncbi_117876883	CHST14	0.407751	0.0878348	2.21483	8.12e-257	1.71e-252	CHST14
CSF1R-monocyte	ncbi_117873051	AP3M2	0.901718	0.432149	1.06115	1.24e-256	2.61e-252	AP3M2
CSF1R-monocyte	ncbi_117887733	CYGB	0.213335	0.00604853	5.14039	4.48e-256	9.42e-252	CYGB
CSF1R-monocyte	ncbi_117880654	LOC117880654	0.370741	0.149062	1.3145	4.64e-256	9.76e-252	LOC117880654
CSF1R-monocyte	ncbi_117884433	C10H15orf48	1.93647	0.906961	1.09431	5.27e-256	1.11e-251	C10H15orf48
CSF1R-monocyte	ncbi_117880504	BORCS7	0.246268	0.046477	2.40564	1.3e-255	2.73e-251	BORCS7
CSF1R-monocyte	ncbi_117870882	LOC117870882	1.49765	0.682462	1.13388	1.38e-254	2.9e-250	LOC117870882
CSF1R-monocyte	ncbi_117886494	GPI	4.28903	1.30157	1.72039	1.57e-254	3.3e-250	GPI
CSF1R-monocyte	ncbi_117887662	SLC16A6	1.13829	0.460625	1.30521	8.59e-254	1.81e-249	SLC16A6
CSF1R-monocyte	ncbi_117889106	JUNB	3.66213	1.14812	1.67342	9.7e-254	2.04e-249	JUNB
CSF1R-monocyte	ncbi_117874767	RNASET2	1.00181	0.419777	1.25491	1.12e-253	2.35e-249	RNASET2
CSF1R-monocyte	ncbi_117869156	PHOSPHO1	0.276687	0.0915756	1.59522	1.41e-253	2.96e-249	PHOSPHO1
CSF1R-monocyte	ncbi_117880718	INKA1	0.538776	0.172905	1.63971	6.01e-253	1.26e-248	INKA1
CSF1R-monocyte	ncbi_117876844	SIPA1L1	0.294589	0.0399562	2.88221	9.25e-253	1.94e-248	SIPA1L1
CSF1R-monocyte	ncbi_117874811	TMEM242	0.711232	0.266002	1.41888	2.4e-251	5.05e-247	TMEM242
CSF1R-monocyte	ncbi_117875230	ELOVL5	1.35118	0.616647	1.1317	3.56e-251	7.48e-247	ELOVL5
CSF1R-monocyte	ncbi_117873729	ATP6V1C1	1.18534	0.619969	0.935038	5.25e-251	1.1e-246	ATP6V1C1
CSF1R-monocyte	ncbi_117874885	ABRACL	2.18566	0.809514	1.43294	5.57e-251	1.17e-246	ABRACL
CSF1R-monocyte	ncbi_117878318	ARL9	0.439152	0.134854	1.70333	1.1e-250	2.32e-246	ARL9
CSF1R-monocyte	ncbi_117868874	DAPK3	0.471406	0.194186	1.27953	5.03e-250	1.06e-245	DAPK3
CSF1R-monocyte	ncbi_117869551	LOC117869551	0.29476	0.138581	1.08881	7.06e-250	1.48e-245	LOC117869551
CSF1R-monocyte	ncbi_117881648	GNG12	0.169839	0.00877992	4.27382	8.49e-250	1.79e-245	GNG12
CSF1R-monocyte	ncbi_7042787	COX3	119.556	34.8619	1.77797	2.9e-249	6.09e-245	COX3
CSF1R-monocyte	ncbi_117872439	ZNRF2	0.578742	0.186029	1.6374	4.44e-249	9.33e-245	ZNRF2
CSF1R-monocyte	ncbi_117881995	PKP2	0.219143	0.0421233	2.37918	4.92e-249	1.04e-244	PKP2
CSF1R-monocyte	ncbi_117877004	SPI1	1.35583	0.831987	0.704539	9.4e-249	1.98e-244	SPI1
CSF1R-monocyte	ncbi_117888782	NCCRP1	0.159471	0.0171559	3.21652	3.27e-248	6.87e-244	NCCRP1
CSF1R-monocyte	ncbi_117888337	SEPTIN5	0.847564	0.539749	0.651032	4.91e-248	1.03e-243	SEPTIN5
CSF1R-monocyte	ncbi_117888424	ALDH16A1	0.893277	0.430342	1.05362	8.8e-248	1.85e-243	ALDH16A1
CSF1R-monocyte	ncbi_117870486	SPACA4	1.67309	0.948675	0.818525	1.38e-247	2.9e-243	SPACA4
CSF1R-monocyte	ncbi_117880048	TKT	7.39758	1.81741	2.02517	1.41e-247	2.96e-243	TKT
CSF1R-monocyte	ncbi_117889202	LOC117889202	511.202	75.1875	2.76533	2.13e-247	4.48e-243	LOC117889202
CSF1R-monocyte	ncbi_117874135	CNPY3	0.519907	0.217324	1.25841	5.44e-247	1.14e-242	CNPY3
CSF1R-monocyte	ncbi_117882156	TTC39A	0.388875	0.182501	1.09141	6.43e-247	1.35e-242	TTC39A
CSF1R-monocyte	ncbi_117873485	ATP6V1H	0.660295	0.360237	0.874163	1.53e-246	3.23e-242	ATP6V1H
CSF1R-monocyte	ncbi_117877708	ZDHHC2	0.641328	0.346577	0.887884	1.97e-246	4.14e-242	ZDHHC2
CSF1R-monocyte	ncbi_117874322	CCDC88A	0.270029	0.0347661	2.95736	2.91e-246	6.11e-242	CCDC88A
CSF1R-monocyte	ncbi_117886518	CBFB	1.28915	0.579553	1.15341	6.43e-246	1.35e-241	CBFB
CSF1R-monocyte	ncbi_117889123	RARG	0.202389	0.0203052	3.31721	9.53e-246	2e-241	RARG
CSF1R-monocyte	ncbi_117883828	SAMM50	0.501015	0.224251	1.15974	3.05e-245	6.41e-241	SAMM50
CSF1R-monocyte	ncbi_117876456	IRF2BPL	2.22383	0.855186	1.37874	3.38e-245	7.11e-241	IRF2BPL
CSF1R-monocyte	ncbi_117874807	GTF2H5	0.760014	0.353931	1.10256	4.47e-245	9.39e-241	GTF2H5
CSF1R-monocyte	ncbi_117884154	FBXO22	0.594964	0.286714	1.05319	7.97e-245	1.67e-240	FBXO22
CSF1R-monocyte	ncbi_117887281	RAB11FIP4	0.630812	0.348473	0.856162	9.2e-245	1.93e-240	RAB11FIP4
CSF1R-monocyte	ncbi_117867960	PGD	3.90309	1.62254	1.26636	9.74e-245	2.05e-240	PGD
CSF1R-monocyte	ncbi_117873220	ATXN1	1.12481	0.52919	1.08782	1.83e-244	3.85e-240	ATXN1
CSF1R-monocyte	ncbi_117881322	SOAT1	0.675902	0.356896	0.921312	2.38e-244	5e-240	SOAT1
CSF1R-monocyte	ncbi_117880403	MST1R	0.324497	0.0954209	1.76583	6.55e-244	1.38e-239	MST1R
CSF1R-monocyte	ncbi_117873530	MTFR1	0.399382	0.210201	0.926	6.67e-244	1.4e-239	MTFR1
CSF1R-monocyte	ncbi_117877839	GSR	1.52616	0.756493	1.01251	8.23e-244	1.73e-239	GSR
CSF1R-monocyte	ncbi_117889356	DNLZ	1.02192	0.454225	1.16981	1.05e-243	2.21e-239	DNLZ
CSF1R-monocyte	ncbi_117888675	LDLR	3.06475	1.05341	1.5407	1.08e-243	2.26e-239	LDLR
CSF1R-monocyte	ncbi_117880174	SLC3A2	1.29036	0.546695	1.23897	3.42e-243	7.2e-239	SLC3A2
CSF1R-monocyte	ncbi_117868287	SELENON	0.244474	0.112934	1.11421	4.73e-243	9.93e-239	SELENON
CSF1R-monocyte	ncbi_117882601	PFKL	0.420627	0.104833	2.00445	3.14e-242	6.6e-238	PFKL
CSF1R-monocyte	ncbi_117881421	ERGIC1	0.283908	0.0906591	1.6469	4.29e-242	9.02e-238	ERGIC1
CSF1R-monocyte	ncbi_117869132	LOC117869132	0.711893	0.312564	1.18751	4.76e-242	1e-237	LOC117869132
CSF1R-monocyte	ncbi_117878033	LOC117878033	0.263055	0.0486638	2.43445	8.53e-242	1.79e-237	LOC117878033
CSF1R-monocyte	ncbi_117889076	RNF41	1.21647	0.547268	1.15237	9.21e-242	1.94e-237	RNF41
CSF1R-monocyte	ncbi_117888506	LOC117888506	0.311767	0.1169	1.41519	1.85e-241	3.89e-237	LOC117888506
CSF1R-monocyte	ncbi_117880482	WDFY4	0.449229	0.132852	1.75763	3.1e-241	6.51e-237	WDFY4
CSF1R-monocyte	ncbi_117877797	SIGLEC1	0.227144	0.0111196	4.35244	4.58e-241	9.62e-237	SIGLEC1
CSF1R-monocyte	ncbi_117873468	CEBPD	7.86723	2.27381	1.79075	1.49e-240	3.13e-236	CEBPD
CSF1R-monocyte	ncbi_117882758	C9H3orf70	0.366663	0.187166	0.970136	1.95e-240	4.1e-236	C9H3orf70
CSF1R-monocyte	ncbi_117867872	C1QB	0.692622	0.0287408	4.5909	4.44e-240	9.33e-236	C1QB
CSF1R-monocyte	ncbi_117877762	YEATS4	4.29203	1.25199	1.77744	4.67e-239	9.82e-235	YEATS4
CSF1R-monocyte	ncbi_117871261	PRCP	1.82494	0.76514	1.25406	1.55e-238	3.26e-234	PRCP
CSF1R-monocyte	ncbi_117876132	LOC117876132	0.252404	0.0434472	2.5384	1.97e-238	4.13e-234	LOC117876132
CSF1R-monocyte	ncbi_117874275	RAB1A	1.72625	0.766275	1.17171	2.21e-238	4.65e-234	RAB1A
CSF1R-monocyte	ncbi_117874687	GPR137B	0.65995	0.230027	1.52055	5.02e-238	1.06e-233	GPR137B
CSF1R-monocyte	ncbi_117884143	LOC117884143	10.4306	2.59141	2.00901	9.13e-238	1.92e-233	LOC117884143
CSF1R-monocyte	ncbi_117870707	LONRF2	0.213682	0.0511005	2.06406	1.87e-237	3.94e-233	LONRF2
CSF1R-monocyte	ncbi_117869805	LAMTOR2	1.13065	0.534934	1.07972	2.09e-237	4.39e-233	LAMTOR2
CSF1R-monocyte	ncbi_117882660	ADA2	0.234682	0.0152347	3.94528	1.59e-236	3.34e-232	ADA2
CSF1R-monocyte	ncbi_117888274	SLC8B1	0.342554	0.131881	1.37709	2.43e-236	5.1e-232	SLC8B1
CSF1R-monocyte	ncbi_117882696	ATP6V1E1	2.60268	0.881017	1.56275	4.94e-236	1.04e-231	ATP6V1E1
CSF1R-monocyte	ncbi_117875453	LOC117875453	0.445181	0.246692	0.851684	4.95e-236	1.04e-231	LOC117875453
CSF1R-monocyte	ncbi_117888895	CLEC4G	0.192718	0.0115324	4.06273	5.25e-236	1.1e-231	CLEC4G
CSF1R-monocyte	ncbi_117870452	LOC117870452	0.236175	0.0998462	1.24207	5.96e-236	1.25e-231	LOC117870452
CSF1R-monocyte	ncbi_117868375	RUNX3	2.21139	0.890912	1.3116	9.89e-236	2.08e-231	RUNX3
CSF1R-monocyte	ncbi_117874213	CRLS1	0.781883	0.394595	0.986578	4.25e-235	8.94e-231	CRLS1
CSF1R-monocyte	ncbi_117880825	CST6	5.54837	1.40711	1.97933	5.97e-235	1.25e-230	CST6
CSF1R-monocyte	ncbi_117881558	CYSTM1	2.39178	1.09764	1.12368	2.55e-234	5.35e-230	CYSTM1
CSF1R-monocyte	ncbi_117888633	CHMP2B	1.01728	0.60889	0.740464	3.24e-234	6.81e-230	CHMP2B
CSF1R-monocyte	ncbi_117877240	PSMA1	0.755149	0.40645	0.893685	4.27e-234	8.98e-230	PSMA1
CSF1R-monocyte	ncbi_117868671	GK	0.188252	0.0245986	2.93602	5.85e-234	1.23e-229	GK
CSF1R-monocyte	ncbi_117888124	CLIP1	1.24881	0.633018	0.980234	6.67e-234	1.4e-229	CLIP1
CSF1R-monocyte	ncbi_117888211	GLTP	0.300381	0.103197	1.5414	9.22e-234	1.94e-229	GLTP
CSF1R-monocyte	ncbi_117879852	DESI1	0.391476	0.117667	1.73422	1.07e-233	2.25e-229	DESI1
CSF1R-monocyte	ncbi_117868129	PDXK	0.685784	0.320685	1.0966	9.28e-233	1.95e-228	PDXK
CSF1R-monocyte	ncbi_117885682	DPM1	1.00685	0.50291	1.00148	1.92e-232	4.04e-228	DPM1
CSF1R-monocyte	ncbi_117878892	NANS	0.465853	0.134552	1.79171	5.86e-232	1.23e-227	NANS
CSF1R-monocyte	ncbi_117883220	SLC25A5	18.9795	5.03235	1.91514	7.13e-232	1.5e-227	SLC25A5
CSF1R-monocyte	ncbi_117872230	LOC117872230	0.419245	0.134018	1.64537	2.48e-231	5.22e-227	LOC117872230
CSF1R-monocyte	ncbi_117881767	SLC25A24	1.1019	0.600706	0.875269	4.13e-231	8.68e-227	SLC25A24
CSF1R-monocyte	ncbi_117887081	LOC117887081	1.79463	0.775546	1.21041	4.79e-231	1.01e-226	LOC117887081
CSF1R-monocyte	ncbi_117876872	RAD51B	0.294038	0.0864066	1.76679	4.8e-231	1.01e-226	RAD51B
CSF1R-monocyte	ncbi_117872925	ARHGAP25	2.5546	0.976686	1.38713	4.87e-231	1.02e-226	ARHGAP25
CSF1R-monocyte	ncbi_117883297	SLC12A9	0.209232	0.0154935	3.75537	5.6e-231	1.18e-226	SLC12A9
CSF1R-monocyte	ncbi_117872849	ARID5A	0.652567	0.336876	0.953909	6.22e-231	1.31e-226	ARID5A
CSF1R-monocyte	ncbi_117886313	ZHX3	0.627343	0.243288	1.36659	8.51e-231	1.79e-226	ZHX3
CSF1R-monocyte	ncbi_117874245	KIF16B	0.874717	0.388948	1.16924	8.56e-231	1.8e-226	KIF16B
CSF1R-monocyte	ncbi_117888819	SLC39A1	0.505461	0.213976	1.24015	1.05e-230	2.21e-226	SLC39A1
CSF1R-monocyte	ncbi_117883150	MPP1	1.1666	0.611981	0.930753	1.85e-230	3.88e-226	MPP1
CSF1R-monocyte	ncbi_117887955	HSCB	0.740787	0.343295	1.10961	3.54e-230	7.43e-226	HSCB
CSF1R-monocyte	ncbi_117881281	SPATA6	0.32599	0.085138	1.93695	3.85e-230	8.1e-226	SPATA6
CSF1R-monocyte	ncbi_117878802	NNT	0.529506	0.235025	1.17183	4.62e-230	9.71e-226	NNT
CSF1R-monocyte	ncbi_117885646	LOC117885646	0.237952	0.124933	0.929519	5.59e-230	1.17e-225	LOC117885646
CSF1R-monocyte	ncbi_117883430	CCDC50	0.870418	0.27734	1.65005	8.58e-230	1.8e-225	CCDC50
CSF1R-monocyte	ncbi_117886413	C13H16orf46	0.369693	0.163366	1.17822	2.47e-229	5.19e-225	C13H16orf46
CSF1R-monocyte	ncbi_117889419	SURF4	0.607963	0.307671	0.982593	3.17e-229	6.67e-225	SURF4
CSF1R-monocyte	ncbi_117888199	PEBP1	0.76072	0.441234	0.785821	4.28e-229	9e-225	PEBP1
CSF1R-monocyte	ncbi_117881047	BAD	0.618311	0.302309	1.03231	4.88e-229	1.03e-224	BAD
CSF1R-monocyte	ncbi_117876005	LOC117876005	0.652273	0.43356	0.589242	5.35e-229	1.12e-224	LOC117876005
CSF1R-monocyte	ncbi_117888355	TXNRD2	0.264485	0.152588	0.793543	1.22e-228	2.56e-224	TXNRD2
CSF1R-monocyte	ncbi_7042778	CYTB	25.1044	7.15163	1.8116	1.29e-228	2.72e-224	CYTB
CSF1R-monocyte	ncbi_117885635	LPCAT3	0.427591	0.144387	1.56629	1.5e-228	3.15e-224	LPCAT3
CSF1R-monocyte	ncbi_117867401	SMIM11A	0.952518	0.435723	1.12833	2.1e-228	4.42e-224	SMIM11A
CSF1R-monocyte	ncbi_117868822	TICAM1	0.204989	0.0521572	1.97461	2.95e-228	6.19e-224	TICAM1
CSF1R-monocyte	ncbi_117876859	DMAC2L	0.387903	0.202784	0.935751	1.69e-227	3.56e-223	DMAC2L
CSF1R-monocyte	ncbi_117867154	IFNGR2	1.31263	0.739934	0.826996	2.53e-227	5.33e-223	IFNGR2
CSF1R-monocyte	ncbi_117887669	UBALD2	0.734094	0.415956	0.819535	4.36e-227	9.16e-223	UBALD2
CSF1R-monocyte	ncbi_117874137	PEX6	0.791763	0.422633	0.905662	4.38e-227	9.2e-223	PEX6
CSF1R-monocyte	ncbi_117885108	PARD3B	0.212851	0.0235899	3.1736	7.05e-227	1.48e-222	PARD3B
CSF1R-monocyte	ncbi_117880049	TMEM40	0.189803	0.0180131	3.39739	9.91e-227	2.08e-222	TMEM40
CSF1R-monocyte	ncbi_117887276	NDEL1	0.86691	0.430193	1.0109	1.05e-226	2.2e-222	NDEL1
CSF1R-monocyte	ncbi_117869436	LOC117869436	0.170516	0.0226981	2.90927	1.92e-226	4.03e-222	LOC117869436
CSF1R-monocyte	ncbi_7042776	COX2	158.714	55.2954	1.5212	2.39e-226	5.03e-222	COX2
CSF1R-monocyte	ncbi_117875891	MAPK14	1.56518	0.734005	1.09246	2.7e-226	5.67e-222	MAPK14
CSF1R-monocyte	ncbi_117874562	KCNK5	0.546511	0.341641	0.677769	4.04e-226	8.5e-222	KCNK5
CSF1R-monocyte	ncbi_117882725	MFSD1	1.1414	0.599552	0.928845	4.91e-226	1.03e-221	MFSD1
CSF1R-monocyte	ncbi_117874898	IFNGR1	1.41104	0.787871	0.840729	6.9e-226	1.45e-221	IFNGR1
CSF1R-monocyte	ncbi_117873760	TRPS1	0.589072	0.186832	1.6567	9.03e-226	1.9e-221	TRPS1
CSF1R-monocyte	ncbi_117875323	LOC117875323	1.24725	0.727081	0.778565	1.12e-225	2.36e-221	LOC117875323
CSF1R-monocyte	ncbi_117886721	ATP1A1	2.03455	0.880268	1.20869	5.01e-225	1.05e-220	ATP1A1
CSF1R-monocyte	ncbi_117879896	SIPA1	0.79963	0.423792	0.915976	1.38e-224	2.9e-220	SIPA1
CSF1R-monocyte	ncbi_117885106	LOC117885106	0.1747	0.0277788	2.65282	2.26e-224	4.76e-220	LOC117885106
CSF1R-monocyte	ncbi_117883422	UPRT	0.720825	0.247189	1.54403	2.99e-224	6.29e-220	UPRT
CSF1R-monocyte	ncbi_117868472	USP2	0.387202	0.155357	1.3175	4.81e-224	1.01e-219	USP2
CSF1R-monocyte	ncbi_117871320	RAB6A	1.02281	0.553556	0.885733	5.49e-224	1.15e-219	RAB6A
CSF1R-monocyte	ncbi_117888639	ACVR1B	0.557919	0.380313	0.552867	1.08e-223	2.26e-219	ACVR1B
CSF1R-monocyte	ncbi_117867460	YWHAG	1.23431	0.718179	0.781292	1.32e-223	2.78e-219	YWHAG
CSF1R-monocyte	ncbi_117876048	AMPD2	0.605137	0.396464	0.610072	3.82e-223	8.02e-219	AMPD2
CSF1R-monocyte	ncbi_117888162	CLDN5	33.1422	9.48095	1.80556	3.99e-223	8.39e-219	CLDN5
CSF1R-monocyte	ncbi_117868291	ZC3H12A	0.227701	0.0350242	2.70071	9.68e-223	2.03e-218	ZC3H12A
CSF1R-monocyte	ncbi_117871321	MRPL48	0.823745	0.396272	1.05571	1.34e-222	2.81e-218	MRPL48
CSF1R-monocyte	ncbi_117871936	LOC117871936	0.354533	0.154192	1.20119	1.48e-222	3.11e-218	LOC117871936
CSF1R-monocyte	ncbi_117870611	LOC117870611	0.29488	0.0892356	1.72444	2.61e-222	5.48e-218	LOC117870611
CSF1R-monocyte	ncbi_117879626	COMMD10	0.290862	0.138671	1.06867	3.52e-222	7.4e-218	COMMD10
CSF1R-monocyte	ncbi_117870844	RAP2A	0.586572	0.257875	1.18564	8.44e-222	1.77e-217	RAP2A
CSF1R-monocyte	ncbi_117877616	TBC1D1	0.692923	0.353056	0.9728	8.91e-222	1.87e-217	TBC1D1
CSF1R-monocyte	ncbi_117873602	MRPS28	0.650813	0.318616	1.03042	1.28e-221	2.69e-217	MRPS28
CSF1R-monocyte	ncbi_117886597	SMPD3	0.168927	0.0545602	1.63048	1.43e-221	3.01e-217	SMPD3
CSF1R-monocyte	ncbi_117878026	LOC117878026	0.45827	0.203911	1.16826	1.54e-221	3.24e-217	LOC117878026
CSF1R-monocyte	ncbi_117889431	ABL1	0.675223	0.354948	0.927755	2.4e-221	5.05e-217	ABL1
CSF1R-monocyte	ncbi_117882686	PID1	0.305793	0.0641176	2.25376	2.42e-221	5.08e-217	PID1
CSF1R-monocyte	ncbi_117873299	CNDP2	1.09227	0.61616	0.825949	3.38e-221	7.1e-217	CNDP2
CSF1R-monocyte	ncbi_117882963	LOC117882963	6.94284	4.44227	0.64423	6.25e-221	1.31e-216	LOC117882963
CSF1R-monocyte	ncbi_117883670	ABCA3	0.223965	0.06496	1.78565	1.09e-220	2.29e-216	ABCA3
CSF1R-monocyte	ncbi_117876886	ATP6V1D	1.04789	0.553454	0.920946	2.36e-220	4.95e-216	ATP6V1D
CSF1R-monocyte	ncbi_117880401	PTPRE	2.87096	1.2437	1.20689	3.93e-220	8.27e-216	PTPRE
CSF1R-monocyte	ncbi_117868871	PRDX4	1.41679	0.585196	1.27563	8.31e-220	1.75e-215	PRDX4
CSF1R-monocyte	ncbi_7042781	ATP6	36.8143	10.9618	1.74778	1.14e-219	2.4e-215	ATP6
CSF1R-monocyte	ncbi_117886541	PEPD	0.243689	0.0643251	1.92158	1.25e-219	2.63e-215	PEPD
CSF1R-monocyte	ncbi_117873100	NDUFV1	0.922606	0.525964	0.810751	4.02e-219	8.46e-215	NDUFV1
CSF1R-monocyte	ncbi_117879442	STOML2	0.594658	0.262184	1.18148	4.03e-219	8.48e-215	STOML2
CSF1R-monocyte	ncbi_117872885	DUSP11	0.632528	0.39812	0.667926	4.24e-219	8.92e-215	DUSP11
CSF1R-monocyte	ncbi_117884231	BCL2L10	0.383247	0.159176	1.26765	1.04e-218	2.2e-214	BCL2L10
CSF1R-monocyte	ncbi_117881175	BTBD11	0.364556	0.12604	1.53226	2.7e-218	5.68e-214	BTBD11
CSF1R-monocyte	ncbi_117878853	ACO1	0.441205	0.189452	1.21962	3.75e-218	7.88e-214	ACO1
CSF1R-monocyte	ncbi_117876719	MDFIC	0.722214	0.419232	0.784679	4e-218	8.4e-214	MDFIC
CSF1R-monocyte	ncbi_117867674	ETS2	0.159414	0.0468901	1.76542	7.49e-218	1.57e-213	ETS2
CSF1R-monocyte	ncbi_117884407	LOC117884407	0.187712	0.0096583	4.28061	1.04e-217	2.2e-213	LOC117884407
CSF1R-monocyte	ncbi_117872931	RASSF2	1.0042	0.474962	1.08017	1.17e-217	2.47e-213	RASSF2
CSF1R-monocyte	ncbi_117871511	LOC117871511	0.297771	0.105566	1.49606	7.75e-217	1.63e-212	LOC117871511
CSF1R-monocyte	ncbi_117869088	MYO1F	1.50505	0.872764	0.786152	1.22e-216	2.57e-212	MYO1F
CSF1R-monocyte	ncbi_117868523	REXO2	0.390397	0.142254	1.45647	2.41e-216	5.07e-212	REXO2
CSF1R-monocyte	ncbi_117888858	MMP19	0.166089	0.00688932	4.59145	4.79e-216	1.01e-211	MMP19
CSF1R-monocyte	ncbi_117872153	LOC117872153	0.228419	0.0140604	4.02197	1.81e-215	3.82e-211	LOC117872153
CSF1R-monocyte	ncbi_117882295	DOCK7	0.265942	0.116675	1.18861	6.73e-215	1.41e-210	DOCK7
CSF1R-monocyte	ncbi_117867133	ATP6V1G1	0.577571	0.300067	0.944714	7.52e-215	1.58e-210	ATP6V1G1
CSF1R-monocyte	ncbi_117872437	GGCT	0.329201	0.108384	1.60282	1.34e-214	2.82e-210	GGCT
CSF1R-monocyte	ncbi_117888621	LOC117888621	0.284562	0.049279	2.5297	2.26e-214	4.75e-210	LOC117888621
CSF1R-monocyte	ncbi_117882532	ADIPOR2	0.692793	0.361277	0.939321	2.58e-214	5.42e-210	ADIPOR2
CSF1R-monocyte	ncbi_117884300	ROGDI	0.342356	0.180813	0.920998	2.65e-214	5.58e-210	ROGDI
CSF1R-monocyte	ncbi_117876030	POLD4	0.742802	0.399988	0.893023	5.09e-214	1.07e-209	POLD4
CSF1R-monocyte	ncbi_117882729	SI	0.306412	0.0470463	2.70332	7.13e-214	1.5e-209	SI
CSF1R-monocyte	ncbi_117867331	ALDH3A2	0.464121	0.213867	1.11778	8.26e-214	1.74e-209	ALDH3A2
CSF1R-monocyte	ncbi_117873200	SMIM13	0.300048	0.104955	1.51542	3.23e-213	6.79e-209	SMIM13
CSF1R-monocyte	ncbi_117884605	DBI	2.47071	0.834584	1.5658	3.39e-213	7.12e-209	DBI
CSF1R-monocyte	ncbi_117874121	BCL2L11	0.460604	0.185311	1.31358	4.43e-213	9.32e-209	BCL2L11
CSF1R-monocyte	ncbi_117884134	CHSY1	0.634391	0.417297	0.604297	4.89e-213	1.03e-208	CHSY1
CSF1R-monocyte	ncbi_117882584	LOC117882584	0.414386	0.155559	1.41352	7.08e-213	1.49e-208	LOC117882584
CSF1R-monocyte	ncbi_117874773	PDE10A	0.362716	0.0611198	2.56913	9.59e-213	2.02e-208	PDE10A
CSF1R-monocyte	ncbi_117879742	SMDT1	0.929035	0.453879	1.03343	1.21e-212	2.55e-208	SMDT1
CSF1R-monocyte	ncbi_117872719	SLC39A6	0.7422	0.410636	0.853949	1.84e-212	3.87e-208	SLC39A6
CSF1R-monocyte	ncbi_117889447	CNTRL	2.00427	0.926515	1.11319	3.27e-212	6.87e-208	CNTRL
CSF1R-monocyte	ncbi_117884196	CIB1	0.965613	0.55594	0.796517	5.85e-212	1.23e-207	CIB1
CSF1R-monocyte	ncbi_117873847	DENND3	0.267131	0.0515243	2.37422	7.14e-212	1.5e-207	DENND3
CSF1R-monocyte	ncbi_117867545	ITGAE	0.229124	0.0785164	1.54506	4.88e-211	1.03e-206	ITGAE
CSF1R-monocyte	ncbi_117875879	TAF11	0.713788	0.417698	0.773036	5.55e-211	1.17e-206	TAF11
CSF1R-monocyte	ncbi_117888301	SELPLG	2.94014	1.15913	1.34284	6.82e-211	1.43e-206	SELPLG
CSF1R-monocyte	ncbi_117879340	SLC49A3	0.168383	0.00847921	4.31167	9.55e-211	2.01e-206	SLC49A3
CSF1R-monocyte	ncbi_117872853	NDUFS8	3.23308	0.974896	1.72959	1.04e-210	2.18e-206	NDUFS8
CSF1R-monocyte	ncbi_117869409	CDC6	0.181827	0.0158695	3.51824	1.74e-210	3.67e-206	CDC6
CSF1R-monocyte	ncbi_117879891	WBP1L	2.17171	0.97611	1.15371	3.94e-210	8.29e-206	WBP1L
CSF1R-monocyte	ncbi_117875155	LCA5	0.234114	0.0325424	2.84682	4.31e-210	9.06e-206	LCA5
CSF1R-monocyte	ncbi_117868861	NDUFS7	0.916992	0.418558	1.13148	2.28e-209	4.79e-205	NDUFS7
CSF1R-monocyte	ncbi_117889551	AKNA	0.886858	0.542661	0.708651	2.41e-209	5.07e-205	AKNA
CSF1R-monocyte	ncbi_117887953	ALDH2	2.03959	0.91927	1.14972	2.75e-209	5.79e-205	ALDH2
CSF1R-monocyte	ncbi_117868158	FHL3	0.282519	0.101194	1.48123	3.09e-209	6.5e-205	FHL3
CSF1R-monocyte	ncbi_117889121	RASGRP4	0.839646	0.573551	0.54986	3.5e-209	7.36e-205	RASGRP4
CSF1R-monocyte	ncbi_117873858	RHPN1	0.274652	0.103749	1.40451	3.73e-209	7.84e-205	RHPN1
CSF1R-monocyte	ncbi_117879208	LOC117879208	0.858938	0.452837	0.923564	4.7e-209	9.87e-205	LOC117879208
CSF1R-monocyte	ncbi_117881462	LOC117881462	3.99234	1.31928	1.59749	6.28e-209	1.32e-204	LOC117881462
CSF1R-monocyte	ncbi_117875132	NT5E	0.307592	0.111262	1.46706	7.75e-209	1.63e-204	NT5E
CSF1R-monocyte	ncbi_117882614	NRK	1.74329	0.653303	1.41599	1.03e-208	2.17e-204	NRK
CSF1R-monocyte	ncbi_117888679	GBE1	0.614392	0.334929	0.875306	2.08e-208	4.37e-204	GBE1
CSF1R-monocyte	ncbi_117882636	IL17RA	0.646251	0.449859	0.522622	6.56e-208	1.38e-203	IL17RA
CSF1R-monocyte	ncbi_117880540	BAG3	0.301622	0.0312825	3.26931	7.87e-208	1.65e-203	BAG3
CSF1R-monocyte	ncbi_117869530	LOC117869530	0.294643	0.0417436	2.81934	9.75e-208	2.05e-203	LOC117869530
CSF1R-monocyte	ncbi_117872192	LOC117872192	0.80549	0.460371	0.80707	1.02e-207	2.15e-203	LOC117872192
CSF1R-monocyte	ncbi_117884327	LOC117884327	0.432146	0.313385	0.463585	1.59e-207	3.34e-203	LOC117884327
CSF1R-monocyte	ncbi_117868526	LOC117868526	0.933535	0.473487	0.979378	2.36e-207	4.96e-203	LOC117868526
CSF1R-monocyte	ncbi_117870995	WDFY2	0.169855	0.0411401	2.04569	3.31e-207	6.97e-203	WDFY2
CSF1R-monocyte	ncbi_117888308	ATP2A2	2.55804	1.17691	1.12003	4.73e-207	9.93e-203	ATP2A2
CSF1R-monocyte	ncbi_117867354	RAD51C	0.520795	0.306772	0.763546	5.16e-207	1.08e-202	RAD51C
CSF1R-monocyte	ncbi_117882554	LXN	1.59415	0.936561	0.767346	5.81e-207	1.22e-202	LXN
CSF1R-monocyte	ncbi_117872441	METTL6	0.228905	0.0717418	1.67386	1e-206	2.11e-202	METTL6
CSF1R-monocyte	ncbi_117873160	PSMG4	0.85954	0.373609	1.20204	1.6e-206	3.37e-202	PSMG4
CSF1R-monocyte	ncbi_117869683	APH1A	0.341939	0.192065	0.832146	2.2e-206	4.63e-202	APH1A
CSF1R-monocyte	ncbi_117879873	ESRRA	0.437896	0.237753	0.881123	2.41e-206	5.06e-202	ESRRA
CSF1R-monocyte	ncbi_117873355	NDUFV2	0.986809	0.505441	0.965228	2.89e-206	6.08e-202	NDUFV2
CSF1R-monocyte	ncbi_117886471	TNFRSF1A	3.77684	1.33217	1.5034	3.75e-206	7.88e-202	TNFRSF1A
CSF1R-monocyte	ncbi_117881543	WLS	0.213614	0.0208108	3.35961	4.07e-206	8.56e-202	WLS
CSF1R-monocyte	ncbi_117877934	SMARCA5	0.76798	0.444441	0.789079	1.02e-205	2.15e-201	SMARCA5
CSF1R-monocyte	ncbi_117883978	NT5M	0.290409	0.0926402	1.64838	1.06e-205	2.22e-201	NT5M
CSF1R-monocyte	ncbi_117880721	LOC117880721	0.491113	0.234863	1.06423	1.25e-205	2.63e-201	LOC117880721
CSF1R-monocyte	ncbi_117874111	ABHD12	0.535211	0.406099	0.398274	1.83e-205	3.84e-201	ABHD12
CSF1R-monocyte	ncbi_117884024	PPIB	3.29757	1.10527	1.577	1.86e-205	3.92e-201	PPIB
CSF1R-monocyte	ncbi_117872386	LOC117872386	0.439963	0.223374	0.977924	4.85e-205	1.02e-200	LOC117872386
CSF1R-monocyte	ncbi_117884416	CD9	19.8425	6.68752	1.56905	6.3e-205	1.32e-200	CD9
CSF1R-monocyte	ncbi_117884255	B9D1	0.1907	0.0355197	2.42461	1.5e-204	3.15e-200	B9D1
CSF1R-monocyte	ncbi_117874852	GINM1	0.281455	0.149887	0.909029	1.97e-204	4.15e-200	GINM1
CSF1R-monocyte	ncbi_117889021	VAV1	0.579376	0.316282	0.873287	2.37e-204	4.99e-200	VAV1
CSF1R-monocyte	ncbi_117881592	STK10	1.18313	0.608221	0.959945	2.91e-204	6.12e-200	STK10
CSF1R-monocyte	ncbi_117881882	ACBD6	0.649651	0.355449	0.870024	3.42e-204	7.2e-200	ACBD6
CSF1R-monocyte	ncbi_117884835	BAZ2B	1.28041	0.922162	0.473516	7.47e-204	1.57e-199	BAZ2B
CSF1R-monocyte	ncbi_117888736	SLC1A5	0.952934	0.408672	1.22143	9.12e-204	1.92e-199	SLC1A5
CSF1R-monocyte	ncbi_117881862	PFDN1	0.968468	0.474583	1.02904	2.55e-203	5.36e-199	PFDN1
CSF1R-monocyte	ncbi_117872681	CHMP5	0.848602	0.515058	0.720354	3.21e-203	6.76e-199	CHMP5
CSF1R-monocyte	ncbi_117868551	SIDT2	0.833614	0.403581	1.04652	3.41e-203	7.16e-199	SIDT2
CSF1R-monocyte	ncbi_117881982	STMP1	1.14318	0.587827	0.95959	6.11e-203	1.29e-198	STMP1
CSF1R-monocyte	ncbi_117888871	ZFP36	23.0804	7.685	1.58655	1.42e-202	2.99e-198	ZFP36
CSF1R-monocyte	ncbi_117869984	LRCH4	0.382326	0.15606	1.2927	1.89e-202	3.97e-198	LRCH4
CSF1R-monocyte	ncbi_7042779	ND4	33.7266	10.763	1.6478	2.17e-202	4.56e-198	ND4
CSF1R-monocyte	ncbi_117876194	SGPP1	0.626826	0.344577	0.863241	2.25e-202	4.72e-198	SGPP1
CSF1R-monocyte	ncbi_117886862	GOT2	0.273978	0.0881676	1.63574	2.37e-202	4.98e-198	GOT2
CSF1R-monocyte	ncbi_117882189	LOC117882189	1.1657	0.605248	0.945601	4.44e-202	9.33e-198	LOC117882189
CSF1R-monocyte	ncbi_117875100	FGL2	14.9659	4.84535	1.62701	1.62e-201	3.41e-197	FGL2
CSF1R-monocyte	ncbi_117878289	GAB1	0.205755	0.0853384	1.26966	1.86e-201	3.92e-197	GAB1
CSF1R-monocyte	ncbi_117880276	PGAM1	3.3075	1.28194	1.36741	3.52e-201	7.41e-197	PGAM1
CSF1R-monocyte	ncbi_117870974	CDADC1	0.398538	0.260906	0.611188	5.08e-201	1.07e-196	CDADC1
CSF1R-monocyte	ncbi_117886381	ATP6V1A	0.836955	0.514041	0.703266	5.26e-201	1.11e-196	ATP6V1A
CSF1R-monocyte	ncbi_117879332	SERF1A	4.20314	1.53323	1.4549	6.2e-201	1.3e-196	SERF1A
CSF1R-monocyte	ncbi_117874265	PELI1	0.318286	0.196624	0.69489	6.65e-201	1.4e-196	PELI1
CSF1R-monocyte	ncbi_117879075	NDUFS4	0.691453	0.387951	0.833757	2.8e-200	5.88e-196	NDUFS4
CSF1R-monocyte	ncbi_117877846	PPA2	0.293267	0.144331	1.02283	3.08e-200	6.47e-196	PPA2
CSF1R-monocyte	ncbi_117889073	ACP7	0.437279	0.222227	0.976521	3.24e-200	6.81e-196	ACP7
CSF1R-monocyte	ncbi_117876080	KTN1	3.07184	1.2176	1.33507	4.84e-200	1.02e-195	KTN1
CSF1R-monocyte	ncbi_117868846	ARID3A	0.207373	0.0492483	2.07408	5.98e-200	1.26e-195	ARID3A
CSF1R-monocyte	ncbi_117867638	PRKRIP1	1.34011	0.774974	0.790128	1.1e-199	2.32e-195	PRKRIP1
CSF1R-monocyte	ncbi_117872944	PPP2R2A	1.31356	0.644916	1.0263	1.55e-199	3.26e-195	PPP2R2A
CSF1R-monocyte	ncbi_117878754	LTA4H	0.848331	0.579647	0.549453	2.06e-199	4.32e-195	LTA4H
CSF1R-monocyte	ncbi_117882771	ZDHHC9	0.318746	0.179048	0.832059	2.31e-199	4.86e-195	ZDHHC9
CSF1R-monocyte	ncbi_117874770	MPC1	0.859636	0.640359	0.424843	3.36e-199	7.06e-195	MPC1
CSF1R-monocyte	ncbi_117867971	SLC66A1	0.183667	0.023597	2.96042	4.91e-199	1.03e-194	SLC66A1
CSF1R-monocyte	ncbi_117877689	IGFBP7	0.275898	0.169206	0.705355	5.71e-199	1.2e-194	IGFBP7
CSF1R-monocyte	ncbi_117883516	KRAS	2.89153	1.21556	1.25021	5.77e-199	1.21e-194	KRAS
CSF1R-monocyte	ncbi_117878990	C9orf72	0.762255	0.370076	1.04245	7.51e-199	1.58e-194	C9orf72
CSF1R-monocyte	ncbi_117884776	NDUFA10	0.939797	0.508295	0.886684	9.04e-199	1.9e-194	NDUFA10
CSF1R-monocyte	ncbi_117878495	MRPL42	0.415569	0.229202	0.858467	2.4e-198	5.04e-194	MRPL42
CSF1R-monocyte	ncbi_117873055	VDAC3	0.733393	0.394594	0.894217	3.09e-198	6.49e-194	VDAC3
CSF1R-monocyte	ncbi_117881429	ACADM	0.94815	0.536447	0.821679	9.62e-198	2.02e-193	ACADM
CSF1R-monocyte	ncbi_117885871	NOP10	2.23936	0.827539	1.43619	1.27e-197	2.67e-193	NOP10
CSF1R-monocyte	ncbi_117880466	GLUD1	1.83367	0.831057	1.14172	1.43e-197	3e-193	GLUD1
CSF1R-monocyte	ncbi_117874343	PFKFB3	4.94619	2.16881	1.18941	1.6e-197	3.37e-193	PFKFB3
CSF1R-monocyte	ncbi_117879091	HSDL2	0.651193	0.374754	0.797141	2.99e-197	6.29e-193	HSDL2
CSF1R-monocyte	ncbi_117869452	ORMDL3	0.203768	0.0507594	2.00518	2.88e-196	6.05e-192	ORMDL3
CSF1R-monocyte	ncbi_117869463	AP1S2	3.28235	1.27663	1.36239	5.84e-196	1.23e-191	AP1S2
CSF1R-monocyte	ncbi_117884311	MED9	0.701211	0.402815	0.799731	6.43e-196	1.35e-191	MED9
CSF1R-monocyte	ncbi_117881879	DUSP1	1.93366	1.39958	0.466345	4.29e-195	9.01e-191	DUSP1
CSF1R-monocyte	ncbi_117872137	DNAJC1	0.620572	0.382436	0.698381	4.79e-195	1.01e-190	DNAJC1
CSF1R-monocyte	ncbi_117873106	MTCH2	0.9868	0.516376	0.934337	6.63e-195	1.39e-190	MTCH2
CSF1R-monocyte	ncbi_117878939	UGCG	0.61549	0.362079	0.76543	1.08e-194	2.27e-190	UGCG
CSF1R-monocyte	ncbi_117877798	PAIP2B	0.928425	0.531173	0.805604	1.49e-194	3.13e-190	PAIP2B
CSF1R-monocyte	ncbi_117867456	TXNDC17	0.812404	0.36953	1.13651	1.61e-194	3.38e-190	TXNDC17
CSF1R-monocyte	ncbi_117888989	BLOC1S1	0.401996	0.214361	0.907137	1.72e-194	3.61e-190	BLOC1S1
CSF1R-monocyte	ncbi_117883706	TLE3	2.51524	1.09762	1.19633	2.99e-194	6.29e-190	TLE3
CSF1R-monocyte	ncbi_117884307	MYO1E	0.372645	0.270719	0.461004	8.07e-194	1.7e-189	MYO1E
CSF1R-monocyte	ncbi_117888271	LOC117888271	3.41801	1.15063	1.57073	9.32e-194	1.96e-189	LOC117888271
CSF1R-monocyte	ncbi_117881318	SLC41A2	0.302025	0.111934	1.43202	1.08e-193	2.28e-189	SLC41A2
CSF1R-monocyte	ncbi_117876009	LOC117876009	1.25039	0.489951	1.35167	1.17e-193	2.46e-189	LOC117876009
CSF1R-monocyte	ncbi_117881816	CRIP1	13.9346	4.5845	1.60383	1.21e-193	2.54e-189	CRIP1
CSF1R-monocyte	ncbi_117879778	FRMD8	0.776211	0.466079	0.735874	1.26e-193	2.65e-189	FRMD8
CSF1R-monocyte	ncbi_117882719	ABCC5	0.650304	0.465769	0.481501	1.97e-193	4.13e-189	ABCC5
CSF1R-monocyte	ncbi_117883714	LOC117883714	0.761477	0.521383	0.546458	3.08e-193	6.48e-189	LOC117883714
CSF1R-monocyte	ncbi_117877177	SLC38A2	3.34564	1.24201	1.4296	3.09e-193	6.5e-189	SLC38A2
CSF1R-monocyte	ncbi_117874273	SLC35B4	0.338535	0.102373	1.72547	3.59e-193	7.55e-189	SLC35B4
CSF1R-monocyte	ncbi_117871965	LOC117871965	0.433855	0.222062	0.966248	3.73e-193	7.84e-189	LOC117871965
CSF1R-monocyte	ncbi_117888847	HSPA13	0.616764	0.447247	0.463646	4.19e-193	8.81e-189	HSPA13
CSF1R-monocyte	ncbi_117876078	PYGL	1.37221	0.926761	0.566234	4.4e-193	9.25e-189	PYGL
CSF1R-monocyte	ncbi_117878762	ELK3	0.815084	0.445007	0.873121	1.31e-192	2.76e-188	ELK3
CSF1R-monocyte	ncbi_117872483	LIMD1	0.37555	0.102825	1.86882	1.41e-192	2.97e-188	LIMD1
CSF1R-monocyte	ncbi_117868216	ZMPSTE24	0.365879	0.204656	0.838165	1.6e-192	3.36e-188	ZMPSTE24
CSF1R-monocyte	ncbi_117877247	NUCB2	0.87519	0.592994	0.561579	2.35e-192	4.93e-188	NUCB2
CSF1R-monocyte	ncbi_117876987	SRP14	1.56673	0.762996	1.03801	2.38e-192	5e-188	SRP14
CSF1R-monocyte	ncbi_117888436	RBMS2	0.681536	0.524285	0.37844	4.26e-192	8.95e-188	RBMS2
CSF1R-monocyte	ncbi_117874194	DSTN	16.4066	6.03638	1.44252	5.1e-192	1.07e-187	DSTN
CSF1R-monocyte	ncbi_117884865	PSMD14	0.521683	0.309399	0.753704	7.34e-192	1.54e-187	PSMD14
CSF1R-monocyte	ncbi_117875969	RNPEP	1.05947	0.578476	0.873015	8.9e-192	1.87e-187	RNPEP
CSF1R-monocyte	ncbi_117889446	NACC2	0.269775	0.0397429	2.76299	1.71e-191	3.6e-187	NACC2
CSF1R-monocyte	ncbi_117868832	MYDGF	0.567789	0.323697	0.810711	1.79e-191	3.77e-187	MYDGF
CSF1R-monocyte	ncbi_117877040	GPR132	0.164965	0.0586504	1.49195	1.82e-191	3.83e-187	GPR132
CSF1R-monocyte	ncbi_117885987	PDRG1	0.824778	0.472448	0.803852	2.02e-191	4.24e-187	PDRG1
CSF1R-monocyte	ncbi_117884507	SERF2	2.79065	1.17556	1.24725	2.64e-191	5.56e-187	SERF2
CSF1R-monocyte	ncbi_117867416	LOC117867416	0.306961	0.209141	0.553585	2.65e-191	5.56e-187	LOC117867416
CSF1R-monocyte	ncbi_117876201	CALM1	1.43332	0.760017	0.915255	2.87e-191	6.03e-187	CALM1
CSF1R-monocyte	ncbi_117881690	DOCK2	1.49345	0.696096	1.10129	3.18e-191	6.69e-187	DOCK2
CSF1R-monocyte	ncbi_117877822	ATP10D	0.514185	0.346231	0.570551	4.16e-191	8.74e-187	ATP10D
CSF1R-monocyte	ncbi_117877441	LOC117877441	0.601726	0.367312	0.7121	1.02e-190	2.15e-186	LOC117877441
CSF1R-monocyte	ncbi_117879915	ZNF511	0.392333	0.137192	1.51588	1.15e-190	2.42e-186	ZNF511
CSF1R-monocyte	ncbi_117879048	ATP5F1A	3.00914	1.09525	1.45809	2.31e-190	4.86e-186	ATP5F1A
CSF1R-monocyte	ncbi_117881406	ARHGAP29	0.819264	0.508079	0.689277	2.68e-190	5.63e-186	ARHGAP29
CSF1R-monocyte	ncbi_117869014	SMIM7	0.680388	0.458757	0.568627	4.77e-190	1e-185	SMIM7
CSF1R-monocyte	ncbi_117884176	KLF13	4.65981	1.88368	1.30671	1.16e-189	2.44e-185	KLF13
CSF1R-monocyte	ncbi_117872827	RNF181	0.643318	0.34542	0.897183	2.17e-189	4.55e-185	RNF181
CSF1R-monocyte	ncbi_117874584	MRPL14	0.810249	0.402026	1.01108	3.05e-189	6.41e-185	MRPL14
CSF1R-monocyte	ncbi_117881885	CREB3L2	0.305523	0.129388	1.23958	7.65e-189	1.61e-184	CREB3L2
CSF1R-monocyte	ncbi_117885697	NDRG3	0.437011	0.157124	1.47577	3.32e-188	6.98e-184	NDRG3
CSF1R-monocyte	ncbi_117873628	RBIS	1.07116	0.62465	0.778051	6.24e-188	1.31e-183	RBIS
CSF1R-monocyte	ncbi_117884705	SLC40A1	15.8036	4.67038	1.75864	6.78e-188	1.43e-183	SLC40A1
CSF1R-monocyte	ncbi_117878454	LOC117878454	0.359123	0.26197	0.455076	8.07e-188	1.7e-183	LOC117878454
CSF1R-monocyte	ncbi_117872315	OSBPL3	0.464701	0.251687	0.884671	1.01e-187	2.12e-183	OSBPL3
CSF1R-monocyte	ncbi_117873802	TATDN1	0.758256	0.429362	0.820492	1.09e-187	2.29e-183	TATDN1
CSF1R-monocyte	ncbi_117882854	TFDP2	0.749172	0.469962	0.672754	1.19e-187	2.51e-183	TFDP2
CSF1R-monocyte	ncbi_117888008	PITPNB	0.763902	0.548186	0.478723	1.41e-187	2.97e-183	PITPNB
CSF1R-monocyte	ncbi_117873905	LOC117873905	0.682521	0.37666	0.857611	1.92e-187	4.04e-183	LOC117873905
CSF1R-monocyte	ncbi_117876394	NPC2	1.8103	0.890977	1.02277	2.19e-187	4.59e-183	NPC2
CSF1R-monocyte	ncbi_117884959	MFSD6	0.367625	0.22069	0.736212	5e-187	1.05e-182	MFSD6
CSF1R-monocyte	ncbi_117883722	C10H15orf39	0.742133	0.530836	0.483411	5.17e-187	1.09e-182	C10H15orf39
CSF1R-monocyte	ncbi_117869390	LOC117869390	0.997085	0.723096	0.463528	9.77e-187	2.05e-182	LOC117869390
CSF1R-monocyte	ncbi_117874183	SEC23B	0.829092	0.536113	0.628996	1.27e-186	2.68e-182	SEC23B
CSF1R-monocyte	ncbi_117882262	CTNNA1	0.759875	0.568114	0.419582	2.2e-186	4.63e-182	CTNNA1
CSF1R-monocyte	ncbi_117867921	TPRG1L	0.651721	0.358737	0.861326	2.53e-186	5.32e-182	TPRG1L
CSF1R-monocyte	ncbi_117869981	RNF227	0.765547	0.355932	1.10489	2.71e-186	5.7e-182	RNF227
CSF1R-monocyte	ncbi_117874947	L3MBTL3	0.345571	0.0961257	1.84599	3.85e-186	8.09e-182	L3MBTL3
CSF1R-monocyte	ncbi_117879866	VDAC2	0.502416	0.304054	0.724555	4.07e-186	8.57e-182	VDAC2
CSF1R-monocyte	ncbi_117881335	ALDH9A1	0.223409	0.052551	2.08789	5.94e-186	1.25e-181	ALDH9A1
CSF1R-monocyte	ncbi_117872428	ANO10	0.169045	0.0608951	1.47301	7.29e-186	1.53e-181	ANO10
CSF1R-monocyte	ncbi_117877902	SMOX	3.87917	2.79219	0.47435	1.6e-185	3.35e-181	SMOX
CSF1R-monocyte	ncbi_117886528	ATP6V0D1	0.622707	0.416101	0.581619	1.94e-185	4.08e-181	ATP6V0D1
CSF1R-monocyte	ncbi_117875475	LOC117875475	0.23603	0.0615777	1.93849	3.16e-185	6.64e-181	LOC117875475
CSF1R-monocyte	ncbi_117876109	CDC42BPB	0.732308	0.50526	0.535424	3.61e-185	7.59e-181	CDC42BPB
CSF1R-monocyte	ncbi_117887988	MTFP1	0.225231	0.0783542	1.52332	6.67e-185	1.4e-180	MTFP1
CSF1R-monocyte	ncbi_117884767	LOC117884767	0.296293	0.169743	0.803671	1.88e-184	3.96e-180	LOC117884767
CSF1R-monocyte	ncbi_117889223	S100A6	86.0623	30.2788	1.50707	1.4e-183	2.94e-179	S100A6
CSF1R-monocyte	ncbi_117885909	LOC117885909	0.638104	0.427207	0.578858	1.84e-183	3.86e-179	LOC117885909
CSF1R-monocyte	ncbi_117878763	OSTF1	0.358539	0.195658	0.873795	3.32e-183	6.99e-179	OSTF1
CSF1R-monocyte	ncbi_117887921	CIP2A	0.560352	0.340469	0.718807	3.59e-183	7.55e-179	CIP2A
CSF1R-monocyte	ncbi_117883959	IQCE	0.403124	0.271603	0.569725	5.89e-183	1.24e-178	IQCE
CSF1R-monocyte	ncbi_117867404	SSH2	2.91347	1.44111	1.01556	1.67e-182	3.52e-178	SSH2
CSF1R-monocyte	ncbi_117872420	DYNC1LI1	0.562834	0.330548	0.76785	1.84e-182	3.87e-178	DYNC1LI1
CSF1R-monocyte	ncbi_117875342	LDAH	0.237975	0.0526007	2.17765	2.77e-182	5.82e-178	LDAH
CSF1R-monocyte	ncbi_117876490	HSD17B12	0.233726	0.0418755	2.48064	4.55e-182	9.57e-178	HSD17B12
CSF1R-monocyte	ncbi_117875287	CPSF3	0.541781	0.309662	0.807017	7.73e-182	1.63e-177	CPSF3
CSF1R-monocyte	ncbi_117884758	UBE2F	0.769907	0.463124	0.733285	1.21e-181	2.54e-177	UBE2F
CSF1R-monocyte	ncbi_117889013	PIN1	0.698311	0.529908	0.398129	1.6e-181	3.37e-177	PIN1
CSF1R-monocyte	ncbi_117872721	ABITRAM	0.291313	0.128563	1.1801	1.71e-181	3.59e-177	ABITRAM
CSF1R-monocyte	ncbi_117882536	SIAH2	0.610446	0.337082	0.856765	2.46e-181	5.17e-177	SIAH2
CSF1R-monocyte	ncbi_117869322	SLC35B1	0.59237	0.433324	0.451052	2.74e-181	5.76e-177	SLC35B1
CSF1R-monocyte	ncbi_117889102	ORMDL2	0.433398	0.219169	0.983645	3.65e-181	7.68e-177	ORMDL2
CSF1R-monocyte	ncbi_117882527	BRWD3	0.591701	0.307842	0.942678	4.2e-181	8.83e-177	BRWD3
CSF1R-monocyte	ncbi_117872489	ZDHHC3	1.10063	0.650047	0.75971	4.41e-181	9.26e-177	ZDHHC3
CSF1R-monocyte	ncbi_117871915	LOC117871915	62.7285	30.9123	1.02094	5.38e-181	1.13e-176	LOC117871915
CSF1R-monocyte	ncbi_117882956	PTPRO	0.279118	0.073738	1.92039	6.18e-181	1.3e-176	PTPRO
CSF1R-monocyte	ncbi_117889568	PSMB7	0.81366	0.592312	0.45807	6.52e-181	1.37e-176	PSMB7
CSF1R-monocyte	ncbi_117882488	NDUFB5	0.999919	0.560282	0.835659	7.63e-181	1.6e-176	NDUFB5
CSF1R-monocyte	ncbi_117883989	RAI1	0.26676	0.072596	1.87758	8.53e-181	1.79e-176	RAI1
CSF1R-monocyte	ncbi_117876064	SARS1	0.522413	0.364069	0.520979	1.18e-180	2.48e-176	SARS1
CSF1R-monocyte	ncbi_117868068	PINK1	0.890275	0.651896	0.449609	1.41e-180	2.97e-176	PINK1
CSF1R-monocyte	ncbi_117884453	PKM	6.67301	2.44422	1.44896	1.52e-180	3.2e-176	PKM
CSF1R-monocyte	ncbi_117867986	DDOST	1.70047	0.882475	0.946306	1.55e-180	3.26e-176	DDOST
CSF1R-monocyte	ncbi_117874440	ATP5F1C	1.62612	0.780473	1.05902	3.37e-180	7.08e-176	ATP5F1C
CSF1R-monocyte	ncbi_117877772	LAMTOR3	0.795716	0.523425	0.604271	3.61e-180	7.59e-176	LAMTOR3
CSF1R-monocyte	ncbi_117881307	LOC117881307	1.61794	0.888102	0.865358	3.62e-180	7.6e-176	LOC117881307
CSF1R-monocyte	ncbi_117887371	MIF4GD	0.252911	0.0930945	1.44186	4.34e-180	9.13e-176	MIF4GD
CSF1R-monocyte	ncbi_117881194	NOS1AP	0.204269	0.0324943	2.65221	4.51e-180	9.49e-176	NOS1AP
CSF1R-monocyte	ncbi_117880289	LOC117880289	0.827092	0.531545	0.637855	5.78e-180	1.21e-175	LOC117880289
CSF1R-monocyte	ncbi_117868640	ATP5MG	12.7763	4.89106	1.38525	1.2e-179	2.52e-175	ATP5MG
CSF1R-monocyte	ncbi_117870971	RCBTB2	0.329603	0.19743	0.739386	1.6e-179	3.36e-175	RCBTB2
CSF1R-monocyte	ncbi_117881808	FAM102B	0.18351	0.0439536	2.06181	2.01e-179	4.23e-175	FAM102B
CSF1R-monocyte	ncbi_117875752	CERK	0.7951	0.500184	0.668678	2.32e-179	4.88e-175	CERK
CSF1R-monocyte	ncbi_117872806	LOC117872806	19.7155	8.10364	1.28269	3.41e-179	7.17e-175	LOC117872806
CSF1R-monocyte	ncbi_117876381	TMED10	2.56336	1.11047	1.20686	3.6e-179	7.58e-175	TMED10
CSF1R-monocyte	ncbi_117882710	MOGAT1	0.172003	0.035384	2.28127	6.38e-179	1.34e-174	MOGAT1
CSF1R-monocyte	ncbi_117884213	GNA12	0.179461	0.0749985	1.25874	6.49e-179	1.36e-174	GNA12
CSF1R-monocyte	ncbi_117867303	LRWD1	0.741331	0.456663	0.698987	7.06e-179	1.48e-174	LRWD1
CSF1R-monocyte	ncbi_117870965	SUCLA2	0.401386	0.201571	0.993701	9.34e-179	1.96e-174	SUCLA2
CSF1R-monocyte	ncbi_117879563	GDA	0.238999	0.0313858	2.92882	1.25e-178	2.62e-174	GDA
CSF1R-monocyte	ncbi_117875054	SEC63	0.735571	0.477698	0.622766	1.25e-178	2.63e-174	SEC63
CSF1R-monocyte	ncbi_117889231	LOC117889231	1.50925	1.11401	0.438066	2.09e-178	4.38e-174	LOC117889231
CSF1R-monocyte	ncbi_117867235	SLC25A25	0.21936	0.0997863	1.13638	2.14e-178	4.51e-174	SLC25A25
CSF1R-monocyte	ncbi_117878987	FBP1	3.22107	1.35212	1.25232	4.8e-178	1.01e-173	FBP1
CSF1R-monocyte	ncbi_117881042	NDUFAF3	1.28061	0.629402	1.02478	7.61e-178	1.6e-173	NDUFAF3
CSF1R-monocyte	ncbi_117874147	MRPL2	0.762508	0.462179	0.7223	9.71e-178	2.04e-173	MRPL2
CSF1R-monocyte	ncbi_117872726	GALNT12	0.370402	0.22055	0.747985	1.01e-177	2.11e-173	GALNT12
CSF1R-monocyte	ncbi_117868807	BSG	9.0383	3.14738	1.5219	1.35e-177	2.83e-173	BSG
CSF1R-monocyte	ncbi_117884931	ATIC	0.409902	0.191468	1.09817	1.42e-177	2.98e-173	ATIC
CSF1R-monocyte	ncbi_117885831	PLCG1	0.279577	0.0900843	1.6339	7.46e-177	1.57e-172	PLCG1
CSF1R-monocyte	ncbi_117888038	SNAP29	0.496728	0.384302	0.370216	8.57e-177	1.8e-172	SNAP29
CSF1R-monocyte	ncbi_117883180	PGK1	3.19236	1.38665	1.20302	1.22e-176	2.57e-172	PGK1
CSF1R-monocyte	ncbi_117877468	RHOC	1.42785	0.851688	0.745448	1.25e-176	2.62e-172	RHOC
CSF1R-monocyte	ncbi_117884729	MAP3K20	0.263821	0.110063	1.26124	1.53e-176	3.21e-172	MAP3K20
CSF1R-monocyte	ncbi_117868571	DLAT	0.52248	0.305662	0.77344	1.66e-176	3.5e-172	DLAT
CSF1R-monocyte	ncbi_117888745	WDR83OS	0.43122	0.179021	1.26829	2.21e-176	4.64e-172	WDR83OS
CSF1R-monocyte	ncbi_117871681	LOC117871681	0.732631	0.418051	0.809406	2.38e-176	5.01e-172	LOC117871681
CSF1R-monocyte	ncbi_117867508	CRCP	0.404853	0.236732	0.774144	2.58e-176	5.42e-172	CRCP
CSF1R-monocyte	ncbi_117888889	IL6R	0.142221	0.0165521	3.10305	3.35e-176	7.05e-172	IL6R
CSF1R-monocyte	ncbi_117877780	SUCLG1	0.876282	0.576221	0.604774	3.92e-176	8.23e-172	SUCLG1
CSF1R-monocyte	ncbi_117878072	PPP2CB	0.792385	0.530496	0.578857	4.57e-176	9.62e-172	PPP2CB
CSF1R-monocyte	ncbi_117886454	VAC14	0.381001	0.235969	0.691201	5.01e-176	1.05e-171	VAC14
CSF1R-monocyte	ncbi_117870583	DCTN2	0.601911	0.410189	0.553262	7.91e-176	1.66e-171	DCTN2
CSF1R-monocyte	ncbi_117877806	ASAH1	1.43283	0.950472	0.592156	8.02e-176	1.69e-171	ASAH1
CSF1R-monocyte	ncbi_117878787	ARL15	0.370119	0.185668	0.995261	2.15e-175	4.53e-171	ARL15
CSF1R-monocyte	ncbi_117874227	MKKS	0.436452	0.331481	0.396897	2.41e-175	5.07e-171	MKKS
CSF1R-monocyte	ncbi_117872916	GFPT1	0.664233	0.421772	0.655225	2.75e-175	5.79e-171	GFPT1
CSF1R-monocyte	ncbi_117888563	ITGA5	0.94828	0.565344	0.746183	3.35e-175	7.05e-171	ITGA5
CSF1R-monocyte	ncbi_117880119	SAMD8	0.416596	0.259917	0.680594	4.07e-175	8.56e-171	SAMD8
CSF1R-monocyte	ncbi_117888963	UBA1	1.15251	0.675406	0.770948	4.18e-175	8.8e-171	UBA1
CSF1R-monocyte	ncbi_117879815	GMPPB	0.370121	0.225679	0.713728	7.41e-175	1.56e-170	GMPPB
CSF1R-monocyte	ncbi_117889500	UAP1L1	0.223033	0.0787765	1.50142	7.53e-175	1.58e-170	UAP1L1
CSF1R-monocyte	ncbi_117877588	SEC31A	0.417831	0.293509	0.509515	7.73e-175	1.63e-170	SEC31A
CSF1R-monocyte	ncbi_117868831	APOO	0.339509	0.214035	0.665602	9.49e-175	2e-170	APOO
CSF1R-monocyte	ncbi_117874920	RPS12	76.9379	37.5297	1.03566	1.17e-174	2.46e-170	RPS12
CSF1R-monocyte	ncbi_117888351	OSBP2	0.16982	0.0413957	2.03646	1.54e-174	3.24e-170	OSBP2
CSF1R-monocyte	ncbi_117868376	IFI6	1.03507	0.640572	0.692298	1.82e-174	3.84e-170	IFI6
CSF1R-monocyte	ncbi_117887708	TBC1D16	0.271224	0.154217	0.814522	3.02e-174	6.34e-170	TBC1D16
CSF1R-monocyte	ncbi_117887637	SCPEP1	1.28166	0.882762	0.537914	3.06e-174	6.44e-170	SCPEP1
CSF1R-monocyte	ncbi_117871004	VPS36	0.525018	0.311899	0.751288	4.01e-174	8.43e-170	VPS36
CSF1R-monocyte	ncbi_117888708	LOC117888708	0.165401	0.0177675	3.21866	4.8e-174	1.01e-169	LOC117888708
CSF1R-monocyte	ncbi_117869753	MRPL24	0.85492	0.483481	0.822332	7.12e-174	1.5e-169	MRPL24
CSF1R-monocyte	ncbi_117882787	ACSL4	2.48682	1.30736	0.927641	7.98e-174	1.68e-169	ACSL4
CSF1R-monocyte	ncbi_117883702	PACSIN2	1.09875	0.772376	0.508491	8.37e-174	1.76e-169	PACSIN2
CSF1R-monocyte	ncbi_117875158	HMGN3	0.361757	0.134629	1.42603	3.36e-173	7.05e-169	HMGN3
CSF1R-monocyte	ncbi_117883679	A4GALT	0.943536	0.581639	0.697955	4.18e-173	8.79e-169	A4GALT
CSF1R-monocyte	ncbi_117880920	LOC117880920	0.479886	0.279214	0.78132	5.04e-173	1.06e-168	LOC117880920
CSF1R-monocyte	ncbi_117877435	XPOT	0.654459	0.460136	0.508242	5.53e-173	1.16e-168	XPOT
CSF1R-monocyte	ncbi_117878089	SMIM14	0.47691	0.267942	0.831795	8.47e-173	1.78e-168	SMIM14
CSF1R-monocyte	ncbi_117879010	MCCC2	0.212239	0.0913151	1.21677	1.04e-172	2.19e-168	MCCC2
CSF1R-monocyte	ncbi_117880761	LOC117880761	2.66352	1.42936	0.897964	1.39e-172	2.92e-168	LOC117880761
CSF1R-monocyte	ncbi_117880162	KIFBP	0.523123	0.396544	0.399668	1.73e-172	3.64e-168	KIFBP
CSF1R-monocyte	ncbi_117880185	ATG7	0.395686	0.250052	0.662125	2.82e-172	5.92e-168	ATG7
CSF1R-monocyte	ncbi_117879983	IRAK2	0.999479	0.565542	0.821541	2.82e-172	5.92e-168	IRAK2
CSF1R-monocyte	ncbi_117880613	RASSF1	0.354447	0.15515	1.1919	2.99e-172	6.29e-168	RASSF1
CSF1R-monocyte	ncbi_117883731	SPPL2A	0.943512	0.671302	0.491078	5.1e-172	1.07e-167	SPPL2A
CSF1R-monocyte	ncbi_117889567	NEK6	0.502416	0.336184	0.57963	6.71e-172	1.41e-167	NEK6
CSF1R-monocyte	ncbi_117880824	LOC117880824	0.137578	0.0402269	1.77401	8.35e-172	1.75e-167	LOC117880824
CSF1R-monocyte	ncbi_117869017	AP3D1	2.02163	1.04504	0.951965	9.96e-172	2.09e-167	AP3D1
CSF1R-monocyte	ncbi_117884189	CIAO2A	1.77853	0.935105	0.927485	1.15e-171	2.41e-167	CIAO2A
CSF1R-monocyte	ncbi_117887647	ACOX1	0.475425	0.34965	0.443309	1.31e-171	2.76e-167	ACOX1
CSF1R-monocyte	ncbi_117888874	C16H19orf53	0.725094	0.425679	0.768403	1.76e-171	3.7e-167	C16H19orf53
CSF1R-monocyte	ncbi_117888616	PAN2	0.241198	0.111094	1.11844	2.28e-171	4.8e-167	PAN2
CSF1R-monocyte	ncbi_117871939	LOC117871939	0.204146	0.0780622	1.3869	6.22e-171	1.31e-166	LOC117871939
CSF1R-monocyte	ncbi_117880461	RPS6KA4	0.786828	0.574971	0.452558	7.33e-171	1.54e-166	RPS6KA4
CSF1R-monocyte	ncbi_117883912	GDE1	0.296258	0.186673	0.666338	7.89e-171	1.66e-166	GDE1
CSF1R-monocyte	ncbi_117867146	ZDHHC12	0.294439	0.136209	1.11215	8.7e-171	1.83e-166	ZDHHC12
CSF1R-monocyte	ncbi_117877327	CHID1	0.188778	0.0703292	1.4245	8.81e-171	1.85e-166	CHID1
CSF1R-monocyte	ncbi_117872872	CAPG	3.22218	1.65576	0.96054	1.09e-170	2.29e-166	CAPG
CSF1R-monocyte	ncbi_117870620	JADE3	0.69468	0.494973	0.489	1.15e-170	2.42e-166	JADE3
CSF1R-monocyte	ncbi_117889144	AP2S1	1.03759	0.682756	0.603793	1.63e-170	3.43e-166	AP2S1
[truncated: 4,889 more rows]

## Sheet: Chelonoidis carbonaria
Target_Cluster	Gene ID	Gene Name	Target_Cluster_mean	Other_Cluster_mean	Log2FC	Pvalue	Qvalue	Symbol
neutrophil	ncbi_116821080	LOC116821080	17.3909	5.36434	1.69686	0	0	LOC116821080
neutrophil	ncbi_116823059	HSP90AA1	15.0802	4.67447	1.68979	1.97e-282	4.66e-278	HSP90AA1
neutrophil	ncbi_116837806	THBS1	142.306	75.4623	0.915168	2.01e-278	4.74e-274	THBS1
neutrophil	ncbi_116829944	FKBP5	7.07758	2.42457	1.54553	6.59e-253	1.56e-248	FKBP5
neutrophil	ncbi_116824033	NRP1	9.38835	3.5592	1.39932	4.29e-231	1.01e-226	NRP1
neutrophil	ncbi_116815802	LOC116815802	1.91474	0.265576	2.84995	2.29e-225	5.41e-221	LOC116815802
neutrophil	ncbi_116827132	UBB	27.0044	16.3583	0.723166	1.28e-217	3.03e-213	UBB
neutrophil	ncbi_116822895	PMP22	25.6771	14.2252	0.852035	2.07e-209	4.89e-205	PMP22
neutrophil	ncbi_116828824	LOC116828824	9.24788	4.25779	1.11902	3.44e-202	8.14e-198	LOC116828824
neutrophil	ncbi_116820014	LOC116820014	2.68345	0.274076	3.29144	1.13e-201	2.68e-197	LOC116820014
neutrophil	ncbi_116818380	CITED2	5.07207	1.38176	1.87607	3.87e-193	9.15e-189	CITED2
neutrophil	ncbi_116837497	FOS	59.2702	28.3458	1.06417	1.32e-173	3.11e-169	FOS
neutrophil	ncbi_116838624	LOC116838624	1.74486	0.281814	2.6303	2.65e-168	6.25e-164	LOC116838624
neutrophil	ncbi_116827294	LOC116827294	29.9199	18.8556	0.66611	3.57e-157	8.45e-153	LOC116827294
neutrophil	ncbi_116832728	RPS27	60.9724	46.6002	0.387822	1.43e-152	3.37e-148	RPS27
neutrophil	ncbi_116838622	LOC116838622	1.64992	0.270137	2.61063	7.42e-149	1.75e-144	LOC116838622
neutrophil	ncbi_116829384	LOC116829384	1.96035	0.354619	2.46677	2.92e-144	6.9e-140	LOC116829384
neutrophil	ncbi_116833697	LOC116833697	6.67567	3.33454	1.00143	9.69e-134	2.29e-129	LOC116833697
neutrophil	ncbi_116829525	LOC116829525	3.70362	1.47911	1.32421	8.68e-124	2.05e-119	LOC116829525
neutrophil	ncbi_116833446	LOC116833446	5.84621	3.14579	0.894081	4.65e-117	1.1e-112	LOC116833446
neutrophil	ncbi_116821660	PSMB9	13.4122	9.05634	0.566544	1.79e-115	4.23e-111	PSMB9
neutrophil	ncbi_116823835	LOC116823835	31.3096	14.8475	1.07639	2.15e-115	5.07e-111	LOC116823835
neutrophil	ncbi_116825893	RPS23	22.1153	15.7005	0.494237	4.94e-109	1.17e-104	RPS23
neutrophil	ncbi_116830729	ITGA6	3.30335	1.2556	1.39555	4.6e-106	1.09e-101	ITGA6
neutrophil	ncbi_116820345	RPL27	30.128	22.804	0.401819	1.17e-104	2.77e-100	RPL27
neutrophil	ncbi_116819694	LOC116819694	4.54515	2.1678	1.06809	4.65e-101	1.1e-96	LOC116819694
neutrophil	ncbi_116838671	PTPN1	7.68546	4.20107	0.871373	6.28e-101	1.48e-96	PTPN1
neutrophil	ncbi_116835873	ITGB1	7.00623	3.99675	0.809811	8.48e-99	2e-94	ITGB1
neutrophil	ncbi_116833703	LOC116833703	1.404	0.316533	2.14911	3.19e-96	7.53e-92	LOC116833703
neutrophil	ncbi_116820919	DYNLL1	6.02739	2.77305	1.12006	1.05e-94	2.47e-90	DYNLL1
neutrophil	ncbi_116815248	VCAN	15.1194	9.57607	0.658891	9.36e-91	2.21e-86	VCAN
neutrophil	ncbi_116829747	CIRBP	10.8313	7.25009	0.579129	3.5e-89	8.27e-85	CIRBP
neutrophil	ncbi_116828709	LOC116828709	2.73826	1.07492	1.34903	3.09e-88	7.29e-84	LOC116828709
neutrophil	ncbi_116828852	POLR2E	3.49594	1.49859	1.22207	3.12e-86	7.37e-82	POLR2E
neutrophil	ncbi_116832715	S100A1	1.4429	0.349167	2.04699	5.97e-86	1.41e-81	S100A1
neutrophil	ncbi_116822917	CLDN5	6.52294	3.531	0.885446	3.31e-81	7.83e-77	CLDN5
neutrophil	ncbi_116817196	KIAA1210	5.59068	2.85483	0.969619	7.52e-81	1.78e-76	KIAA1210
neutrophil	ncbi_116823351	LOC116823351	8.02878	5.07415	0.662014	2.8e-79	6.61e-75	LOC116823351
neutrophil	ncbi_116831290	RBPMS2	10.9991	7.39368	0.573015	6.53e-78	1.54e-73	RBPMS2
neutrophil	ncbi_116834210	LOC116834210	2.68712	1.25617	1.09703	9.9e-75	2.34e-70	LOC116834210
neutrophil	ncbi_116828707	LOC116828707	4.86909	2.72382	0.83802	6.56e-72	1.55e-67	LOC116828707
neutrophil	ncbi_116821333	ASL	2.43597	1.1055	1.13979	3.43e-71	8.11e-67	ASL
neutrophil	ncbi_116835206	SPTAN1	4.43077	2.31913	0.933971	5.46e-71	1.29e-66	SPTAN1
neutrophil	ncbi_116822926	GP1BB	8.97519	6.1131	0.554039	1.13e-70	2.66e-66	GP1BB
neutrophil	ncbi_116822278	TRPC3	4.43562	2.46127	0.849732	2.75e-69	6.5e-65	TRPC3
neutrophil	ncbi_116828116	EGR1	10.0657	5.41949	0.893219	6.47e-65	1.53e-60	EGR1
neutrophil	ncbi_116839681	CISH	4.7195	2.58169	0.870319	3.92e-64	9.26e-60	CISH
neutrophil	ncbi_116821295	F2R	17.2578	11.7794	0.550982	4.13e-63	9.75e-59	F2R
neutrophil	ncbi_116839285	GYPC	1.2613	0.326421	1.95011	1.66e-62	3.93e-58	GYPC
neutrophil	ncbi_116839143	CDKN1A	4.52706	2.4067	0.911518	5.32e-62	1.26e-57	CDKN1A
neutrophil	ncbi_116815672	CBFA2T3	5.68786	3.67843	0.628794	1.55e-61	3.67e-57	CBFA2T3
neutrophil	ncbi_116821486	LOC116821486	2.64475	1.15907	1.19017	1.02e-58	2.4e-54	LOC116821486
neutrophil	ncbi_116822806	MAPK1	7.01707	4.71688	0.573036	7.09e-55	1.68e-50	MAPK1
neutrophil	ncbi_116838464	KCNMB1	1.38635	0.471142	1.55706	2.33e-54	5.51e-50	KCNMB1
neutrophil	ncbi_116825740	PARVB	8.88079	6.30765	0.493587	6.07e-54	1.43e-49	PARVB
neutrophil	ncbi_116833921	SPATS2L	4.87116	3.09972	0.652127	1.95e-53	4.62e-49	SPATS2L
neutrophil	ncbi_116825732	TBXAS1	3.75152	2.21167	0.762341	2.94e-53	6.96e-49	TBXAS1
neutrophil	ncbi_116835645	LOC116835645	3.63848	1.60374	1.1819	5.27e-53	1.25e-48	LOC116835645
neutrophil	ncbi_116832215	SEC14L1	3.00794	1.41665	1.0863	6.08e-53	1.44e-48	SEC14L1
neutrophil	ncbi_116815639	BAMBI	5.04967	2.78739	0.857276	3.88e-50	9.17e-46	BAMBI
neutrophil	ncbi_116829380	EIF3F	4.56139	2.95229	0.627639	1.94e-48	4.59e-44	EIF3F
neutrophil	ncbi_116838088	SAT1	5.04863	3.05505	0.724693	7.06e-48	1.67e-43	SAT1
neutrophil	ncbi_116828178	PTPRC	13.2271	10.1538	0.381477	2.56e-47	6.06e-43	PTPRC
neutrophil	ncbi_116827317	LOC116827317	5.58637	3.87375	0.528179	5.65e-46	1.34e-41	LOC116827317
neutrophil	ncbi_116821341	LOC116821341	10.4744	7.86783	0.412828	8.47e-46	2e-41	LOC116821341
neutrophil	ncbi_116830579	MCL1	6.11046	3.9858	0.616413	3.65e-44	8.63e-40	MCL1
neutrophil	ncbi_116814692	TTLL12	1.74669	0.683175	1.3543	7.41e-44	1.75e-39	TTLL12
neutrophil	ncbi_116824124	TST	1.59005	0.617396	1.3648	8.91e-44	2.11e-39	TST
neutrophil	ncbi_116827756	LOC116827756	5.13759	3.52121	0.545021	1.43e-40	3.38e-36	LOC116827756
neutrophil	ncbi_116835643	CLU	3.45123	2.00109	0.786327	2.09e-40	4.93e-36	CLU
neutrophil	ncbi_116819161	CAT	3.49757	2.1205	0.72195	2.09e-39	4.94e-35	CAT
neutrophil	ncbi_116837971	SH3BGRL3	4.8863	3.66744	0.413969	2.71e-37	6.41e-33	SH3BGRL3
neutrophil	ncbi_116839136	SRSF3	3.46839	2.14488	0.693371	5.96e-37	1.41e-32	SRSF3
neutrophil	ncbi_116839149	PIM1	3.90576	2.43127	0.683892	2.18e-36	5.15e-32	PIM1
neutrophil	ncbi_116838421	HSPD1	1.55268	0.600249	1.37113	2.43e-36	5.75e-32	HSPD1
neutrophil	ncbi_116816231	KLF6	4.94511	3.04629	0.698952	1.53e-35	3.63e-31	KLF6
neutrophil	ncbi_116834663	HEXIM1	2.99527	1.74712	0.777705	3.43e-35	8.1e-31	HEXIM1
neutrophil	ncbi_116825207	LOC116825207	4.91143	3.42668	0.519333	4.58e-34	1.08e-29	LOC116825207
neutrophil	ncbi_116825791	LY75	4.57601	3.15717	0.535457	5.63e-34	1.33e-29	LY75
neutrophil	ncbi_116837244	DUSP1	2.32802	0.881053	1.4018	2.6e-33	6.15e-29	DUSP1
neutrophil	ncbi_116838113	JUN	1.77259	0.632587	1.48653	5.11e-33	1.21e-28	JUN
neutrophil	ncbi_116822509	MBNL3	9.13429	7.09721	0.364041	7.87e-33	1.86e-28	MBNL3
neutrophil	ncbi_116838086	PRDX4	4.46313	3.13509	0.509549	1.12e-32	2.66e-28	PRDX4
neutrophil	ncbi_116831797	PEAR1	2.10227	1.29866	0.69492	6.34e-31	1.5e-26	PEAR1
neutrophil	ncbi_116839180	LOC116839180	2.41393	1.32816	0.861955	1.5e-29	3.53e-25	LOC116839180
neutrophil	ncbi_116837724	HSPA8	3.91782	2.75425	0.508394	8.17e-28	1.93e-23	HSPA8
neutrophil	ncbi_116825711	APP	2.17469	1.22948	0.822761	1.59e-27	3.76e-23	APP
neutrophil	ncbi_116830961	LOC116830961	1.22655	0.585208	1.06758	2.55e-27	6.02e-23	LOC116830961
neutrophil	ncbi_116837300	INSYN2A	2.65026	1.49191	0.828978	6.08e-27	1.44e-22	INSYN2A
neutrophil	ncbi_116818439	IRF2	3.67019	2.47802	0.566665	2.17e-26	5.13e-22	IRF2
neutrophil	ncbi_116820682	GATA3	2.30347	1.37548	0.743872	7.55e-26	1.78e-21	GATA3
neutrophil	ncbi_116815129	NPR3	1.73728	0.858427	1.01707	9.81e-26	2.32e-21	NPR3
neutrophil	ncbi_116835226	CUNH9orf78	2.67989	1.61844	0.727571	3.61e-25	8.53e-21	CUNH9orf78
neutrophil	ncbi_116822982	TNFRSF11B	3.00993	1.96592	0.614527	1.12e-23	2.65e-19	TNFRSF11B
neutrophil	ncbi_116823354	LOC116823354	2.25217	1.48757	0.598356	4.43e-22	1.05e-17	LOC116823354
neutrophil	ncbi_116831817	MEF2D	3.57947	2.53811	0.495988	1.21e-21	2.86e-17	MEF2D
neutrophil	ncbi_116839595	GP9	10.3192	8.01074	0.365321	1.44e-21	3.4e-17	GP9
neutrophil	ncbi_116831994	CDC37	3.36958	2.26829	0.570961	3.86e-21	9.13e-17	CDC37
neutrophil	ncbi_116837401	HBEGF	7.04445	5.3846	0.387648	4.56e-21	1.08e-16	HBEGF
neutrophil	ncbi_116835290	PTGIR	1.91545	1.13229	0.758438	8.61e-21	2.04e-16	PTGIR
neutrophil	ncbi_116818460	PLXNB2	1.21041	0.683906	0.823622	8.33e-20	1.97e-15	PLXNB2
neutrophil	ncbi_116818322	IRF1	10.1456	7.35885	0.46331	3.34e-19	7.88e-15	IRF1
neutrophil	ncbi_116820098	CLIC2	3.30965	2.38005	0.475686	5.85e-19	1.38e-14	CLIC2
neutrophil	ncbi_116820590	RBMX	2.02506	1.2131	0.739272	1.18e-18	2.8e-14	RBMX
neutrophil	ncbi_116822280	KIAA1109	4.43294	3.25027	0.447702	1.69e-18	3.99e-14	KIAA1109
neutrophil	ncbi_116820119	HIGD1A	2.32935	1.50443	0.630712	2.32e-18	5.47e-14	HIGD1A
neutrophil	ncbi_116818775	ESAM	3.01537	2.20751	0.449915	2.58e-16	6.1e-12	ESAM
neutrophil	ncbi_116835269	FOSB	3.95767	2.57274	0.621344	2.6e-16	6.15e-12	FOSB
neutrophil	ncbi_116832698	LOC116832698	1.40307	0.761401	0.881857	3.95e-16	9.33e-12	LOC116832698
neutrophil	ncbi_116833416	SSH3	2.40975	1.61689	0.575661	4.52e-16	1.07e-11	SSH3
neutrophil	ncbi_116824235	DYNLL2	2.27795	1.28736	0.823321	5.17e-16	1.22e-11	DYNLL2
neutrophil	ncbi_116822514	WDR44	2.18872	1.30117	0.75028	1.21e-15	2.86e-11	WDR44
neutrophil	ncbi_116838424	LOC116838424	2.47309	1.5861	0.640836	1.57e-15	3.71e-11	LOC116838424
neutrophil	ncbi_116823693	LOC116823693	3.41784	2.38703	0.517865	2.25e-15	5.31e-11	LOC116823693
neutrophil	ncbi_116835441	SOD1	3.35148	2.54127	0.399247	2.43e-15	5.73e-11	SOD1
neutrophil	ncbi_116826499	LOC116826499	3.37479	2.5839	0.385248	1.79e-14	4.23e-10	LOC116826499
neutrophil	ncbi_116834732	MYLK	1.63589	0.998342	0.712469	1.85e-14	4.38e-10	MYLK
neutrophil	ncbi_116818092	MGAT2	5.33167	4.13362	0.36718	2.16e-14	5.11e-10	MGAT2
neutrophil	ncbi_116819162	LMO2	1.58219	0.788942	1.00393	3e-14	7.1e-10	LMO2
neutrophil	ncbi_116818893	CCDC115	1.02936	0.461073	1.15868	5.41e-14	1.28e-09	CCDC115
neutrophil	ncbi_116815109	LOC116815109	1.71947	0.955205	0.848077	8.7e-14	2.05e-09	LOC116815109
neutrophil	ncbi_116837085	CARMIL1	3.33807	2.55383	0.386348	2.46e-13	5.81e-09	CARMIL1
neutrophil	ncbi_116821509	ERH	2.61712	1.95275	0.42247	3.49e-13	8.23e-09	ERH
neutrophil	ncbi_116816574	LOC116816574	3.93003	2.9981	0.390489	3.58e-13	8.45e-09	LOC116816574
neutrophil	ncbi_116818942	EPAS1	2.9635	2.24009	0.403748	4.91e-13	1.16e-08	EPAS1
neutrophil	ncbi_116833120	LOC116833120	2.3079	1.49733	0.624185	5.56e-13	1.31e-08	LOC116833120
neutrophil	ncbi_116822403	LOC116822403	2.36676	1.63662	0.532194	1.2e-12	2.84e-08	LOC116822403
neutrophil	ncbi_116824669	LOC116824669	2.18661	1.4644	0.578388	1.79e-12	4.22e-08	LOC116824669
neutrophil	ncbi_116829591	MIDN	1.21124	0.628388	0.946755	2.98e-12	7.05e-08	MIDN
neutrophil	ncbi_116819532	VCL	2.50988	1.88018	0.416748	9.67e-12	2.28e-07	VCL
neutrophil	ncbi_116839475	ISCU	2.01077	1.31912	0.608172	9.98e-12	2.36e-07	ISCU
neutrophil	ncbi_116824397	SNN	2.20225	1.49391	0.559882	1.3e-11	3.08e-07	SNN
neutrophil	ncbi_116836650	CASP3	2.30975	1.59201	0.536883	1.98e-11	4.67e-07	CASP3
neutrophil	ncbi_116819956	CTTN	2.55029	1.86779	0.449332	2.78e-11	6.57e-07	CTTN
neutrophil	ncbi_116830194	RSRP1	1.16199	0.705222	0.720448	2.8e-11	6.62e-07	RSRP1
neutrophil	ncbi_116824206	NLK	2.5904	1.85096	0.484895	2.94e-11	6.94e-07	NLK
neutrophil	ncbi_116835184	ENG	1.29883	0.730662	0.829939	4.17e-11	9.84e-07	ENG
neutrophil	ncbi_116837298	DOCK1	2.66015	1.81337	0.552833	8.72e-11	2.06e-06	DOCK1
neutrophil	ncbi_116838149	IL7	1.03227	0.583107	0.823983	2.2e-10	5.2e-06	IL7
neutrophil	ncbi_116819331	SUN1	2.59649	2.0166	0.364638	5.09e-10	1.2e-05	SUN1
neutrophil	ncbi_116832540	LOC116832540	1.1595	0.631803	0.875952	8.58e-10	2.03e-05	LOC116832540
neutrophil	ncbi_116837457	TJP2	2.40434	1.73333	0.472099	1.16e-09	2.73e-05	TJP2
neutrophil	ncbi_116834875	ABCA5	2.50871	1.92298	0.383602	1.45e-09	3.43e-05	ABCA5
neutrophil	ncbi_116821172	RHOB	1.41349	0.831743	0.765055	2.68e-09	6.34e-05	RHOB
neutrophil	ncbi_116838019	NUDC	1.13785	0.57001	0.997257	3.73e-09	8.82e-05	NUDC
neutrophil	ncbi_116817365	STK4	2.60981	1.93824	0.429195	6.64e-09	0.000156864	STK4
neutrophil	ncbi_116824237	SRSF1	2.16342	1.5386	0.4917	7.25e-09	0.000171369	SRSF1
neutrophil	ncbi_116826901	LOC116826901	3.74897	2.91066	0.365148	9.9e-09	0.000233977	LOC116826901
neutrophil	ncbi_116824791	LOC116824791	2.28518	1.75088	0.384228	1.71e-08	0.000403196	LOC116824791
neutrophil	ncbi_116823145	KLF2	2.35194	1.46703	0.680955	3.61e-08	0.000853543	KLF2
neutrophil	ncbi_116829729	LOC116829729	1.52707	0.970324	0.654225	5.83e-08	0.00137678	LOC116829729
neutrophil	ncbi_116838539	EIF4A2	2.32245	1.78392	0.380597	6.46e-08	0.00152607	EIF4A2
neutrophil	ncbi_116831757	RNMT	2.46302	1.81134	0.44337	6.57e-08	0.00155112	RNMT
neutrophil	ncbi_116819993	TSPAN6	1.54536	0.939226	0.718397	8.8e-08	0.0020799	TSPAN6
neutrophil	ncbi_116827370	NDRG2	1.9984	1.43548	0.477309	9.36e-08	0.00221251	NDRG2
neutrophil	ncbi_116839969	MAPRE2	1.60444	1.05695	0.602165	1.21e-07	0.00285431	MAPRE2
neutrophil	ncbi_116834686	LOC116834686	1.13277	0.626597	0.854247	1.91e-07	0.00450149	LOC116834686
neutrophil	ncbi_116834646	LYN	2.76127	2.08299	0.406677	2.65e-07	0.00625409	LYN
neutrophil	ncbi_116832972	LOC116832972	2.46513	1.8757	0.394237	2.91e-07	0.00686946	LOC116832972
neutrophil	ncbi_116838365	NDUFB9	1.55106	0.933256	0.732907	4.03e-07	0.00952999	NDUFB9
neutrophil	ncbi_116818983	LIPA	1.29868	0.774778	0.745194	4.14e-07	0.00977259	LIPA
neutrophil	ncbi_116822070	OTUD1	1.58116	1.12026	0.497153	4.46e-07	0.010547	OTUD1
neutrophil	ncbi_116834446	MDM1	1.82188	1.1984	0.604321	1.18e-06	0.0279842	MDM1
neutrophil	ncbi_116822043	LBH	2.11272	1.50443	0.489887	1.28e-06	0.0302452	LBH
neutrophil	ncbi_116839571	RAB11FIP4	1.08219	0.634065	0.771255	1.31e-06	0.0310688	RAB11FIP4
neutrophil	ncbi_116828406	LOC116828406	2.27124	1.55616	0.545483	2.03e-06	0.0480251	LOC116828406
neutrophil	ncbi_116821543	LOC116821543	1.06655	0.631313	0.756522	2.9e-06	0.0685411	LOC116821543
neutrophil	ncbi_116815030	LOC116815030	1.84927	1.20675	0.615835	3.27e-06	0.0771885	LOC116815030
neutrophil	ncbi_116819661	FAM114A2	1.28348	0.720444	0.833102	3.8e-06	0.0897786	FAM114A2
neutrophil	ncbi_116839652	WRAP53	1.26947	0.760156	0.739862	4.22e-06	0.0996151	WRAP53
neutrophil	ncbi_116833617	HNRNPH3	2.25118	1.68566	0.417369	4.68e-06	0.110469	HNRNPH3
neutrophil	ncbi_116815397	TNFRSF14	1.52638	1.02677	0.572004	7.03e-06	0.166203	TNFRSF14
neutrophil	ncbi_116828219	DNAJA1	1.05819	0.553995	0.933658	7.64e-06	0.180616	DNAJA1
neutrophil	ncbi_116815308	STAG2	2.87239	2.17552	0.400889	7.65e-06	0.180711	STAG2
neutrophil	ncbi_116838329	GUK1	1.0989	0.608494	0.852748	8.91e-06	0.210529	GUK1
neutrophil	ncbi_116825335	PFDN2	1.6037	1.03932	0.625763	1.27e-05	0.29891	PFDN2
neutrophil	ncbi_116821478	MPP5	1.09626	0.685606	0.677133	1.99e-05	0.469036	MPP5
neutrophil	ncbi_116821008	TRA2A	2.0842	1.60314	0.378592	2.45e-05	0.57991	TRA2A
neutrophil	ncbi_116826853	FXR1	1.7972	1.21579	0.563862	2.89e-05	0.683495	FXR1
neutrophil	ncbi_116825110	LOC116825110	2.48185	1.86166	0.414832	4.88e-05	1	LOC116825110
neutrophil	ncbi_116828997	SBNO2	1.31612	0.875176	0.588651	5.76e-05	1	SBNO2
neutrophil	ncbi_116827279	LOC116827279	1.81455	1.24169	0.547314	6.19e-05	1	LOC116827279
neutrophil	ncbi_116817401	GOLGA1	1.40353	0.965107	0.5403	7.2e-05	1	GOLGA1
neutrophil	ncbi_116815504	LOC116815504	1.52792	1.06579	0.51964	7.61e-05	1	LOC116815504
neutrophil	ncbi_116837745	UBASH3B	2.45696	1.83997	0.417189	7.69e-05	1	UBASH3B
neutrophil	ncbi_116836707	RSRC2	1.99791	1.37525	0.538792	7.71e-05	1	RSRC2
neutrophil	ncbi_116830863	SWSAP1	1.16441	0.655059	0.829904	9.07e-05	1	SWSAP1
neutrophil	ncbi_116826873	TEK	1.39426	1.03569	0.428903	0.000102606	1	TEK
neutrophil	ncbi_116831793	TOMM22	1.38124	0.840154	0.717244	0.000109625	1	TOMM22
neutrophil	ncbi_116821326	CCT6A	2.18424	1.61634	0.434405	0.000112762	1	CCT6A
neutrophil	ncbi_116822147	UBE2L6	1.17524	0.755123	0.638175	0.000157984	1	UBE2L6
neutrophil	ncbi_116829981	TRIM36	1.79504	1.36093	0.399424	0.000289486	1	TRIM36
neutrophil	ncbi_116835410	COQ8A	1.17192	0.733953	0.675116	0.000590073	1	COQ8A
neutrophil	ncbi_116827931	CCND3	1.77114	1.32649	0.417063	0.00062529	1	CCND3
neutrophil	ncbi_116819227	EDF1	1.68175	1.25353	0.42397	0.000859031	1	EDF1
neutrophil	ncbi_116817449	STOM	1.27781	0.825183	0.630893	0.000898456	1	STOM
neutrophil	ncbi_116823737	CCN1	2.0373	1.46141	0.479299	0.000933731	1	CCN1
neutrophil	ncbi_116833853	CTNNA1	1.57274	1.05966	0.569682	0.0012626	1	CTNNA1
neutrophil	ncbi_116830643	PDGFB	1.28393	0.909797	0.496951	0.00132158	1	PDGFB
neutrophil	ncbi_116821344	SMTNL2	1.19778	0.800961	0.580564	0.00133033	1	SMTNL2
neutrophil	ncbi_116829517	PFDN6	2.05457	1.58297	0.3762	0.00141086	1	PFDN6
neutrophil	ncbi_116820700	GPATCH1	1.42624	0.92616	0.622879	0.00150758	1	GPATCH1
neutrophil	ncbi_116838003	LOC116838003	1.10661	0.71944	0.621205	0.00160076	1	LOC116838003
neutrophil	ncbi_116824383	RAVER2	1.67474	1.29534	0.370609	0.00181653	1	RAVER2
neutrophil	ncbi_116826697	MYO1E	1.1835	0.769105	0.621806	0.0018373	1	MYO1E
neutrophil	ncbi_116823232	SHROOM2	1.05935	0.745177	0.50753	0.00191993	1	SHROOM2
neutrophil	ncbi_116829058	RBX1	1.73733	1.27849	0.442424	0.00208059	1	RBX1
neutrophil	ncbi_116830917	SQOR	0.774497	0.596386	0.377013	0.00213973	1	SQOR
neutrophil	ncbi_116836086	CLK1	1.44902	1.00753	0.524246	0.00295474	1	CLK1
neutrophil	ncbi_116821748	CCDC186	2.08817	1.56003	0.420671	0.00348209	1	CCDC186
neutrophil	ncbi_116828876	DHX36	0.849663	0.648667	0.389414	0.00374411	1	DHX36
neutrophil	ncbi_116827665	FNDC3A	1.32522	0.949645	0.480769	0.00404415	1	FNDC3A
neutrophil	ncbi_116836799	DENR	0.774459	0.584982	0.404796	0.0048571	1	DENR
neutrophil	ncbi_116827478	LOC116827478	1.13775	0.73139	0.637465	0.0079044	1	LOC116827478
neutrophil	ncbi_116830843	ARL6IP1	1.40838	0.994731	0.501659	0.00807557	1	ARL6IP1
LY6G6C-cell	ncbi_116838262	LOC116838262	6.76638	1.20808	2.48566	0	0	LOC116838262
LY6G6C-cell	ncbi_116827862	LOC116827862	12.6464	6.18015	1.03302	8.53e-241	2.01e-236	LOC116827862
LY6G6C-cell	ncbi_116821665	LOC116821665	63.9503	43.8284	0.545086	2.19e-206	5.17e-202	LOC116821665
LY6G6C-cell	ncbi_116816180	LOC116816180	6.4494	2.8448	1.18084	3.32e-176	7.85e-172	LOC116816180
LY6G6C-cell	ncbi_116831282	B2M	258.591	178.303	0.536342	1.49e-170	3.52e-166	B2M
LY6G6C-cell	ncbi_116838051	LOC116838051	2.23101	0.615865	1.85701	1.19e-164	2.81e-160	LOC116838051
LY6G6C-cell	ncbi_116823960	ALS2CL	1.40128	0.261848	2.41994	4.64e-154	1.1e-149	ALS2CL
LY6G6C-cell	ncbi_116819917	FLI1	20.1541	12.7646	0.658927	6.58e-144	1.55e-139	FLI1
LY6G6C-cell	ncbi_116821073	MPIG6B	14.0304	8.59462	0.707049	8.97e-140	2.12e-135	MPIG6B
LY6G6C-cell	ncbi_116834118	ITGA2B	19.2552	12.3372	0.642231	1.73e-139	4.09e-135	ITGA2B
LY6G6C-cell	ncbi_116838614	CD151	7.03885	3.83404	0.876474	5.83e-138	1.38e-133	CD151
LY6G6C-cell	ncbi_116816226	UTP23	3.41563	1.36235	1.32605	3.61e-135	8.52e-131	UTP23
LY6G6C-cell	ncbi_116840088	FTL	38.9586	25.8564	0.591418	1.34e-134	3.16e-130	FTL
LY6G6C-cell	ncbi_116816038	LOC116816038	13.2159	8.03269	0.71832	2.97e-133	7.01e-129	LOC116816038
LY6G6C-cell	ncbi_116831860	TXNIP	17.6566	10.549	0.743109	1.7e-128	4.03e-124	TXNIP
LY6G6C-cell	ncbi_116828245	PRXL2A	7.63201	4.28976	0.831166	1.44e-126	3.41e-122	PRXL2A
LY6G6C-cell	ncbi_116821085	LOC116821085	8.6649	5.2424	0.724956	3.85e-120	9.09e-116	LOC116821085
LY6G6C-cell	ncbi_116815143	LOC116815143	16.416	10.3812	0.661133	6.41e-120	1.52e-115	LOC116815143
LY6G6C-cell	ncbi_116826954	LOC116826954	10.5236	6.82243	0.625265	1.65e-117	3.91e-113	LOC116826954
LY6G6C-cell	ncbi_116821077	LY6G6C	1.19128	0.167158	2.83323	1.05e-116	2.47e-112	LY6G6C
LY6G6C-cell	ncbi_116839510	ITGB3	17.3144	11.9464	0.535401	1.61e-108	3.81e-104	ITGB3
LY6G6C-cell	ncbi_116830200	CLIC4	2.37077	0.832437	1.50994	8.77e-108	2.07e-103	CLIC4
LY6G6C-cell	ncbi_116817584	RSAD2	10.634	5.34824	0.991544	2.33e-107	5.51e-103	RSAD2
LY6G6C-cell	ncbi_116820406	FRMD4B	13.393	8.52943	0.650963	6.04e-106	1.43e-101	FRMD4B
LY6G6C-cell	ncbi_116825956	LOC116825956	1.65515	0.478023	1.79181	1.44e-104	3.41e-100	LOC116825956
LY6G6C-cell	ncbi_116836516	TMC5	1.91631	0.727393	1.39752	4.13e-103	9.76e-99	TMC5
LY6G6C-cell	ncbi_116822987	PTMA	59.1905	45.4691	0.380479	2.98e-99	7.05e-95	PTMA
LY6G6C-cell	ncbi_116834985	LOC116834985	12.2802	6.40855	0.938268	4.74e-99	1.12e-94	LOC116834985
LY6G6C-cell	ncbi_116824554	ATF4	18.8499	13.2911	0.504094	8e-95	1.89e-90	ATF4
LY6G6C-cell	ncbi_116816703	CMIP	10.9265	7.31138	0.57961	5.06e-93	1.2e-88	CMIP
LY6G6C-cell	ncbi_116820533	F13A1	3.32182	1.58015	1.07191	5.58e-93	1.32e-88	F13A1
LY6G6C-cell	ncbi_116829903	LOC116829903	23.578	17.7144	0.412514	8.76e-92	2.07e-87	LOC116829903
LY6G6C-cell	ncbi_116831766	ATP5IF1	14.0688	9.91901	0.504227	2.45e-88	5.79e-84	ATP5IF1
LY6G6C-cell	ncbi_116817570	KMT2C	14.0551	10.0604	0.48241	3.15e-87	7.45e-83	KMT2C
LY6G6C-cell	ncbi_116834978	HEBP1	2.30169	0.85651	1.42615	1.61e-82	3.8e-78	HEBP1
LY6G6C-cell	ncbi_116834255	LOC116834255	3.06308	1.62455	0.914944	4.98e-82	1.18e-77	LOC116834255
LY6G6C-cell	ncbi_116814582	BTC	4.16956	2.42448	0.782221	5.82e-82	1.38e-77	BTC
LY6G6C-cell	ncbi_116838506	CMTM4	2.23636	1.00282	1.15709	6.32e-79	1.49e-74	CMTM4
LY6G6C-cell	ncbi_116816999	HEMGN	13.5096	9.40485	0.522504	1.13e-78	2.67e-74	HEMGN
LY6G6C-cell	ncbi_116821286	LOC116821286	0.901065	0.227868	1.98344	2.52e-75	5.97e-71	LOC116821286
LY6G6C-cell	ncbi_116816607	GNG2	6.64569	4.52401	0.554816	1.95e-72	4.6e-68	GNG2
LY6G6C-cell	ncbi_116832393	LOC116832393	8.34906	3.55965	1.22988	4.35e-72	1.03e-67	LOC116832393
LY6G6C-cell	ncbi_116819870	LIMS1	8.12901	5.32997	0.608953	1.63e-71	3.85e-67	LIMS1
LY6G6C-cell	ncbi_116829775	CAB39L	2.51754	1.21968	1.04551	3.12e-71	7.36e-67	CAB39L
LY6G6C-cell	ncbi_116829870	NR1D1	1.03421	0.281875	1.8754	1.49e-70	3.52e-66	NR1D1
LY6G6C-cell	ncbi_116832958	ERI1	1.52499	0.581278	1.3915	1.66e-70	3.92e-66	ERI1
LY6G6C-cell	ncbi_116830669	LOC116830669	18.9629	13.0216	0.542277	2.75e-70	6.49e-66	LOC116830669
LY6G6C-cell	ncbi_116834442	RAP1B	16.3188	12.1906	0.42077	1.66e-68	3.93e-64	RAP1B
LY6G6C-cell	ncbi_116816927	DENND2C	6.25036	4.15667	0.588512	5.49e-66	1.3e-61	DENND2C
LY6G6C-cell	ncbi_116837910	LOC116837910	2.27121	1.08974	1.05948	1.53e-65	3.61e-61	LOC116837910
LY6G6C-cell	ncbi_116821608	GCNT1	2.04288	0.995131	1.03765	5.46e-64	1.29e-59	GCNT1
LY6G6C-cell	ncbi_116832954	TTYH3	1.70992	0.5619	1.60554	2.41e-61	5.69e-57	TTYH3
LY6G6C-cell	ncbi_116815204	STAT1	5.10262	3.10644	0.715978	2.96e-61	7e-57	STAT1
LY6G6C-cell	ncbi_116836494	BTBD3	1.27959	0.520982	1.29637	5.08e-61	1.2e-56	BTBD3
LY6G6C-cell	ncbi_116833681	GAPDHS	2.87939	1.72163	0.74199	9.81e-60	2.32e-55	GAPDHS
LY6G6C-cell	ncbi_116826363	SYNM	7.92041	5.44628	0.540305	9.91e-60	2.34e-55	SYNM
LY6G6C-cell	ncbi_116827612	PLEK	10.707	7.7008	0.475478	1.76e-59	4.15e-55	PLEK
LY6G6C-cell	ncbi_116817601	CLDN19	1.95798	1.00907	0.956345	1.28e-57	3.01e-53	CLDN19
LY6G6C-cell	ncbi_116820818	SLA	4.05654	2.59351	0.645346	1.09e-56	2.59e-52	SLA
LY6G6C-cell	ncbi_116825624	EPSTI1	4.13302	2.3927	0.788555	5.4e-54	1.28e-49	EPSTI1
LY6G6C-cell	ncbi_116829202	LOC116829202	0.876829	0.226307	1.95402	6.21e-53	1.47e-48	LOC116829202
LY6G6C-cell	ncbi_116829635	SLC25A3	6.12607	4.27074	0.520475	8.54e-53	2.02e-48	SLC25A3
LY6G6C-cell	ncbi_116820968	APLN	3.5102	2.20313	0.672	1.23e-52	2.9e-48	APLN
LY6G6C-cell	ncbi_116822046	INSIG1	1.52115	0.582138	1.38573	1.56e-52	3.69e-48	INSIG1
LY6G6C-cell	ncbi_116831841	ARHGEF2	6.93276	5.22203	0.408818	7.88e-52	1.86e-47	ARHGEF2
LY6G6C-cell	ncbi_116820582	FHL1	5.53114	3.83356	0.528892	1.06e-51	2.51e-47	FHL1
LY6G6C-cell	ncbi_116835793	ITGA2	5.16195	3.63364	0.506501	1.25e-51	2.95e-47	ITGA2
LY6G6C-cell	ncbi_116828128	TIMP3	8.19179	6.075	0.431294	1.93e-51	4.57e-47	TIMP3
LY6G6C-cell	ncbi_116838012	IFI6	10.4129	7.54397	0.464983	2.3e-50	5.43e-46	IFI6
LY6G6C-cell	ncbi_116817033	LOC116817033	6.42912	4.12071	0.641729	7e-50	1.65e-45	LOC116817033
LY6G6C-cell	ncbi_116833032	MPL	4.22971	2.90828	0.540393	8.48e-49	2e-44	MPL
LY6G6C-cell	ncbi_116829024	PLEKHM2	3.09354	1.91405	0.692633	2.45e-48	5.79e-44	PLEKHM2
LY6G6C-cell	ncbi_116824481	DOT1L	6.60909	4.84664	0.447467	1.59e-47	3.75e-43	DOT1L
LY6G6C-cell	ncbi_116832022	LOC116832022	4.54802	3.08559	0.55969	2.31e-47	5.47e-43	LOC116832022
LY6G6C-cell	ncbi_116829363	ITM2B	5.83263	4.12622	0.499327	2.9e-47	6.84e-43	ITM2B
LY6G6C-cell	ncbi_116824594	LOC116824594	3.47835	2.32388	0.58187	3.73e-47	8.82e-43	LOC116824594
LY6G6C-cell	ncbi_116832418	HHEX	3.98434	2.63733	0.595264	1.79e-46	4.23e-42	HHEX
LY6G6C-cell	ncbi_116822535	JADE1	3.62298	2.48788	0.542259	2.26e-46	5.35e-42	JADE1
LY6G6C-cell	ncbi_116830198	SYF2	4.00411	2.65044	0.595248	3.44e-44	8.13e-40	SYF2
LY6G6C-cell	ncbi_116837056	LOC116837056	1.01658	0.37154	1.45213	1.1e-43	2.59e-39	LOC116837056
LY6G6C-cell	ncbi_116838844	LOC116838844	4.23942	2.98514	0.506072	1.63e-43	3.86e-39	LOC116838844
LY6G6C-cell	ncbi_116821503	ACTN1	7.53557	5.75158	0.389758	1.34e-42	3.17e-38	ACTN1
LY6G6C-cell	ncbi_116832448	EIF3G	3.71601	2.45217	0.599698	6.02e-42	1.42e-37	EIF3G
LY6G6C-cell	ncbi_116819217	PPP1R14A	3.24971	2.20092	0.562208	4.7e-41	1.11e-36	PPP1R14A
LY6G6C-cell	ncbi_116830567	ECM1	6.67148	5.06838	0.396482	7.18e-41	1.7e-36	ECM1
LY6G6C-cell	ncbi_116815970	SMC4	3.57082	2.37786	0.586593	9.11e-41	2.15e-36	SMC4
LY6G6C-cell	ncbi_116828526	SMAGP	4.40976	3.16825	0.477015	1.3e-40	3.07e-36	SMAGP
LY6G6C-cell	ncbi_116834887	CEP131	2.32784	1.37463	0.759949	4.67e-39	1.1e-34	CEP131
LY6G6C-cell	ncbi_116836950	LOC116836950	0.925302	0.374236	1.30597	9.02e-39	2.13e-34	LOC116836950
LY6G6C-cell	ncbi_116825926	LOC116825926	1.198	0.55364	1.11361	3.11e-38	7.36e-34	LOC116825926
LY6G6C-cell	ncbi_116836946	LOC116836946	1.24376	0.580069	1.10041	6.21e-38	1.47e-33	LOC116836946
LY6G6C-cell	ncbi_116824324	DERL3	1.38278	0.650732	1.08744	9.71e-38	2.29e-33	DERL3
LY6G6C-cell	ncbi_116829374	TMEM30A	3.05719	1.96579	0.637095	2.04e-37	4.83e-33	TMEM30A
LY6G6C-cell	ncbi_116830916	BLOC1S6	2.53436	1.60642	0.65777	2.19e-37	5.17e-33	BLOC1S6
LY6G6C-cell	ncbi_116839980	LOC116839980	4.13517	3.13148	0.401101	2.29e-37	5.41e-33	LOC116839980
LY6G6C-cell	ncbi_116831585	ARHGAP5	5.07953	3.74798	0.43858	2.81e-37	6.63e-33	ARHGAP5
LY6G6C-cell	ncbi_116839228	TAL1	3.64351	2.59487	0.489666	1.63e-36	3.86e-32	TAL1
LY6G6C-cell	ncbi_116826418	MFSD12	5.0556	3.76836	0.423943	3.43e-36	8.11e-32	MFSD12
LY6G6C-cell	ncbi_116818588	TM9SF2	2.39306	1.51498	0.659555	3.44e-36	8.12e-32	TM9SF2
LY6G6C-cell	ncbi_116823444	CD274	1.20784	0.568994	1.08594	9.93e-36	2.35e-31	CD274
LY6G6C-cell	ncbi_116838472	ANO3	3.43202	2.36062	0.539895	9.95e-36	2.35e-31	ANO3
LY6G6C-cell	ncbi_116838695	RHAG	4.50934	3.08726	0.54659	1.48e-35	3.49e-31	RHAG
LY6G6C-cell	ncbi_116826242	F2RL3	5.72414	4.26765	0.423616	2.35e-35	5.55e-31	F2RL3
LY6G6C-cell	ncbi_116834821	SLC16A6	1.68087	0.874823	0.942148	2.84e-35	6.72e-31	SLC16A6
LY6G6C-cell	ncbi_116838348	LOC116838348	2.36208	1.47338	0.680927	3.77e-35	8.9e-31	LOC116838348
LY6G6C-cell	ncbi_116823806	LOC116823806	2.82716	1.72732	0.710815	4.11e-35	9.72e-31	LOC116823806
LY6G6C-cell	ncbi_116823986	DSE	3.75987	2.62111	0.520505	4.16e-35	9.82e-31	DSE
LY6G6C-cell	ncbi_116837889	MGLL	3.8039	2.83137	0.425977	1.14e-34	2.7e-30	MGLL
LY6G6C-cell	ncbi_116827168	CCNI	5.24346	3.86333	0.440677	1.58e-34	3.72e-30	CCNI
LY6G6C-cell	ncbi_116833111	PWWP2A	3.57761	2.43612	0.554409	2.12e-34	5e-30	PWWP2A
LY6G6C-cell	ncbi_116821443	TRIM2	1.73222	0.992331	0.803725	6.14e-34	1.45e-29	TRIM2
LY6G6C-cell	ncbi_116819145	TESPA1	2.91931	2.03521	0.520451	1.25e-33	2.96e-29	TESPA1
LY6G6C-cell	ncbi_116836805	RHOF	1.95614	1.22368	0.676784	2.03e-33	4.8e-29	RHOF
LY6G6C-cell	ncbi_116833694	LOC116833694	1.01314	0.455615	1.15295	5.23e-33	1.24e-28	LOC116833694
LY6G6C-cell	ncbi_116815619	LOC116815619	1.03212	0.452862	1.18847	6.57e-33	1.55e-28	LOC116815619
LY6G6C-cell	ncbi_116836258	SCAMP2	4.20924	3.12942	0.427665	1.45e-32	3.42e-28	SCAMP2
LY6G6C-cell	ncbi_116818593	MYL9	3.98255	2.96928	0.423581	3.77e-32	8.9e-28	MYL9
LY6G6C-cell	ncbi_116814643	KIAA1143	1.81995	1.04298	0.80319	4.99e-32	1.18e-27	KIAA1143
LY6G6C-cell	ncbi_116821653	LOC116821653	1.33444	0.681611	0.969214	1.52e-31	3.59e-27	LOC116821653
LY6G6C-cell	ncbi_116832539	TOX2	3.1867	2.20475	0.531446	4.82e-31	1.14e-26	TOX2
LY6G6C-cell	ncbi_116825693	LOC116825693	1.26019	0.774219	0.702826	5.07e-31	1.2e-26	LOC116825693
LY6G6C-cell	ncbi_116819188	CTSD	5.39015	4.15986	0.373789	8.42e-31	1.99e-26	CTSD
LY6G6C-cell	ncbi_116818359	CCNI2	2.67039	1.82449	0.54956	1.16e-30	2.74e-26	CCNI2
LY6G6C-cell	ncbi_116835270	PRKD2	1.75939	1.08942	0.691511	1.37e-30	3.24e-26	PRKD2
LY6G6C-cell	ncbi_116835668	ELL2	2.49031	1.61102	0.62835	2.62e-30	6.19e-26	ELL2
LY6G6C-cell	ncbi_116818645	FAM241A	2.16442	1.33673	0.695275	8.7e-30	2.06e-25	FAM241A
LY6G6C-cell	ncbi_116839566	TEX2	2.12654	1.40285	0.600147	2.27e-29	5.36e-25	TEX2
LY6G6C-cell	ncbi_116832772	GSE1	3.6568	2.74424	0.414175	3.73e-29	8.81e-25	GSE1
LY6G6C-cell	ncbi_116832976	PLXNA2	1.66188	1.0939	0.603329	3.76e-29	8.88e-25	PLXNA2
LY6G6C-cell	ncbi_116816040	ING1	1.61712	0.989806	0.708206	6.81e-29	1.61e-24	ING1
LY6G6C-cell	ncbi_116818775	ESAM	2.95972	2.28041	0.37617	1.28e-27	3.02e-23	ESAM
LY6G6C-cell	ncbi_116814774	FER	1.95216	1.22495	0.672351	1.87e-27	4.42e-23	FER
LY6G6C-cell	ncbi_116832856	MAP4K4	2.17673	1.6159	0.429825	3.03e-27	7.16e-23	MAP4K4
LY6G6C-cell	ncbi_116825922	PEX1	1.45535	0.802494	0.858799	5.22e-27	1.23e-22	PEX1
LY6G6C-cell	ncbi_116832651	LOC116832651	1.66643	0.963642	0.790187	6.11e-27	1.44e-22	LOC116832651
LY6G6C-cell	ncbi_116838347	GASK1B	1.82574	1.18801	0.619934	7.07e-27	1.67e-22	GASK1B
LY6G6C-cell	ncbi_116827256	MCUB	1.83088	1.09392	0.743037	1.78e-26	4.2e-22	MCUB
LY6G6C-cell	ncbi_116823670	RUNX1	3.51337	2.66958	0.396246	2.86e-26	6.75e-22	RUNX1
LY6G6C-cell	ncbi_116816209	EEF1E1	2.55339	1.79157	0.511193	3.77e-26	8.91e-22	EEF1E1
LY6G6C-cell	ncbi_116839658	PER1	1.24962	0.680888	0.876005	5.44e-26	1.29e-21	PER1
LY6G6C-cell	ncbi_116820141	EIF2AK2	1.77688	0.999352	0.830283	6.65e-26	1.57e-21	EIF2AK2
LY6G6C-cell	ncbi_116825983	TMEM39A	0.870551	0.379335	1.19846	8.08e-26	1.91e-21	TMEM39A
LY6G6C-cell	ncbi_116834106	BOK	1.79607	1.17671	0.610086	1.01e-25	2.37e-21	BOK
LY6G6C-cell	ncbi_116829348	MKNK2	3.99379	2.96934	0.427619	1.33e-25	3.15e-21	MKNK2
LY6G6C-cell	ncbi_116829863	LOC116829863	3.16658	2.38181	0.410864	1.36e-25	3.22e-21	LOC116829863
LY6G6C-cell	ncbi_116829587	FHOD1	3.56752	2.71887	0.391911	2.01e-25	4.75e-21	FHOD1
LY6G6C-cell	ncbi_116815692	ZFPM1	1.57394	0.999366	0.655291	3.4e-25	8.03e-21	ZFPM1
LY6G6C-cell	ncbi_116838103	LOC116838103	1.52622	0.988993	0.625928	5.27e-25	1.25e-20	LOC116838103
LY6G6C-cell	ncbi_116834486	LOC116834486	1.83129	1.22983	0.574401	1.99e-24	4.7e-20	LOC116834486
LY6G6C-cell	ncbi_116833056	CDC20	2.43769	1.72723	0.497055	5.84e-24	1.38e-19	CDC20
LY6G6C-cell	ncbi_116822029	SEMA6B	1.78716	1.15742	0.626762	6.2e-24	1.47e-19	SEMA6B
LY6G6C-cell	ncbi_116818085	LOC116818085	1.90866	1.29457	0.560088	6.87e-24	1.62e-19	LOC116818085
LY6G6C-cell	ncbi_116820187	NDUFA12	3.8988	2.99427	0.380823	8.44e-24	1.99e-19	NDUFA12
LY6G6C-cell	ncbi_116823714	NUB1	4.38915	3.35829	0.386213	1.09e-23	2.56e-19	NUB1
LY6G6C-cell	ncbi_116822705	NEDD4L	1.44576	0.932424	0.632774	1.18e-23	2.79e-19	NEDD4L
LY6G6C-cell	ncbi_116815509	ORAI3	1.43465	0.853812	0.748708	1.4e-23	3.31e-19	ORAI3
LY6G6C-cell	ncbi_116821411	TACC1	2.26055	1.51262	0.57963	1.72e-23	4.06e-19	TACC1
LY6G6C-cell	ncbi_116817899	LOC116817899	1.82079	1.18958	0.614103	3.93e-23	9.29e-19	LOC116817899
LY6G6C-cell	ncbi_116831965	SLC66A3	0.86822	0.409018	1.0859	4.49e-23	1.06e-18	SLC66A3
LY6G6C-cell	ncbi_116824077	GFI1B	2.95006	2.2488	0.391588	4.5e-23	1.06e-18	GFI1B
LY6G6C-cell	ncbi_116829123	MRTFA	1.37483	0.832295	0.724087	6.19e-23	1.46e-18	MRTFA
LY6G6C-cell	ncbi_116833963	TRIM8	3.43634	2.58353	0.411526	1.26e-22	2.99e-18	TRIM8
LY6G6C-cell	ncbi_116840083	CD37	4.1594	3.22908	0.365256	1.57e-22	3.7e-18	CD37
LY6G6C-cell	ncbi_116822275	ANXA5	1.73062	1.14304	0.59841	2.86e-22	6.76e-18	ANXA5
LY6G6C-cell	ncbi_116819948	SYNE3	1.29138	0.75541	0.773583	3.14e-22	7.42e-18	SYNE3
LY6G6C-cell	ncbi_116819138	SETD2	3.20943	2.42167	0.406318	4.79e-22	1.13e-17	SETD2
LY6G6C-cell	ncbi_116835238	CALM3	2.84029	2.05359	0.467891	5.61e-22	1.32e-17	CALM3
LY6G6C-cell	ncbi_116821541	LOC116821541	3.0569	2.29801	0.411687	2.04e-21	4.81e-17	LOC116821541
LY6G6C-cell	ncbi_116825008	GLUD1	2.86902	2.12382	0.433898	4.38e-21	1.03e-16	GLUD1
LY6G6C-cell	ncbi_116839258	EFCAB14	3.89552	2.95077	0.400724	5.46e-21	1.29e-16	EFCAB14
LY6G6C-cell	ncbi_116822961	LOC116822961	0.829834	0.400794	1.04996	5.71e-21	1.35e-16	LOC116822961
LY6G6C-cell	ncbi_116826789	TRANK1	3.55333	2.39169	0.571143	6e-21	1.42e-16	TRANK1
LY6G6C-cell	ncbi_116830596	SIK1	1.32814	0.848241	0.64686	1.14e-20	2.68e-16	SIK1
LY6G6C-cell	ncbi_116827445	RCAN1	2.96923	1.9532	0.60425	1.56e-20	3.68e-16	RCAN1
LY6G6C-cell	ncbi_116824837	SLC44A2	2.4283	1.83137	0.407023	1.65e-20	3.9e-16	SLC44A2
LY6G6C-cell	ncbi_116829789	TMBIM4	3.00752	2.23381	0.42907	2.86e-20	6.76e-16	TMBIM4
LY6G6C-cell	ncbi_116831804	HDGF	3.31354	2.47322	0.421988	3.69e-20	8.71e-16	HDGF
LY6G6C-cell	ncbi_116840096	TNNI3	2.53626	1.75286	0.532993	3.69e-20	8.71e-16	TNNI3
LY6G6C-cell	ncbi_116827162	CNOT6L	2.34456	1.59637	0.554526	1.01e-19	2.39e-15	CNOT6L
LY6G6C-cell	ncbi_116832335	EMP3	2.92124	2.15639	0.437962	1.27e-19	3.01e-15	EMP3
LY6G6C-cell	ncbi_116834690	SH3BGRL	2.86846	2.12515	0.432709	2.02e-19	4.77e-15	SH3BGRL
LY6G6C-cell	ncbi_116837007	LOC116837007	1.47045	0.918916	0.678257	2.05e-19	4.83e-15	LOC116837007
LY6G6C-cell	ncbi_116819876	PDE4B	1.06716	0.563977	0.920065	2.41e-19	5.69e-15	PDE4B
LY6G6C-cell	ncbi_116826276	LUZP1	1.91086	1.33775	0.514418	2.49e-19	5.88e-15	LUZP1
LY6G6C-cell	ncbi_116824087	CTSO	1.34723	0.806695	0.739903	4.49e-19	1.06e-14	CTSO
LY6G6C-cell	ncbi_116817544	QKI	3.06641	2.3648	0.374831	5.83e-19	1.38e-14	QKI
LY6G6C-cell	ncbi_116826152	RASA1	1.24338	0.762127	0.706159	7.76e-19	1.83e-14	RASA1
LY6G6C-cell	ncbi_116819322	SACS	2.53363	1.82471	0.473539	1.2e-18	2.85e-14	SACS
LY6G6C-cell	ncbi_116829157	PTP4A2	3.02589	2.31301	0.387585	1.4e-18	3.31e-14	PTP4A2
LY6G6C-cell	ncbi_116830197	TMEM50A	2.36475	1.78332	0.40712	2.56e-18	6.06e-14	TMEM50A
LY6G6C-cell	ncbi_116834845	RNF213	3.7206	2.77774	0.421626	2.98e-18	7.03e-14	RNF213
LY6G6C-cell	ncbi_116815527	LOC116815527	0.903363	0.468285	0.947919	3.1e-18	7.32e-14	LOC116815527
LY6G6C-cell	ncbi_116827651	SAMD9L	3.21381	2.39049	0.426979	3.21e-18	7.58e-14	SAMD9L
LY6G6C-cell	ncbi_116834248	TBCC	1.15946	0.730314	0.66686	4.57e-18	1.08e-13	TBCC
LY6G6C-cell	ncbi_116823079	RCSD1	3.04126	2.36103	0.365251	5.27e-18	1.25e-13	RCSD1
LY6G6C-cell	ncbi_116822993	PSMD1	3.10252	2.26415	0.454473	1.22e-17	2.88e-13	PSMD1
LY6G6C-cell	ncbi_116833096	TNFSF13B	2.60806	1.99126	0.389296	1.37e-17	3.24e-13	TNFSF13B
LY6G6C-cell	ncbi_116823251	CXXC5	1.4704	1.02373	0.522377	1.45e-17	3.44e-13	CXXC5
LY6G6C-cell	ncbi_116832098	ANKS1A	1.58361	1.08314	0.547999	2.5e-17	5.9e-13	ANKS1A
LY6G6C-cell	ncbi_116820245	AGPAT5	2.1755	1.51651	0.520597	2.54e-17	6e-13	AGPAT5
LY6G6C-cell	ncbi_116832057	TMCC2	2.0511	1.47439	0.476283	3.22e-17	7.6e-13	TMCC2
LY6G6C-cell	ncbi_116816560	TFAM	2.01139	1.39749	0.525353	4.18e-17	9.88e-13	TFAM
LY6G6C-cell	ncbi_116825287	UBE2E1	1.93887	1.32713	0.546911	6.18e-17	1.46e-12	UBE2E1
LY6G6C-cell	ncbi_116831963	ROCK2	2.68142	1.9489	0.460337	6.29e-17	1.49e-12	ROCK2
LY6G6C-cell	ncbi_116838620	LOC116838620	1.05108	0.639637	0.716541	6.68e-17	1.58e-12	LOC116838620
LY6G6C-cell	ncbi_116832154	SEC11C	2.6364	1.99085	0.405181	1.03e-16	2.43e-12	SEC11C
LY6G6C-cell	ncbi_116823126	CCDC59	1.6025	1.02397	0.646148	4.05e-16	9.58e-12	CCDC59
LY6G6C-cell	ncbi_116816034	LPAR1	1.24737	0.868385	0.52248	5.8e-16	1.37e-11	LPAR1
LY6G6C-cell	ncbi_116838454	MYOCD	1.48774	1.05891	0.490543	6.91e-16	1.63e-11	MYOCD
LY6G6C-cell	ncbi_116821855	LOC116821855	2.54853	1.49456	0.769945	1.38e-15	3.27e-11	LOC116821855
LY6G6C-cell	ncbi_116815203	MYO1B	0.945871	0.643043	0.556728	1.7e-15	4.02e-11	MYO1B
LY6G6C-cell	ncbi_116823560	LOC116823560	2.29071	1.74624	0.391539	1.72e-15	4.05e-11	LOC116823560
LY6G6C-cell	ncbi_116829275	LOC116829275	2.00322	1.45101	0.465265	2.36e-15	5.57e-11	LOC116829275
LY6G6C-cell	ncbi_116830939	HDGFL3	2.38541	1.76748	0.432542	3.5e-15	8.26e-11	HDGFL3
LY6G6C-cell	ncbi_116835750	MCOLN2	0.940827	0.547412	0.781303	6.34e-15	1.5e-10	MCOLN2
LY6G6C-cell	ncbi_116814645	COMMD7	2.14965	1.55849	0.463955	9.99e-15	2.36e-10	COMMD7
LY6G6C-cell	ncbi_116838066	SLC4A11	1.09367	0.696646	0.650676	1.38e-14	3.26e-10	SLC4A11
LY6G6C-cell	ncbi_116819035	IKBKB	1.12017	0.701987	0.674202	1.85e-14	4.36e-10	IKBKB
LY6G6C-cell	ncbi_116835748	PRKACB	2.16097	1.57615	0.455274	1.86e-14	4.39e-10	PRKACB
LY6G6C-cell	ncbi_116815808	LOC116815808	1.8248	1.30042	0.488763	1.93e-14	4.55e-10	LOC116815808
LY6G6C-cell	ncbi_116834835	MAP2K6	0.821701	0.519125	0.662531	2.03e-14	4.79e-10	MAP2K6
LY6G6C-cell	ncbi_116831390	MED1	2.224	1.68842	0.397483	2.4e-14	5.67e-10	MED1
LY6G6C-cell	ncbi_116835820	LOC116835820	1.92678	1.38338	0.478003	5e-14	1.18e-09	LOC116835820
LY6G6C-cell	ncbi_116836806	LOC116836806	1.04781	0.721934	0.537444	6.3e-14	1.49e-09	LOC116836806
LY6G6C-cell	ncbi_116825794	CD302	1.41785	0.915197	0.631552	8.55e-14	2.02e-09	CD302
LY6G6C-cell	ncbi_116814647	DNMT3B	1.11811	0.754313	0.567827	1.32e-13	3.11e-09	DNMT3B
LY6G6C-cell	ncbi_116828261	CSGALNACT2	1.48667	1.01672	0.548162	1.53e-13	3.63e-09	CSGALNACT2
LY6G6C-cell	ncbi_116821938	PIK3CD	1.23169	0.842005	0.548739	2.05e-13	4.83e-09	PIK3CD
LY6G6C-cell	ncbi_116829042	LOC116829042	1.38736	0.931158	0.575247	3.12e-13	7.37e-09	LOC116829042
LY6G6C-cell	ncbi_116840032	CUNH1orf198	2.1252	1.5999	0.409612	3.13e-13	7.4e-09	CUNH1orf198
LY6G6C-cell	ncbi_116823195	LOC116823195	2.12417	1.54607	0.458294	3.23e-13	7.63e-09	LOC116823195
LY6G6C-cell	ncbi_116814877	SRP54	1.66781	1.1286	0.563427	3.75e-13	8.86e-09	SRP54
LY6G6C-cell	ncbi_116817068	SERPINE1	1.09507	0.851132	0.363566	4.1e-13	9.69e-09	SERPINE1
LY6G6C-cell	ncbi_116836020	LOC116836020	0.965848	0.667399	0.533247	4.21e-13	9.95e-09	LOC116836020
LY6G6C-cell	ncbi_116817354	LOC116817354	1.67973	1.17877	0.510947	4.34e-13	1.02e-08	LOC116817354
LY6G6C-cell	ncbi_116828525	BIN2	1.12276	0.757959	0.566854	4.46e-13	1.05e-08	BIN2
LY6G6C-cell	ncbi_116835153	ST6GALNAC4	0.977794	0.60828	0.684794	5.49e-13	1.3e-08	ST6GALNAC4
LY6G6C-cell	ncbi_116834073	RAB9A	1.23903	0.842118	0.557116	5.94e-13	1.4e-08	RAB9A
LY6G6C-cell	ncbi_116828781	ATG3	1.68685	1.16167	0.538123	1.13e-12	2.67e-08	ATG3
LY6G6C-cell	ncbi_116833348	BICRAL	1.00801	0.670174	0.588902	1.23e-12	2.91e-08	BICRAL
LY6G6C-cell	ncbi_116824104	LOC116824104	0.946621	0.536176	0.820081	1.64e-12	3.87e-08	LOC116824104
LY6G6C-cell	ncbi_116835608	CUNH5orf63	1.04193	0.616802	0.756383	1.8e-12	4.26e-08	CUNH5orf63
LY6G6C-cell	ncbi_116817041	LOC116817041	1.43359	1.05771	0.438686	1.8e-12	4.26e-08	LOC116817041
LY6G6C-cell	ncbi_116838723	YBEY	1.17395	0.729601	0.686189	2.11e-12	4.98e-08	YBEY
LY6G6C-cell	ncbi_116835449	SLC35E4	0.831874	0.502285	0.727858	2.43e-12	5.73e-08	SLC35E4
LY6G6C-cell	ncbi_116819494	MTMR12	1.47156	1.01935	0.529703	4.14e-12	9.79e-08	MTMR12
LY6G6C-cell	ncbi_116820085	LOC116820085	0.958623	0.552714	0.794431	5.34e-12	1.26e-07	LOC116820085
LY6G6C-cell	ncbi_116824367	LOC116824367	2.39488	1.80914	0.404651	7.4e-12	1.75e-07	LOC116824367
LY6G6C-cell	ncbi_116821281	LOC116821281	2.16114	1.6755	0.367202	8.54e-12	2.02e-07	LOC116821281
LY6G6C-cell	ncbi_116823982	CEP83	1.37322	0.939576	0.547479	8.61e-12	2.04e-07	CEP83
LY6G6C-cell	ncbi_116827081	SLC6A6	1.85647	1.34226	0.4679	1.3e-11	3.06e-07	SLC6A6
LY6G6C-cell	ncbi_116831606	TMEM14A	1.352	0.963806	0.488275	1.52e-11	3.59e-07	TMEM14A
LY6G6C-cell	ncbi_116820761	ST3GAL1	1.22103	0.879365	0.473566	1.58e-11	3.73e-07	ST3GAL1
LY6G6C-cell	ncbi_116837302	CEPT1	1.06266	0.6756	0.653434	1.63e-11	3.84e-07	CEPT1
LY6G6C-cell	ncbi_116839039	IRF9	1.62436	1.15942	0.486472	1.66e-11	3.91e-07	IRF9
LY6G6C-cell	ncbi_116839572	LOC116839572	1.12212	0.677343	0.72827	1.92e-11	4.53e-07	LOC116839572
LY6G6C-cell	ncbi_116824110	CDC42EP1	0.829309	0.549064	0.594934	1.98e-11	4.67e-07	CDC42EP1
LY6G6C-cell	ncbi_116835312	LOC116835312	1.02054	0.582831	0.808185	2.12e-11	5.01e-07	LOC116835312
LY6G6C-cell	ncbi_116826634	CRIP2	1.31928	0.981594	0.426554	2.13e-11	5.04e-07	CRIP2
LY6G6C-cell	ncbi_116826232	MAST3	1.50211	1.0821	0.473152	2.54e-11	6e-07	MAST3
LY6G6C-cell	ncbi_116832257	SMIM5	0.924175	0.646687	0.515099	4.08e-11	9.63e-07	SMIM5
LY6G6C-cell	ncbi_116831705	PPP1R12B	1.04736	0.653272	0.681007	6.46e-11	1.53e-06	PPP1R12B
LY6G6C-cell	ncbi_116828166	ABI1	1.97382	1.46336	0.431704	6.74e-11	1.59e-06	ABI1
LY6G6C-cell	ncbi_116818173	TEC	1.73778	1.28052	0.440514	7.48e-11	1.77e-06	TEC
LY6G6C-cell	ncbi_116838961	UROD	2.23833	1.70726	0.390741	7.85e-11	1.86e-06	UROD
LY6G6C-cell	ncbi_116836742	HVCN1	0.793981	0.446987	0.82887	9.15e-11	2.16e-06	HVCN1
LY6G6C-cell	ncbi_116836931	EGR3	3.5978	2.41778	0.573431	1.2e-10	2.84e-06	EGR3
LY6G6C-cell	ncbi_116831264	GTF2B	1.39993	0.956837	0.549008	1.26e-10	2.97e-06	GTF2B
LY6G6C-cell	ncbi_116818762	ARF5	0.947299	0.600171	0.658446	1.89e-10	4.46e-06	ARF5
LY6G6C-cell	ncbi_116822319	CHST7	0.889643	0.576275	0.62647	2.34e-10	5.53e-06	CHST7
LY6G6C-cell	ncbi_116836827	ENPP1	1.08021	0.810751	0.413983	2.36e-10	5.58e-06	ENPP1
LY6G6C-cell	ncbi_116831461	ZNF652	1.50023	1.06741	0.491065	2.69e-10	6.35e-06	ZNF652
LY6G6C-cell	ncbi_116837137	GUCD1	1.34462	0.89375	0.58925	3.19e-10	7.53e-06	GUCD1
LY6G6C-cell	ncbi_116818504	HMGB3	1.83917	1.42606	0.367013	3.3e-10	7.8e-06	HMGB3
LY6G6C-cell	ncbi_116817573	XRCC2	1.36527	1.0201	0.420476	5.27e-10	1.24e-05	XRCC2
LY6G6C-cell	ncbi_116823478	LOC116823478	1.41231	1.07636	0.391893	8.13e-10	1.92e-05	LOC116823478
LY6G6C-cell	ncbi_116822994	HTR2B	0.975949	0.720856	0.437094	8.33e-10	1.97e-05	HTR2B
LY6G6C-cell	ncbi_116834573	DENND5A	1.64878	1.27867	0.36676	1.1e-09	2.59e-05	DENND5A
LY6G6C-cell	ncbi_116835389	PYGM	1.16611	0.833613	0.484259	1.18e-09	2.78e-05	PYGM
LY6G6C-cell	ncbi_116818126	SIVA1	1.49513	1.09497	0.449377	1.5e-09	3.54e-05	SIVA1
LY6G6C-cell	ncbi_116826199	PGPEP1	0.93251	0.578363	0.689142	1.56e-09	3.69e-05	PGPEP1
LY6G6C-cell	ncbi_116831058	LOC116831058	0.864825	0.62656	0.464955	3.07e-09	7.25e-05	LOC116831058
LY6G6C-cell	ncbi_116832887	LOC116832887	1.65458	1.19936	0.464206	3.71e-09	8.77e-05	LOC116832887
LY6G6C-cell	ncbi_116836418	FBXW8	0.916168	0.634376	0.530273	3.8e-09	8.98e-05	FBXW8
LY6G6C-cell	ncbi_116822072	ARHGAP21	1.20624	0.934659	0.368011	3.89e-09	9.2e-05	ARHGAP21
LY6G6C-cell	ncbi_116825797	RBMS1	1.59762	1.22304	0.385454	5e-09	0.000118162	RBMS1
LY6G6C-cell	ncbi_116836420	TAOK3	1.58741	1.17229	0.43734	5.03e-09	0.000118944	TAOK3
LY6G6C-cell	ncbi_116838478	SLC25A24	2.05681	1.53806	0.419301	7.55e-09	0.000178294	SLC25A24
LY6G6C-cell	ncbi_116830842	LOC116830842	1.06363	0.787648	0.433376	8.93e-09	0.000210955	LOC116830842
LY6G6C-cell	ncbi_116839012	REC8	0.817612	0.51531	0.665976	1.11e-08	0.000262278	REC8
LY6G6C-cell	ncbi_116815573	LOC116815573	1.20576	0.925856	0.381082	1.46e-08	0.000343905	LOC116815573
LY6G6C-cell	ncbi_116819116	ZC3H6	2.02585	1.53809	0.397395	2.38e-08	0.000561692	ZC3H6
LY6G6C-cell	ncbi_116833884	TGFB1	1.59287	1.22979	0.373211	2.61e-08	0.000617254	TGFB1
LY6G6C-cell	ncbi_116818684	HBP1	1.30757	0.970965	0.429394	3.06e-08	0.000722619	HBP1
LY6G6C-cell	ncbi_116826860	LMBR1	1.67197	1.2956	0.36792	3.43e-08	0.000811524	LMBR1
LY6G6C-cell	ncbi_116819216	MOB2	1.40504	1.04795	0.42304	5.66e-08	0.00133755	MOB2
LY6G6C-cell	ncbi_116825043	MRPL2	0.845002	0.506872	0.737334	5.96e-08	0.00140849	MRPL2
LY6G6C-cell	ncbi_116834654	CRAMP1	0.950093	0.657189	0.53176	6.05e-08	0.00142998	CRAMP1
LY6G6C-cell	ncbi_116837220	YIPF5	1.39219	0.977472	0.510231	6.19e-08	0.0014619	YIPF5
LY6G6C-cell	ncbi_116837825	TXNL1	1.45499	1.07928	0.430936	8.9e-08	0.00210202	TXNL1
LY6G6C-cell	ncbi_116833792	NFIA	1.15308	0.860833	0.421682	1.3e-07	0.00308279	NFIA
LY6G6C-cell	ncbi_116818716	MN1	0.901494	0.661804	0.445913	2.03e-07	0.0047861	MN1
LY6G6C-cell	ncbi_116822155	SELENOH	1.29559	0.946348	0.453171	2.19e-07	0.00517311	SELENOH
LY6G6C-cell	ncbi_116824482	PLEKHJ1	1.57221	1.21856	0.367616	2.29e-07	0.0053991	PLEKHJ1
LY6G6C-cell	ncbi_116822497	RLF	1.41352	0.950344	0.57277	3.23e-07	0.00764275	RLF
LY6G6C-cell	ncbi_116818745	LIMK1	1.11861	0.860525	0.37842	3.48e-07	0.00821201	LIMK1
LY6G6C-cell	ncbi_116828613	ATP2A3	1.42994	1.11059	0.364619	3.89e-07	0.00918521	ATP2A3
LY6G6C-cell	ncbi_116815201	NABP1	0.932017	0.619485	0.589288	4.24e-07	0.0100272	NABP1
LY6G6C-cell	ncbi_116816875	UCKL1	0.857931	0.641255	0.419963	4.97e-07	0.0117482	UCKL1
LY6G6C-cell	ncbi_116814814	COPS3	1.37738	1.03326	0.414725	5.06e-07	0.0119488	COPS3
LY6G6C-cell	ncbi_116837695	OGFR	1.23073	0.86865	0.502665	5.38e-07	0.0127012	OGFR
LY6G6C-cell	ncbi_116833130	AFAP1L1	0.855294	0.629083	0.443171	5.72e-07	0.0135194	AFAP1L1
LY6G6C-cell	ncbi_116837217	RBM27	0.992845	0.690377	0.524185	6.01e-07	0.0142101	RBM27
LY6G6C-cell	ncbi_116822076	MAP4K5	0.839144	0.573962	0.547964	8.42e-07	0.0198942	MAP4K5
LY6G6C-cell	ncbi_116837325	COPS5	1.31401	1.01159	0.377357	1.1e-06	0.0259416	COPS5
LY6G6C-cell	ncbi_116826743	TNIK	1.04242	0.800777	0.380462	1.14e-06	0.0268996	TNIK
LY6G6C-cell	ncbi_116836529	TMC7	0.885597	0.604083	0.551903	1.87e-06	0.0442047	TMC7
LY6G6C-cell	ncbi_116827257	PLA2G12A	0.898406	0.632171	0.507052	2.14e-06	0.0506584	PLA2G12A
LY6G6C-cell	ncbi_116814679	EBAG9	1.16209	0.829917	0.485685	2.77e-06	0.0655377	EBAG9
LY6G6C-cell	ncbi_116825172	NRF1	0.855328	0.594411	0.525017	2.91e-06	0.0688608	NRF1
LY6G6C-cell	ncbi_116838317	LOC116838317	1.00256	0.757626	0.404139	3.14e-06	0.0740814	LOC116838317
LY6G6C-cell	ncbi_116819492	ZFR	1.49512	1.16258	0.362928	3.62e-06	0.085492	ZFR
LY6G6C-cell	ncbi_116831948	INKA1	1.2798	0.95318	0.425095	3.77e-06	0.0891386	INKA1
LY6G6C-cell	ncbi_116824172	SELENOF	1.53307	1.19158	0.363547	4.25e-06	0.100414	SELENOF
LY6G6C-cell	ncbi_116829876	MSL1	1.52216	1.18244	0.364357	4.42e-06	0.104391	MSL1
LY6G6C-cell	ncbi_116819952	SCAF8	1.26881	0.975273	0.379603	4.69e-06	0.110823	SCAF8
LY6G6C-cell	ncbi_116832331	KDELR1	1.09851	0.789502	0.476528	4.83e-06	0.114013	KDELR1
LY6G6C-cell	ncbi_116820584	DTD2	1.27835	0.991796	0.366169	5.27e-06	0.124616	DTD2
LY6G6C-cell	ncbi_116836222	INPP5A	0.880534	0.65934	0.417356	6.77e-06	0.159849	INPP5A
LY6G6C-cell	ncbi_116827776	PRKAG1	1.20771	0.910233	0.407966	7.13e-06	0.168561	PRKAG1
LY6G6C-cell	ncbi_116836762	RNF34	0.912767	0.593285	0.621522	7.72e-06	0.18238	RNF34
LY6G6C-cell	ncbi_116835264	FBXO46	1.11942	0.857264	0.38494	8.05e-06	0.190116	FBXO46
LY6G6C-cell	ncbi_116823180	COTL1	0.89494	0.615152	0.540848	8.32e-06	0.196652	COTL1
LY6G6C-cell	ncbi_116830084	RREB1	1.2074	0.889994	0.44004	1.43e-05	0.337376	RREB1
LY6G6C-cell	ncbi_116827133	PSMC1	1.5533	1.20171	0.370254	1.57e-05	0.37198	PSMC1
LY6G6C-cell	ncbi_116839397	ELMOD2	1.2468	0.949583	0.39286	1.95e-05	0.461462	ELMOD2
LY6G6C-cell	ncbi_116821322	SBDS	0.945206	0.689885	0.454272	1.99e-05	0.470035	SBDS
LY6G6C-cell	ncbi_116833981	MED14	1.3482	1.02686	0.392801	2.23e-05	0.52712	MED14
LY6G6C-cell	ncbi_116819831	ZNF292	1.34527	1.00253	0.424252	2.67e-05	0.630185	ZNF292
LY6G6C-cell	ncbi_116819060	GTPBP2	0.919202	0.645257	0.51051	2.88e-05	0.680667	GTPBP2
LY6G6C-cell	ncbi_116816534	ATRN	1.20365	0.885632	0.442639	3.52e-05	0.831615	ATRN
LY6G6C-cell	ncbi_116826863	LOC116826863	0.855106	0.617392	0.469916	6.31e-05	1	LOC116826863
LY6G6C-cell	ncbi_116838881	MAML3	0.96924	0.748665	0.372534	7.49e-05	1	MAML3
LY6G6C-cell	ncbi_116827918	ATP2B4	1.25771	0.965641	0.381238	7.57e-05	1	ATP2B4
LY6G6C-cell	ncbi_116814956	PPP1R35	0.957531	0.661843	0.53283	8.56e-05	1	PPP1R35
LY6G6C-cell	ncbi_116822873	VCPIP1	0.960469	0.723923	0.407903	9.5e-05	1	VCPIP1
LY6G6C-cell	ncbi_116839123	LOC116839123	1.11215	0.80282	0.470206	9.61e-05	1	LOC116839123
LY6G6C-cell	ncbi_116822673	NSMCE4A	0.866254	0.585251	0.565735	0.000101247	1	NSMCE4A
LY6G6C-cell	ncbi_116824622	SSU72	0.895589	0.618539	0.533972	0.000109053	1	SSU72
LY6G6C-cell	ncbi_116832670	BBIP1	1.02321	0.754436	0.439639	0.000120417	1	BBIP1
LY6G6C-cell	ncbi_116816847	CSNK2A1	1.17216	0.88372	0.407512	0.000122258	1	CSNK2A1
LY6G6C-cell	ncbi_116831707	LOC116831707	1.44176	1.11261	0.373879	0.000126759	1	LOC116831707
LY6G6C-cell	ncbi_116835433	TIAM1	0.817934	0.598389	0.4509	0.00023002	1	TIAM1
LY6G6C-cell	ncbi_116833118	ELOVL1	1.07161	0.824485	0.378221	0.00036459	1	ELOVL1
LY6G6C-cell	ncbi_116839450	SART3	1.21708	0.937447	0.37662	0.000377389	1	SART3
LY6G6C-cell	ncbi_116839899	TMCO1	1.18786	0.853546	0.476821	0.000468096	1	TMCO1
LY6G6C-cell	ncbi_116830091	BID	1.18325	0.910625	0.377828	0.000539744	1	BID
LY6G6C-cell	ncbi_116815019	LOC116815019	1.04313	0.791781	0.397745	0.000578333	1	LOC116815019
LY6G6C-cell	ncbi_116819821	SMIM8	0.888456	0.646238	0.459234	0.000580863	1	SMIM8
LY6G6C-cell	ncbi_116827209	CIR1	0.920186	0.678341	0.439916	0.000681005	1	CIR1
LY6G6C-cell	ncbi_116830273	MACO1	0.977061	0.735473	0.409777	0.000785696	1	MACO1
LY6G6C-cell	ncbi_116839209	AGL	1.02494	0.787181	0.380779	0.000949182	1	AGL
LY6G6C-cell	ncbi_116820908	IFNAR2	0.934196	0.686086	0.445335	0.000985772	1	IFNAR2
LY6G6C-cell	ncbi_116827541	HBS1L	1.11552	0.831294	0.424287	0.00113125	1	HBS1L
LY6G6C-cell	ncbi_116817256	DAP3	1.11333	0.850687	0.388176	0.00115136	1	DAP3
LY6G6C-cell	ncbi_116827278	LOC116827278	1.49954	1.16171	0.368266	0.00133752	1	LOC116827278
LY6G6C-cell	ncbi_116816288	MRPL30	1.04217	0.766746	0.442773	0.00137309	1	MRPL30
LY6G6C-cell	ncbi_116817394	BRD3	0.897929	0.6473	0.472169	0.00162511	1	BRD3
LY6G6C-cell	ncbi_116821712	PHF21A	0.864402	0.672472	0.362228	0.00172572	1	PHF21A
LY6G6C-cell	ncbi_116829325	IZUMO4	0.86521	0.617484	0.486648	0.00194229	1	IZUMO4
LY6G6C-cell	ncbi_116833810	CD40	0.887255	0.682221	0.37911	0.00252377	1	CD40
LY6G6C-cell	ncbi_116820291	WTAP	0.86337	0.668441	0.36918	0.00325461	1	WTAP
LY6G6C-cell	ncbi_116832935	PSMG3	0.980354	0.71938	0.446549	0.00379385	1	PSMG3
LY6G6C-cell	ncbi_116816878	ZBTB46	1.01481	0.782615	0.374834	0.00459414	1	ZBTB46
LY6G6C-cell	ncbi_116838447	LOC116838447	0.852179	0.641782	0.409074	0.00514089	1	LOC116838447
LY6G6C-cell	ncbi_116829513	RING1	0.825643	0.590275	0.484132	0.00550418	1	RING1
LY6G6C-cell	ncbi_116830631	DAZAP1	0.908229	0.700451	0.374772	0.00590585	1	DAZAP1
LY6G6C-cell	ncbi_116827973	TRAPPC4	0.940051	0.717851	0.389054	0.00639255	1	TRAPPC4
LY6G6C-cell	ncbi_116825078	FAM204A	0.939502	0.718718	0.386471	0.00654246	1	FAM204A
LY6G6C-cell	ncbi_116818979	ATAD1	0.848913	0.622707	0.447063	0.00714783	1	ATAD1
SPC24-cell	ncbi_116828075	LOC116828075	5.47251	1.18199	2.21098	3.79e-255	8.96e-251	LOC116828075
SPC24-cell	ncbi_116817473	RPL7A	38.9751	16.6127	1.23027	1.48e-244	3.49e-240	RPL7A
SPC24-cell	ncbi_116827855	PLAC8	4.36573	1.27279	1.77823	1.77e-221	4.19e-217	PLAC8
SPC24-cell	ncbi_116833538	LOC116833538	97.8716	52.0936	0.909782	3.58e-197	8.46e-193	LOC116833538
SPC24-cell	ncbi_116824895	RPS12	66.4989	39.6507	0.745982	2.63e-193	6.22e-189	RPS12
SPC24-cell	ncbi_116833534	LOC116833534	15.486	6.62794	1.22433	9.24e-179	2.18e-174	LOC116833534
SPC24-cell	ncbi_116832588	MYH11	52.0356	26.8758	0.953191	3.69e-167	8.73e-163	MYH11
SPC24-cell	ncbi_116831811	NES	1.02783	0.205452	2.32272	5e-166	1.18e-161	NES
SPC24-cell	ncbi_116824845	SPC24	0.628001	0.0743082	3.07917	2.11e-152	4.99e-148	SPC24
SPC24-cell	ncbi_116825286	RPL15	25.5435	15.9707	0.677525	6.53e-137	1.54e-132	RPL15
SPC24-cell	ncbi_116834818	ACTG1	26.8694	15.6066	0.783812	8.74e-132	2.06e-127	ACTG1
SPC24-cell	ncbi_116817560	ACTB	72.2809	46.7347	0.629119	5.49e-126	1.3e-121	ACTB
SPC24-cell	ncbi_116826634	CRIP2	2.24796	0.921545	1.28649	9.17e-125	2.17e-120	CRIP2
SPC24-cell	ncbi_116816999	HEMGN	18.0786	9.68236	0.900853	9.18e-124	2.17e-119	HEMGN
SPC24-cell	ncbi_116838012	IFI6	14.1165	7.66147	0.881693	1.51e-122	3.56e-118	IFI6
SPC24-cell	ncbi_116831708	CSRP1	8.89945	4.57491	0.959972	4.49e-119	1.06e-114	CSRP1
SPC24-cell	ncbi_116827773	LOC116827773	19.6073	11.2669	0.799294	7.02e-119	1.66e-114	LOC116827773
SPC24-cell	ncbi_116832872	VIM	20.5029	12.0248	0.769811	7.65e-119	1.81e-114	VIM
SPC24-cell	ncbi_116832547	RPS8	33.0099	22.0147	0.584432	3.83e-117	9.05e-113	RPS8
SPC24-cell	ncbi_116827231	RACK1	29.5221	20.9801	0.492773	9.43e-112	2.23e-107	RACK1
SPC24-cell	ncbi_116832022	LOC116832022	6.49975	3.13591	1.0515	1.12e-111	2.64e-107	LOC116832022
SPC24-cell	ncbi_116817033	LOC116817033	8.96153	4.28235	1.06534	1.42e-111	3.36e-107	LOC116817033
SPC24-cell	ncbi_116830669	LOC116830669	23.2316	13.7748	0.754051	6.17e-111	1.46e-106	LOC116830669
SPC24-cell	ncbi_116821036	CLSTN3	0.486401	0.122432	1.99017	1.43e-108	3.38e-104	CLSTN3
SPC24-cell	ncbi_116827066	RPL32	66.6026	50.3304	0.40415	7.67e-107	1.81e-102	RPL32
SPC24-cell	ncbi_116838930	RPL24	37.1192	26.0007	0.513616	9.23e-107	2.18e-102	RPL24
SPC24-cell	ncbi_116829709	LOC116829709	1.05543	0.445654	1.24383	1.73e-106	4.08e-102	LOC116829709
SPC24-cell	ncbi_116827774	RPS26	80.4739	58.9962	0.447898	1.25e-101	2.94e-97	RPS26
SPC24-cell	ncbi_116815425	ACOT7	0.902457	0.32549	1.47125	3.06e-101	7.23e-97	ACOT7
SPC24-cell	ncbi_116816113	EEF2	13.2626	8.4746	0.646143	5.74e-101	1.36e-96	EEF2
SPC24-cell	ncbi_116835611	CALD1	7.86604	4.24397	0.890224	3.32e-99	7.83e-95	CALD1
SPC24-cell	ncbi_116832854	RPL31	28.5167	20.578	0.470706	6.07e-98	1.44e-93	RPL31
SPC24-cell	ncbi_116819217	PPP1R14A	4.45682	2.26588	0.975944	9.45e-98	2.23e-93	PPP1R14A
SPC24-cell	ncbi_116818167	ILK	7.00045	3.87776	0.852225	7.93e-96	1.87e-91	ILK
SPC24-cell	ncbi_116817421	RPL35	39.8787	29.8144	0.419609	1.53e-93	3.62e-89	RPL35
SPC24-cell	ncbi_116829786	MSRB3	2.23702	1.11649	1.00261	1.42e-91	3.35e-87	MSRB3
SPC24-cell	ncbi_116832104	RPL10A	8.88307	5.2941	0.746673	3.86e-91	9.12e-87	RPL10A
SPC24-cell	ncbi_116831778	LOC116831778	12.4649	7.12133	0.807654	1.27e-90	3e-86	LOC116831778
SPC24-cell	ncbi_116839883	CUNH1orf112	1.10818	0.493534	1.16697	4.65e-90	1.1e-85	CUNH1orf112
SPC24-cell	ncbi_116831032	RPL9	25.3361	18.3558	0.464959	1.32e-89	3.12e-85	RPL9
SPC24-cell	ncbi_116819115	LSP1	8.91644	5.35918	0.734456	1.33e-89	3.15e-85	LSP1
SPC24-cell	ncbi_116831396	RPL19	28.763	20.3894	0.496394	2.17e-89	5.13e-85	RPL19
SPC24-cell	ncbi_116821952	ENO1	5.9627	3.08349	0.9514	3.24e-89	7.66e-85	ENO1
SPC24-cell	ncbi_116819001	PAPSS2	1.0887	0.582525	0.90221	7.49e-86	1.77e-81	PAPSS2
SPC24-cell	ncbi_116815779	ARPC2	14.5783	9.73658	0.582338	6.57e-85	1.55e-80	ARPC2
SPC24-cell	ncbi_116825863	RPS28	38.7641	28.2118	0.458423	1.56e-84	3.69e-80	RPS28
SPC24-cell	ncbi_116839894	LOC116839894	18.9502	12.1256	0.644154	1.99e-82	4.71e-78	LOC116839894
SPC24-cell	ncbi_116823838	LOC116823838	1.07022	0.484985	1.1419	2.38e-82	5.63e-78	LOC116823838
SPC24-cell	ncbi_116838051	LOC116838051	2.03028	1.02471	0.986465	2.27e-81	5.36e-77	LOC116838051
SPC24-cell	ncbi_116834689	HMGN5	1.79393	0.881552	1.02501	2.37e-80	5.61e-76	HMGN5
SPC24-cell	ncbi_116838961	UROD	3.05314	1.70963	0.836609	9e-80	2.13e-75	UROD
SPC24-cell	ncbi_116824481	DOT1L	8.24444	5.01474	0.717246	3.13e-78	7.4e-74	DOT1L
SPC24-cell	ncbi_116837789	PIGK	1.09918	0.532307	1.04609	7.31e-78	1.73e-73	PIGK
SPC24-cell	ncbi_116823180	COTL1	1.27199	0.624231	1.02693	1.32e-77	3.11e-73	COTL1
SPC24-cell	ncbi_116819214	CUNH19orf33	0.800675	0.337385	1.24682	5.28e-77	1.25e-72	CUNH19orf33
SPC24-cell	ncbi_116815079	LOC116815079	0.709948	0.319629	1.15132	9.4e-77	2.22e-72	LOC116815079
SPC24-cell	ncbi_116832710	LOC116832710	8.07815	5.2196	0.630085	3.36e-76	7.95e-72	LOC116832710
SPC24-cell	ncbi_116821503	ACTN1	9.2943	5.90623	0.654108	5.16e-76	1.22e-71	ACTN1
SPC24-cell	ncbi_116830200	CLIC4	2.20513	1.218	0.856344	1.33e-74	3.15e-70	CLIC4
SPC24-cell	ncbi_116830018	HIF1A	3.03773	1.68442	0.850744	3.77e-74	8.9e-70	HIF1A
SPC24-cell	ncbi_116831720	KDELR3	0.611278	0.285799	1.09683	2.94e-73	6.94e-69	KDELR3
SPC24-cell	ncbi_116831965	SLC66A3	0.919011	0.509084	0.852178	1.2e-72	2.83e-68	SLC66A3
SPC24-cell	ncbi_116831035	SNCAIP	0.882999	0.498671	0.824322	1.47e-72	3.46e-68	SNCAIP
SPC24-cell	ncbi_116822993	PSMD1	4.01422	2.32406	0.788475	6.44e-72	1.52e-67	PSMD1
SPC24-cell	ncbi_116820533	F13A1	3.56359	1.95232	0.868144	1.47e-71	3.48e-67	F13A1
SPC24-cell	ncbi_116836543	LOC116836543	1.14534	0.649513	0.818349	2.15e-71	5.07e-67	LOC116836543
SPC24-cell	ncbi_116825607	MYH9	22.4302	15.5815	0.525607	2.31e-71	5.45e-67	MYH9
SPC24-cell	ncbi_116825748	LOC116825748	6.29749	4.18708	0.588833	3.99e-71	9.44e-67	LOC116825748
SPC24-cell	ncbi_116832361	RPL18	31.76	24.5745	0.370047	5.45e-71	1.29e-66	RPL18
SPC24-cell	ncbi_116821855	LOC116821855	3.12049	1.65596	0.914108	6.05e-71	1.43e-66	LOC116821855
SPC24-cell	ncbi_116836953	TPM2	2.73932	1.46871	0.899264	1.34e-70	3.17e-66	TPM2
SPC24-cell	ncbi_116822669	TACC2	2.3069	1.39065	0.730202	4.18e-70	9.87e-66	TACC2
SPC24-cell	ncbi_116827721	NACA	19.6958	14.3888	0.452944	6.23e-70	1.47e-65	NACA
SPC24-cell	ncbi_116835044	GDI2	3.65648	2.14527	0.769297	1.27e-69	3e-65	GDI2
SPC24-cell	ncbi_116831187	LOC116831187	0.876408	0.51577	0.764875	1.52e-69	3.59e-65	LOC116831187
SPC24-cell	ncbi_116821751	LOC116821751	14.4546	10.3374	0.483647	7.74e-69	1.83e-64	LOC116821751
SPC24-cell	ncbi_116821050	RBP5	0.757829	0.389002	0.962093	9.53e-69	2.25e-64	RBP5
SPC24-cell	ncbi_116817188	RPL39	26.0578	19.5963	0.411132	4.72e-68	1.12e-63	RPL39
SPC24-cell	ncbi_116825956	LOC116825956	1.83337	0.727333	1.33381	5.25e-68	1.24e-63	LOC116825956
SPC24-cell	ncbi_116826099	TUBB1	11.4686	7.10312	0.691167	1.01e-67	2.39e-63	TUBB1
SPC24-cell	ncbi_116826832	ABCB10	1.50417	0.860576	0.805598	2.53e-67	5.98e-63	ABCB10
SPC24-cell	ncbi_116836790	RPL6	28.9716	22.2279	0.382266	1.34e-66	3.15e-62	RPL6
SPC24-cell	ncbi_116817453	SURF6	0.795107	0.350191	1.183	2.46e-66	5.81e-62	SURF6
SPC24-cell	ncbi_116822425	EIF3K	3.8453	2.25395	0.770638	2.76e-65	6.52e-61	EIF3K
SPC24-cell	ncbi_116823660	LOC116823660	0.686872	0.375695	0.870478	1.41e-64	3.33e-60	LOC116823660
SPC24-cell	ncbi_116814778	ST8SIA4	1.42543	0.854755	0.737811	6.69e-64	1.58e-59	ST8SIA4
SPC24-cell	ncbi_116821595	LOC116821595	0.920581	0.528007	0.801987	1.76e-63	4.16e-59	LOC116821595
SPC24-cell	ncbi_116835312	LOC116835312	1.19229	0.659722	0.853809	2.83e-62	6.68e-58	LOC116835312
SPC24-cell	ncbi_116818605	TP53INP2	1.33513	0.828153	0.689011	4.31e-62	1.02e-57	TP53INP2
SPC24-cell	ncbi_116832393	LOC116832393	8.00478	4.73437	0.757691	8.96e-62	2.12e-57	LOC116832393
SPC24-cell	ncbi_116829903	LOC116829903	24.9608	18.8821	0.402646	1.65e-61	3.91e-57	LOC116829903
SPC24-cell	ncbi_116835238	CALM3	3.6114	2.12245	0.766826	1.61e-60	3.81e-56	CALM3
SPC24-cell	ncbi_116824104	LOC116824104	1.09231	0.61058	0.839132	2.11e-60	4.98e-56	LOC116824104
SPC24-cell	ncbi_116826835	ACTA1	0.770364	0.369831	1.05868	6.31e-60	1.49e-55	ACTA1
SPC24-cell	ncbi_116838695	RHAG	5.18498	3.31943	0.643401	3.81e-59	9e-55	RHAG
[truncated: 6,532 more rows]

## Sheet: Pelodiscus sinensis
Target_Cluster	Gene ID	Gene Name	Target_Cluster_mean	Other_Cluster_mean	Log2FC	Pvalue	Qvalue	Symbol
[truncated: 4,599 more rows]
